# Supplementary material for: Transporter Protein Expression of Corneal Epithelium in Rabbit and Porcine: Evaluation of Models for Ocular Drug Transport Study
Source: Mol Pharm. 2024 May 29;21(7):3204–17. doi: 10.1021/acs.molpharmaceut.3c01210 (PMC11474527; doi:10.1021/acs.molpharmaceut.3c01210)
Supplement: Supplementary file 1 — mp3c01210_si_001.xlsx [file mp3c01210_si_001.xlsx]

## Sheet: Peptide_Rabbit
Alias	Gene symbol	Uni-Prot Accession No.	St/Is	Peptide Sequence	SRM/MRM transition (m/z)					Exceptions in detection/quantification	Supplier	New selection
					Q1	Q3-1	Q3-2	Q3-3	Q3-4
4f2hc	Slc3a2	Q7YQK3	St	VAGSPGWVR	464.754	758.394	614.341	171.113
			Is	VAGSPGWV R*	469.758	768.403	624.349	171.113			a	×
Aqpo	Mip	A4L9J0	St	SFAPAILTR	488.285	670.425	573.372	335.716		LY1-5: Q3-2
			Is	SFAPAILT R*	493.289	680.433	583.38	340.72			a	×
Asct1	Slc1a4	G1T017	St	VEAVPNSK	422.232	615.346	445.241	229.118
			Is	VEAVPNS K*	426.239	623.36	453.255	229.118			a	×
Asct2	Slc1a5	O19105	St	LGPEGEPLIR	540.806	684.404	498.34	455.753		LY1-5: Q3-3
			Is	LGPEGEPLI R*	545.81	694.412	508.348	460.757			a	×
Bcrp	Abcg2	A0A127LXP5	St	SSLLDVLAAR	522.806	757.457	644.373	288.155
			Is	SSLLDV L* AAR	526.315	764.474	651.39	288.155			c
Bsep	Abcb11	Q9N0V3	St	NLVFAQR	424.243	620.351	521.283	374.215
			Is	NLVFAQ R*	429.247	630.36	531.291	384.223			a
Crt1	Slc6a8	P31661	St	SPVIEFWENK	624.817	965.473	852.389	284.16		PM1-5 & LY1-5: Q3-3
			Is	SPVIEFWEN K*	628.824	973.487	860.403	284.16			a	×
Crt2	Slc16a12	A0A5F9D797	St	LQLWTNGTVAYSVAR	560.302	666.357	595.32
			Is	LQLWTNGTVAYSVA R*	563.638	676.365	605.328				a	×
Eaat1	Slc1a3	G1TZY1	St	IVQVTAADAFLDLIR	822.97	1033.57	962.531	516.314
			Is	IVQVTAADAFLDLI R*	827.974	1043.58	972.539	526.322			a
Eaat2	Slc1a2	G1SDX0	St	SELDTIDSQHR	434.209	542.773	486.231	217.082
			Is	SE L* DTIDSQHR	436.548	546.281	486.231	217.082			c
Eaat4	Slc1a6	G1T590	St	LGGAGWPGR	435.733	572.294	515.272	329.193
			Is	LGGAGWPG R*	440.737	582.302	525.281	339.201			a	×
Glut1	Slc2a1	P13355	St	TFDEIASGFR	571.777	894.432	537.278	249.123		PM1-5: Q3-3
			Is	TFDEI A* SGFR	573.781	898.439	541.285	249.123			c
Hmit	Slc2a13	A0A5F9CCE8	St	GNQTIDEEYDSIK	756.347	1212.56	1111.52	998.431
			Is	GNQTIDEEYDSI K*	760.354	1220.58	1119.53	1006.45			a
Insr	Insr	A0A5F9DAH8	St	ESLVISGLR	487.287	644.409	545.341	432.257		PM1-5 & LY1-5: Q3-2
			Is	ESLVISG L* R	490.796	651.426	552.358	439.274			c
Lat1	Slc7a5	Q7YQK4	St	VQDAFAAAK	460.745	821.415	693.357	578.33		PM1-5 & LY1-5: Q3-2
			Is	VQDAFA A* AK	462.749	825.422	697.364	582.337			c
Lat1	Slc7a5	Q7YQK4	St	EAEAEGEGVALQR	679.831	829.453	487.299	201.087	201.087	PM1-5 & LY1-5: Q3-4
			Is	EAEAEGEGVALQ R*	684.835	839.461	497.307	201.087	201.087		a	×
Mct1	Slc16a1	G1TCC1	St	SITVFFK	421.245	641.366	540.318	201.123	201.123	PM1-5 & LY1-5: Q3-4
			Is	SITVF F* K	426.258	651.393	550.345	201.123	201.123		c
Mct2	Slc16a7	G1SIY0	St	AVTVFFK	406.239	641.366	540.318	441.25
			Is	AVTVF F* K	411.253	651.393	550.345	451.277			c
Mct4	Slc16a3	G1U5M4	St	LLDLSVFR	481.787	736.399	621.372	508.288		LY1-5: Q3-1
			Is	LLDLSV F* R	486.801	746.426	631.399	518.315			b
Mct5	Slc16a4	G1SHK4	St	SLTVSQNQR	516.775	731.379	632.311	545.279
			Is	SLTVSQNQ R*	521.779	741.388	642.319	555.287			c	×
Mdr1	Abcb1	A0A5F9CGN5	St	NTTGALTTR	467.751	719.405	618.357	377.214		PM1-5 & LY3: Q3-1
			Is	NTTGA L* TTR	471.26	726.422	625.374	377.214			c
Mrp1	Abcc1	A0A5F9CCS0	St	TPSGNLVNR	479.259	759.411	428.735	199.108		LY1-5: Q3-3
			Is	TPSGN L* VNR	482.768	766.428	432.244	199.108			c
Mrp2	Abcc2	Q28689	St	QLLNNILR	492.303	742.457	629.373	175.119
			Is	QLLNNIL R*	497.308	752.465	639.381	185.127			a
Mrp3	Abcc3	G1SI90	St	ILEAAEGEIR	550.801	745.384	674.347	603.31		PM1-5: Q3-3
			Is	ILEAAEGEI R*	555.805	755.392	684.355	613.318			b
Mrp4	Abcc4	G1T7S5	St	APVLFFDR	482.766	697.367	584.283	169.097		LY1-5: Q3-1
			Is	APV L* FFDR	486.275	704.384	584.283	169.097			c
Mrp5	Abcc5	A0A5F9CAH1	St	SLSEASVAVDR	567.293	933.464	717.389	646.352
			Is	S L* SEASVAVDR	570.802	933.464	717.389	646.352			b
Na/K Atpase	Atp1a1, Atp1a2, Atp1a4 (Atp1a3 Not Found)	Q9N0Z6, G1U8M6, G1TE72	St	VDNSSLTGESEPQTR	810.379	903.417	717.353	501.278
			Is	VDNSSLTGESE P* QTR	813.386	909.43	723.366	507.292			c
Na/K Atpase^Aa (Light)	Atp1a1, Atp1a2, Atp1a4 (Atp1a3 Not Found)	Q9N0Z6, G1U8M6, G1TE72	St	AAVPDAVGK	414.235	586.32	343.198	242.15
			Is	AAVPDA V* GK	417.242	592.333	346.205	242.15			c
Ntt4	Slc6a17	G1SHJ1	St	DISNLEENDETR	717.821	892.364	603.765
			Is	DISNLEENDET R*	722.825	902.373	608.769				a
Oat1	Slc22a6	Q9TSY7	St	TSLAVLGK	394.747	600.408	487.324
			Is	TSLAV L* GK	398.256	607.425	494.341				c
Oat2	Slc22a7	Q3YAW7	St	WLLTQGR	437.251	687.415	574.331	461.247
			Is	WLLTQG R*	442.255	697.423	584.339	471.255			a	×
Oat3	Slc22a8	Q8HY24	St	YSTADLFR	486.743	722.383	550.298	251.103
			Is	YSTADLF R*	491.747	732.391	560.307	251.103			a	×
Oatp1a2	Slco1a2	G1TBX5	St	EGLEDNPDIIK	621.814	943.473	585.361
			Is	EGLEDNPDII K*	625.821	951.487	593.375				a	×
Oatp1c1	Slco1c1	G1ST61	St	YIEQQYGQSSSK	709.333	1012.47	884.411	756.352
			Is	YIEQQYGQSSS K*	713.34	1020.48	892.425	764.366			b
Oatp1c1	Slco1c1	G1ST61	St	LYDSNSFR	501.238	725.321	610.294	277.155
			Is	LYDSNSF R*	506.242	735.33	620.303	277.155			a	×
Oatp2a1	Slco2a1	G1SCG0	St	SVFGNIK	382.719	578.33	431.261	187.108
			Is	SVFGNI K*	386.726	586.344	439.275	187.108			a	×
Oatp2b1	Slco2a1	G1T6Y7	St	IGPAGEEPPTPDK	654.328	359.193	569.275	180.1
			Is	IGPAGEEPPTPD K*	658.335	367.207	573.282	184.107			a	×
Oatp3a1	Slco3a1	G1T2H6	St	YEAGDIGR	440.712	588.31	517.273
			Is	YEAGDIG R*	445.716	598.318	527.281				a	×
Oatp4c1	Slco4c1	G1TCQ0	St	DFPAALK	381.213	499.324	250.166	263.103
			Is	DFPAAL K*	385.22	507.338	254.173	263.103			b
Oct1	Slc22a1	O77504	St	SPGVDELSQR	544.273	747.363	500.757
			Is	SPGVDELSQ R*	549.277	757.371	505.761				a	×
Oct2	Slc22a2	Q8MJI6	St	SPGVAELSQR	522.278	703.373	303.178
			Is	SPGVAELSQ R*	527.282	713.382	313.186				b
Oct3	Slc22a3	A0A5F9DV47	St	GPSAAALAER	471.754	630.357	559.32	568.309
			Is	GPSAAALAE R*	476.758	640.365	569.328	568.309			a	×
Octn1 & Octn2	Slc22a4	B7NZK9	St	VFILDLFR	511.805	776.467	663.382	550.298		LY1-5: Q3-1
			Is	VFILDLF R*	516.809	786.475	673.391	560.307			a	×
Octn2	Slc22a5	A0A5F9CMA4	St	WLISQGR	430.243	560.315	447.231	300.171
			Is	WLISQG R*	435.247	570.323	457.239	300.171			a	×
Ost-a	Slc51a	G1SCM4	St	YTADLLEVLK	no signal	no signal	no signal	no signal	no signal
			Is	YTADLLEV L* K	no signal	no signal	no signal	no signal	no signal		c
Pept1	Slc15a1	P36836	St	TLPVFPK	401.247	587.355	244.166	294.181
			Is	TLPVF P* K	404.254	593.369	250.179	297.188			c
Pept2	Slc15a2	P46029	St	WTLQATK	424.237	661.388	560.34	447.256
			Is	WTLQAT K*	428.244	669.402	568.354	455.27			a	×
Smit1	Slc5a3	B8K1C4	St	TTTFWSK	435.721	668.34	234.145	203.103
			Is	TTTFWS K*	439.729	676.354	242.159	203.103			a	×
Smvt	Slc5a6	Q9XT77	St	TIYPVLPK	465.787	716.434	553.371	358.721		PM1-5: Q3-2 & LY1-5: Q3-3
			Is	TIYPVLP K*	469.794	724.448	561.385	362.728			a	×
Snat2	Slc38a2	A0A5F9C7V3	St	AFGLVGK	346.211	473.308	204.134	219.113
			Is	AFG L* VGK	349.719	480.325	204.134	219.113			b
Snat3	Slc38a4	G1U2T8	St	YELPEVIR	509.782	726.451	613.367	293.113		LY1-5: Q3-3
			Is	YELPEV I* R	513.291	733.468	620.384	293.113			b

## Sheet: Peptide_Porcine
Alias	Gene symbol	Uni-Prot Accession No.	St/Is	Peptide Sequence	SRM/MRM transition (m/z)					Exceptions in detection/quantification	Supplier	New selection
					Q1	Q3-1	Q3-2	Q3-3	Q3-4
4f2hc	Slc3a2	A0A8D1XIQ2	St	VILDLTPNYK	588.337	850.431	622.32	521.272
			Is	VILDLTPNY K*	592.344	858.445	630.334	529.286			b
Abca1	Abca1	F1SP55	St	LEEVIQLGDQEVSR	807.92	1031.51	903.453	790.369
			Is	LEEVIQLGDQEVS R*	812.924	1041.52	913.461	800.377			a	×
Aqpo	Mip	F1SLB5	St	SFAPAILTR	488.285	670.425	573.372	502.335
			Is	SFAPAILT R*	493.289	680.433	583.38	512.343			a	×
Asct1	Slc1a4	I3LAL2	St	ETVDSFLDLAR	633.322	936.479	821.452	734.42
			Is	ETVDSFLDLA R*	638.326	946.487	831.46	744.428			a	×
Asct2	Slc1a5	F1RM08	St	TEAPSSEPELIQVK	764.399	1226.66	826.503	302.135		LY1-5: Q3-2
			Is	TEAPSSEPELIQV K*	768.406	1234.68	834.517	302.135			a	×
Bcrp	Abcg2	Q8MIB3	St	SSLLDVLAAR	522.806	757.457	644.373	430.277
			Is	SSLLDV L* AAR	526.315	764.474	651.39	437.294			c
Bsep	Abcb11	F1S1W2	St	STALQLIQR	515.306	657.404	529.346	303.178
			Is	STALQ L* IQR	518.815	664.421	536.363	303.178			c
Cat1	Slc7a1	Q5DT24	St	DSPLPDAFK	495.251	690.382	577.298	394.221		LY1-5: Q3-3
			Is	DSPLPDAF K*	499.258	698.396	585.312	398.228			a	×
Crt1	Slc6a8	A0A480PP25	St	SPVIEFWENK	624.817	965.473	852.389	284.16		PM1-5: Q3-1
			Is	SPVIEFWEN K*	628.824	973.487	860.403	284.16			a
Crt1	Slc6a8	A0A480PP25	St	VAESGPGLAFIAYPR	774.414	1104.62	272.172
			Is	VAESGPGLAFIAYP R*	779.419	1114.63	282.18				a	×
Crt2	Slc16a12	F1SCX9	St	TQTQDLK	417.222	604.33	230.114	230.114		PM1-5 & LY1-5: Q3-3
			Is	TQTQDL K*	421.229	612.344	230.114	230.114			a	×
Eaat1	Slc1a3	A0A286ZJ73	St	IVQVTAADAFLDLIR	822.97	1033.57	962.531	516.314
			Is	IVQVTAADAFLDLI R*	827.974	1043.58	972.539	526.322			a
Eaat2	Slc1a2	F1SHF9	St	DLEVVAR	401.227	573.335	444.293	229.118	229.118	PM1-5: Q3-4 & LY1-5: Q3-2, Q3-4
			Is	DLEVV A* R	403.23	577.343	448.3	229.118	229.118		b
Eaat3	Slc1a1	F1SK41	St	IIEVEDWEIFR	724.875	1222.57	994.463
			Is	IIEVEDWEIF R*	729.879	1232.58	1004.47				a	×
Eaat4	Slc1a6	F1SAN3	St	VGWLQR	379.719	659.362	602.341	416.262
			Is	VGWLQ R*	384.723	669.371	612.349	426.27			a	×
Glut1	Slc2a1	P20303	St	TFDEIASGFR	571.777	894.432	537.278	249.123		PM1-5: Q3-3
			Is	TFDEI A* SGFR	573.781	898.439	541.285	249.123			c
Hmit	Slc2a13	F1SHN8	St	GNQTIDEEYDSIK	756.347	1212.56	1111.52	998.431
			Is	GNQTIDEEYDSI K*	760.354	1220.58	1119.53	1006.45			a
Insr	Insr	F1SCL0	St	ESLVISGLR	487.287	644.409	545.341	432.257		PM1-5 & LY1-5: Q3-2
			Is	ESLVISG L* R	490.796	651.426	552.358	439.274			c
Lat1	Slc7a5	A0A5G2RNL6	St	PAEGEGVTLQR	578.801	988.506	859.463
			Is	PAEGEGVTLQ R*	583.806	998.514	869.471				a	×
Mct1	Slc16a1	M3UZ54	St	SITVFFK	421.245	641.366	441.25	201.123	201.123	PM1-5 & LY1-5: Q3-4
			Is	SITVF F* K	426.258	651.393	451.277	201.123	201.123		c
Mct2	Slc16a7	F1SKD6	St	AVTVFFK	406.239	641.366	540.318	441.25
			Is	AVTVF F* K	411.253	651.393	550.345	451.277			c
Mct4	Slc16a3	A0A8D1UBP1	St	LLDLSVFR	481.787	736.399	342.202	199.18		PM1-5: Q3-3
			Is	LLDLSV F* R	486.801	746.426	342.202	199.18			b
Mct5	Slc16a4	F1S621	St	LFYISLLK	498.81	883.529	736.46	573.397
			Is	LFYISLL K*	502.817	891.543	744.475	581.411			a	×
Mdr1	Abcb1	A0A0E3MY68	St	NTTGALTTR	467.751	719.405	618.357	377.214
			Is	NTTGA L* TTR	471.26	726.422	625.374	377.214			c
Mrp1	Abcc1	A0A8D1ANH7	St	TPSGNLVNR	479.259	759.411	388.23	428.735
			Is	TPSGN L* VNR	482.768	766.428	388.23	432.244			c
Mrp2	Abcc2	A0A5G2R4T8	St	VLGPNGLLK	455.79	698.42	641.398	213.16
			Is	VLGPNGLL K*	459.797	706.434	649.412	213.16			b
Mrp3	Abcc3	A0A5G2R2F8	St	ILEAAEGEIR	550.801	874.426	745.384	674.347
			Is	ILEAAEGEI R*	555.805	884.435	755.392	684.355			b
Mrp4	Abcc4	A0A287BBR6	St	EAVEDLPGK	479.248	658.341	529.298	301.187
			Is	EAVEDLPG K*	483.255	666.355	537.312	309.201			a	×
Mrp4	Abcc4	F1RP55	St	TVSEVITGIR	537.811	874.499	787.467	658.425
			Is	TVSEVITGIR*	542.815	884.508	797.475	668.433			b
Mrp5	Abcc5	A0A4X1UQV4	St	SLSEASVAVDR	567.293	933.464	717.389	646.352
			Is	S L* SEASVAVDR	570.802	933.464	717.389	646.352			b
Na/K Atpase^Aa (Light)	Atp1a1, Atp1a2, Atp1a4 (Atp1a3 Not Found)	P05024 (ATP1A1); D2WKD8 (ATP1A2)	St	AAVPDAVGK	414.235	586.32	343.198	242.15		PM1-5: Q3-1
			Is	AAVPDA V* GK	417.242	592.333	346.205	242.15			c
Ntt4	Slc6a17	F1S617	St	ILGYLNTDVLSR	682.383	917.505	804.421	690.378
			Is	ILGYLNTDVLS R*	687.387	927.513	814.429	700.386			a	×
Oat1	Slc22a6	Q8MK48	St	DTELEAWLPR	615.312	884.499	771.415	272.172
			Is	DTELEAWLP R*	620.316	894.507	781.423	282.18			b
Oat2	Slc22a7	Q1RPP5	St	SWSTALAVLGK	566.822	859.525	772.493	274.119		PM1-5: Q3-3
			Is	SWSTALAVLG K*	570.829	867.539	780.507	274.119			b
Oat3	Slc22a8	Q70BM6	St	HGIADLFR	464.754	791.441	621.335	195.088
			Is	HGIADLF R*	469.758	801.449	631.344	195.088			b
Oat4	Slc22a11	I3LKR0	St	LDQALQELK	529.298	701.419	517.298
			Is	LDQALQEL K*	533.305	709.433	525.312				a	×
Oatp1a2	Slco1a2	A0A5K1U410	St	EGLEDNAETITNVK	766.876	989.526	804.446
			Is	EGLEDNAETITNV K*	770.883	997.54	812.46				b
Oatp1c1	Slco1c1	F1SQZ5	St	YIEQQYGQSSSK	709.333	1012.47	756.352
			Is	YIEQQYGQSSS K*	713.34	1020.48	764.366				b
Oatp2a1	Slco2a1	Q2QEH5	St	FVFSLQTIPR	604.345	961.547	814.478	727.446
			Is	FVFSLQTIP R*	609.349	971.555	824.486	737.454			a	×
Oatp2b1	Slco2b1	F1SUN1	St	VLAVSDSPVSK	551.311	889.463	818.425	719.357
			Is	VLAVSDSPVS K*	555.318	897.477	826.44	727.371			a	×
Oatp3a1	Slco3a1	A0A287ASP2	St	SGELQGDEAQR	595.276	675.306	274.103
			Is	SGELQGDE A* QR	597.279	679.313	274.103				b
Oatp4a1	Slco4a1	A0A286ZS46	St	AASNPDFGK	453.719	764.357	563.282
			Is	AASNPDFG K*	457.727	772.372	571.297				a	×
Oatp4c1	Slco4c1	F1RN62	St	DFPAAVK	374.205	485.308	243.158	263.103
			Is	DFPAAV K*	378.213	493.322	247.165	263.103			a	×
Oatp6a1	Slco6a1	F1RN60	St	SSLSFQSK	442.23	709.388	596.304
			Is	SSLSFQS K*	446.237	717.402	604.318				a	×
Oct1	Slc22a1	Q863T6	St	GVALPETIEEVER	721.38	1101.54	551.275	228.134
			Is	GVALPETIEEVE R*	726.384	1111.55	556.279	228.134			b
Oct2	Slc22a2	O02713	St	SPGVAELSQR	522.278	703.373	478.762	242.114
			Is	SPGVAELSQ R*	527.282	713.382	483.766	242.114			b
Oct3	Slc22a3	A0A4X1VW68	St	FLQGVFGK	448.255	635.351	120.081	233.165
			Is	FLQGV F* GK	453.269	645.378	120.081	233.165			b
Octn1	Slc22a4	A0A4X1UTM9	St	VFILDLFK	497.802	748.46	635.376	522.292
			Is	VFILDLF K*	501.809	756.475	643.39	530.306			b
Octn2	Slc22a5	F1RJV4	St	FQEAEVIIR	552.806	829.478	700.435	276.134
			Is	FQEAEVII R*	557.81	839.486	710.443	276.134			b
Octn2	Slc22a5	F1RJV4	St	WLISQGR	430.243	673.399	560.315	447.231
			Is	WLISQG R*	435.247	683.407	570.323	457.239			a
Ost-a	Slc51a	F1SQV7	St	YTADLLK	412.232	660.393	559.345	488.308
			Is	YTADLL K*	416.239	668.407	567.359	496.322			a	×
Ost-b	Slc51b	F1SM33	St	DVPHGFLLADPR	no signal	no signal	no signal	no signal	no signal
			Is	DVPHGFLLADP R*	no signal	no signal	no signal	no signal	no signal		a	×
Pept1	Slc15a1	Q7YSA7	St	TLPVFPK	401.247	587.355	391.234	294.181
			Is	TLPVF P* K	404.254	593.369	397.248	297.188			c
Pept1	Slc15a1	Q7YSA7	St	DSLYPK	361.69	520.313	407.229	244.166
			Is	DSLYP K*	365.697	528.327	415.243	252.18			b
Pept2	Slc15a2	A0A480QG48	St	IEYTPANK	468.245	693.357	429.246	243.134
			Is	IEYTPAN K*	472.252	701.371	437.26	243.134			b
Smit1	Slc5a3	A0A287A6C9	St	TTTFWSK	435.721	668.34	234.145	203.103		PM1-5: Q3-2
			Is	TTTFWS K*	439.729	676.354	242.159	203.103			a
Smvt	Slc5a6	A0A8D1B8U4	St	LHLTSAYEYLELR	536.619	693.393	530.33	623.351
			Is	LHLTSAYEYLEL R*	539.955	703.401	540.338	623.351			b
Snat2	Slc38a2	A0A8D0M2H7	St	AFGLVGK	346.211	473.308	204.134	219.113
			Is	AFG L* VGK	349.719	480.325	204.134	219.113			b
Snat3	Slc38a4	I3LHA1	St	YELPEVIR	509.782	726.451	613.367	293.113
			Is	YELPEV I* R	513.291	733.468	620.384	293.113			b
Snat5	Slc38a5	A0A287B8G2	St	AYEQLGQR	482.746	730.384	360.199
			Is	AYEQLGQ R*	487.75	740.392	370.207				a	×
Svct1	Slc23a1	I3LCS3	St	LAGAPPPPVHAINR	470.605	549.314	366.545
			Is	LAGAPPPPVHAIN R*	473.941	554.318	369.881				a	×
Svct2	Slc23a2	A0A286ZQV4	St	FPLPIYK	439.263	633.397	365.729
			Is	FPLPIY K*	443.27	641.411	369.736				a	×

## Sheet: Rabbit_fmol_ug
		Same peptide sequence in rabbit and porcine
			PLASMA MEMBRANE SAMPLES (fmol/ ug protein)																LYSATE SAMPLES (fmol/ ug protein)																		ENRICHMENT FACTOR
			1		2		3		4		5								1		2		3		4		5
			MEAN	SEM	MEAN	SEM	MEAN	SEM	MEAN	SEM	MEAN	SEM		MEAN	SD	SEM	COMMENT		MEAN	SEM	MEAN	SEM	MEAN	SEM	MEAN	SEM	MEAN	SEM		MEAN	SD	SEM	COMMENT
4f2hc	Slc3a2	VAGSPGWVR	11.9248	0.645286	11.6263	0.772929	7.98335	0.280908	11.2872	0.379843	13.9464	1.35025		11.3536	2.14977	0.961407	DETECTED		0.655649	0.05119	0.463288	0.0135131	0.505432	0.0051913	0.714307	0.0977496	0.64215	0.00835759		0.596165	0.106653	0.0476965	DETECTED				19.0444
Aqp0	Mip	SFAPAILTR	45.7688	4.82086	46.1913	0.349224	40.0532	2.63133	46.6854	1.38412	43.5698	2.08963		44.4537	2.73292	1.36646	DETECTED		36.2357	3.32773	35.2734	0.602731	34.6483	1.37005	41.4127	1.50675	40.3135	2.62987		37.5767	3.07751	1.37631	DETECTED (2 transitions)				1.18301
Asct1	Slc1a4	VEAVPNSK	2.48035	0.0222097	3.63918	0.0765367	1.50333	0.0410883	3.08404	0.0564832	3.03207	0.124409		2.7478	0.807567	0.361155	DETECTED		0.16088	0.00341982	0.151972	0.00201194	0.103073	0.0154565	0.186031	0.0100054	0.141953	0.00532764		0.148782	0.0303313	0.0135646	DETECTED				18.4686
Asct2	Slc1a5	LGPEGEPLIR	2.23324	0.182034	3.0552	0.583139	1.06018	0.0161142	1.69788	0.0322327	2.3533	0.119275		2.07996	0.747536	0.334308	DETECTED		ULOQ		ULOQ		ULOQ		ULOQ		ULOQ			ULOQ			DETECTED (2 transitions), ULOQ
Bcrp	Abcg2	SSLLDVLAAR	0.173535	0.00414452	ULOD		ULOD		ULOD		ULOD			ULOD			NOT DETECTED (PM1 Detected, PM2-5 ULOD)		ULOD		ULOD		ULOD		ULOD		ULOD			ULOD			NOT DETECTED
Bsep	Abcb11	NLVFAQR	ULOD		ULOD		ULOD		ULOD		ULOD			ULOD			NOT DETECTED		ULOD		ULOD		ULOD		ULOD		ULOD			ULOD			NOT DETECTED
Crt1	Slc6a8	SPVIEFWENK	ULOQ		ULOQ		ULOQ		ULOQ		ULOQ			ULOQ			DETECTED (2 transitions), ULOQ		ULOQ		ULOQ		ULOQ		ULOQ		ULOQ			ULOQ			DETECTED (2 transitions), ULOQ
Crt2	Slc16a12	LQLWTNGTVAYSVAR	ULOD		ULOD		ULOD		ULOD		ULOD			ULOD			NOT DETECTED		ULOD		ULOD		ULOD		ULOD		ULOD			ULOD			NOT DETECTED
Eaat1	Slc1a3	IVQVTAADAFLDLIR	19.3947	2.21682	7.12837	0.396629	2.14202	0.111605	5.32817	0.233102	4.59904	0.62907		7.71847	6.76803	3.02675	DETECTED		ULOQ		ULOQ		ULOQ		ULOQ		ULOQ			ULOQ			DETECTED, ULOQ
Eaat2	Slc1a2	SELDTIDSQHR	ULOD		ULOD		ULOD		ULOD		ULOD			ULOD			NOT DETECTED		ULOD		ULOD		ULOD		ULOD		ULOD			ULOD			NOT DETECTED
Eaat4	Slc1a6	LGGAGWPGR	ULOD		ULOD		ULOD		ULOD		ULOD			ULOD			NOT DETECTED		ULOD		ULOD		ULOD		ULOD		ULOD			ULOD			NOT DETECTED
Glut1	Slc2a1	TFDEIASGFR	119.797	15.1598	74.8245	5.00598	37.6037	3.35576	69.7976	6.15891	77.7674	5.71664		75.958	29.3062	13.1061	DETECTED (2 transitions)		5.98622	0.305074	2.74974	0.116402	2.32594	0.100627	4.21296	0.170777	3.03016	0.00748137		3.661	1.47666	0.660381	DETECTED				20.7479
Hmit	Slc2a13	GNQTIDEEYDSIK	0.432275	0.159891	0.419593	0.0475056	0.243251	0.0510974	0.307693	0.0241043	0.292063	0.109407		0.338975	0.0829859	0.0371124	DETECTED		ULOQ		ULOQ		ULOQ		ULOQ		ULOQ			ULOQ			DETECTED, ULOQ
Insr	Insr	ESLVISGLR	0.999111	0.155842	1.25394	0.0235348	0.501772	0.0107243	0.940908	0.101349	1.12578	0.0771103		0.964303	0.285334	0.127605	DETECTED (2 transitions)		0.122758	0.0357811	0.12712	0.0100658	0.0813675	0.0110283	0.1433	0.0361611	0.132588	0.000693184		0.121427	0.0236746	0.0105876	DETECTED (2 transitions)				7.94143
Lat1	Slc7a5	VQDAFAAAK	0.983531	0.0929907	1.30944	0.0283516	0.816019	0.0864999	1.119	0.0633587	1.71136	0.0479413		1.18787	0.344089	0.153881	DETECTED (2 transitions)		ULOQ		ULOQ		ULOQ		ULOQ		ULOQ			ULOQ			DETECTED (2 transitions), ULOQ
Lat1	Slc7a5	EAEAEGEGVALQR	7.92518	0.381483	12.5673	0.983851	6.63491	0.70272	10.7829	0.842344	12.88	1.14981		10.1581	2.78399	1.24504	DETECTED		0.531781	0.0251833	0.420922	0.0457181	0.416112	0.0399234	0.643034	0.115056	0.494564	0.0473016		0.501283	0.0932477	0.0417016	DETECTED				20.2642
Mct1	Slc16a1	SITVFFK	43.5643	4.98116	36.8773	3.35935	17.8309	1.63826	30.0519	3.24249	41.2344	3.28924		33.9118	10.3571	4.63185	DETECTED		1.80951	0.136579	1.18351	0.0819234	0.9075	0.0665748	1.51815	0.199135	1.29728	0.147611		1.34319	0.341137	0.152561	DETECTED				25.2472
Mct2	Slc16a7	AVTVFFK	0.182219	0.0220374	0.247912	0.0065152	0.114311	0.0172966	0.14741	0.0130911	0.233167	0.0110356		0.185004	0.0563375	0.0251949	DETECTED		ULOD		ULOD		ULOD		ULOD		ULOD			ULOD			NOT DETECTED
Mct4	Slc16a3	LLDLSVFR	2.59019	0.294484	0.712312	0.0779151	0.598662	0.0869164	1.18115	0.0141301	1.22099	0.112364		1.26066	0.792855	0.354576	DETECTED		0.252266	0.073042	0.254716	0.0428392	0.239376	0.0158809	0.314223	0.0376988	0.247801	0.156774		0.261676	0.0299496	0.0133939	DETECTED (2 transitions)				4.81763
Mct5	Slc16a4	SLTVSQNQR	ULOD		ULOD		ULOD		ULOD		ULOD			ULOD			NOT DETECTED		ULOD		ULOD		ULOD		ULOD		ULOD			ULOD			NOT DETECTED
Mdr1	Abcb1	NTTGALTTR	ULOQ		ULOQ		ULOQ		ULOQ		ULOQ			ULOQ			DETECTED (2 transitions), ULOQ		ULOQ		ULOQ		ULOQ		ULOQ		ULOQ			ULOQ			DETECTED (2-3 transitions), ULOQ
Mrp1	Abcc1	TPSGNLVNR	1.05268	0.171508	1.00719	0.254743	0.573442	0.0656092	0.735354	0.00693338	0.981854	0.102631		0.870103	0.206627	0.0924065	DETECTED		ULOQ		ULOQ		ULOQ		ULOQ		ULOQ			ULOQ			DETECTED (2 transitions), ULOQ
Mrp2	Abcc2	QLLNNILR	ULOD		ULOD		ULOD		ULOD		ULOD			ULOD			NOT DETECTED		ULOD		ULOD		ULOD		ULOD		ULOD			ULOD			NOT DETECTED
Mrp3	Abcc3	ILEAAEGEIR	ULOQ		ULOQ		ULOQ		ULOQ		ULOQ			ULOQ			DETECTED (2 transitions), ULOQ		ULOD		ULOD		ULOD		ULOD		ULOD			ULOD			NOT DETECTED
Mrp4	Abcc4	APVLFFDR	0.426696	0.0303264	0.513021	0.158487	0.112483	0.00873035	0.338124	0.0399185	0.320077	0.0102101		0.34208	0.149662	0.066931	DETECTED		ULOQ		ULOQ		ULOQ		ULOQ		ULOQ			ULOQ			DETECTED (2 transitions), ULOQ
Mrp5	Abcc5	SLSEASVAVDR	ULOD		ULOD		ULOD		ULOD		ULOD			ULOD			NOT DETECTED		ULOD		ULOD		ULOD		ULOD		ULOD			ULOD			NOT DETECTED
Na+/K+ ATPase (α1, α2, α3 subunits)	Atp1a1, Atp1a2, Atp1a3	AAVPDAVGK	44.5399	2.08946	43.8584	3.60728	17.6612	0.580682	36.8841	2.29392	51.3035	3.27273		38.8494	12.8975	5.76792	DETECTED		2.11258	0.173296	1.65513	0.0355405	1.13051	0.0444484	2.14456	0.156537	1.83327	0.0885148		1.77521	0.413422	0.184888	DETECTED				21.8844
Na+/K+ ATPase (α1, α2, α3 subunits)	Atp1a1, Atp1a2, Atp1a3	VDNSSLTGESEPQTR	45.778	2.804	49.0985	2.85864	18.9728	0.199229	39.4978	1.15575	56.4678	2.37596		41.963	14.2345	7.11725	DETECTED		2.1822	0.115045	1.62283	0.0927245	1.25153	0.0978156	2.11839	0.021579	1.68103	0.0900249		1.77119	0.383946	0.171706	DETECTED				23.6919
Ntt4	Slc6a17	DISNLEENDETR	0.104379	0.0494439	ULOD		ULOD		ULOD		ULOD			ULOD			NOT DETECTED (might be something in PM1)		ULOD		ULOD		ULOD		ULOD		ULOD			ULOD			NOT DETECTED
Oat1	Slc22a6	TSLAVLGK	2.03531	2.02459	4.07169	4.06995	1.79676	1.79279	2.97679	2.95347	4.82983	4.81093		3.14208	1.30142	0.582015	NOT DETECTED		ULOD		ULOD		ULOD		ULOD		ULOD			ULOD			NOT DETECTED
Oat2	Slc22a7	WLLTQGR	1.07358	0.841176	0.816636	0.665654	0.374807	0.285518	0.211288	0.150237	0.0788629	0.0676001		0.511035	0.41983	0.187754	NOT DETECTED		ULOD		ULOD		ULOD		ULOD		ULOD			ULOD			NOT DETECTED
Oat3	Slc22a8	YSTADLFR	0.328414	0.0372925	ULOD		ULOD		ULOD		ULOD			ULOD			NOT DETECTED (might be something in PM1)		ULOD		ULOD		ULOD		ULOD		ULOD			ULOD			NOT DETECTED
Oatp1a2	Slco1a2	EGLEDNPDIIK	0.412965	0.035023	ULOD		ULOD		ULOD		ULOD			ULOD			NOT DETECTED (might be something in PM1)		ULOD		ULOD		ULOD		ULOD		ULOD			ULOD			NOT DETECTED
Oatp1c1	Slco1c1	YIEQQYGQSSSK	ULOD		ULOD		ULOD		ULOD		ULOD			ULOD			NOT DETECTED		ULOD		ULOD		ULOD		ULOD		ULOD			ULOD			NOT DETECTED
Oatp1c1	Slco1c1	LYDSNSFR	ULOD		ULOD		ULOD		ULOD		ULOD			ULOD			NOT DETECTED		ULOD		ULOD		ULOD		ULOD		ULOD			ULOD			NOT DETECTED
Oatp2a1	Slco2a1	SVFGNIK	ULOD		ULOD		ULOD		ULOD		ULOD			ULOD			NOT DETECTED		ULOD		ULOD		ULOD		ULOD		ULOD			ULOD			NOT DETECTED
Oatp2b1	Slco2b1	IGPAGEEPPTPDK	ULOD		ULOD		ULOD		ULOD		ULOD			ULOD			NOT DETECTED		ULOD		ULOD		ULOD		ULOD		ULOD			ULOD			NOT DETECTED
Oatp3a1	Slco3a1	YEAGDIGR	0.316417	0.00483851	0.318976	0.010483	0.193639	0.00290443	0.226889	0.0165032	0.364421	0.118781		0.284069	0.0710079	0.0317557	DETECTED (2 transitions)		ULOD		ULOD		ULOD		ULOD		ULOD			ULOD			NOT DETECTED
Oatp4c1	Slco4c1	DFPAALK	ULOD		ULOD		ULOD		ULOD		ULOD			ULOD			NOT DETECTED		ULOD		ULOD		ULOD		ULOD		ULOD			ULOD			NOT DETECTED
Oct1	Slc22a1	SPGVDELSQR	ULOD		ULOD		ULOD		ULOD		ULOD			ULOD			NOT DETECTED		ULOD		ULOD		ULOD		ULOD		ULOD			ULOD			NOT DETECTED
Oct2	Slc22a2	SPGVAELSQR	ULOD		ULOD		ULOD		ULOD		ULOD			ULOD			NOT DETECTED		ULOD		ULOD		ULOD		ULOD		ULOD			ULOD			NOT DETECTED
Oct3	Slc22a3	GPSAAALAER	ULOD		ULOD		ULOD		ULOD		ULOD			ULOD			NOT DETECTED		ULOD		ULOD		ULOD		ULOD		ULOD			ULOD			NOT DETECTED
Octn1 & 2	SLC22a4/ Slc22a5	VFILDLFR	0.924785	0.0472448	0.402908	0.0406313	0.400883	0.0298683	0.980303	0.0311814	0.549514	0.0147453		0.651679	0.28187	0.126056	DETECTED		0.0720382	0.00438824	0.0451946	0.00285644	0.0520573	0.00517485	0.0694821	0.0286188	0.048196	0.0114336		0.0573936	0.0124748	0.00557891	DETECTED				11.3545
Octn2	Slc22a5	WLISQGR	0.113398	0.0253226	0.202093	0.0576135	0.055198	0.00515331	0.127494	0.0288036	0.17142	0.0148377		0.13392	0.0563768	0.0252125	DETECTED		ULOD		ULOD		ULOD		ULOD		ULOD			ULOD			NOT DETECTED
Octn1	SLC22a4	Calculated	0.790864		0.268988		0.266962		0.846383		0.415593			0.517758	0.28187	0.126056	CALCULATED VALUE
Ost-a	Slc51a	YTADLLEVLK															NO SIGNAL																NO SIGNAL
Pept1	Slc15a1	TLPVFPK	ULOD		ULOD		ULOD		ULOD		ULOD			ULOD			NOT DETECTED		ULOD		ULOD		ULOD		ULOD		ULOD			ULOD			NOT DETECTED
Pept2	Slc15a2	WTLQATK	0.496829	0.132012	ULOD		ULOD		ULOD		ULOD			ULOD			NOT DETECTED (might be something in PM1)		ULOD		ULOD		ULOD		ULOD		ULOD			ULOD			NOT DETECTED
Smit1	Slc5a3	TTTFWSK	0.640825	0.521209	0.155367	0.0585846	0.300586	0.200475	0.329849	0.205283	0.168206	0.0354058		0.318967	0.195923	0.0876193	NOT DETECTED		ULOD		ULOD		ULOD		ULOD		ULOD			ULOD			NOT DETECTED
Smvt	Slc5a6	TIYPVLPK	2.7765	0.0669305	1.31831	0.294362	0.600085	0.0191738	1.29735	0.183653	1.04543	0.0968828		1.40754	0.818119	0.365874	DETECTED (2 transitions)		0.105423	0.0525349	0.0748196	0.00299544	0.0431244	0.0079971	0.0690625	0.0245748	0.0493273	0.0156548		0.0683514	0.0245713	0.0109886	DETECTED (2 transitions)				20.5926
Snat2	Slc38a2	AFGLVGK	0.767967	0.0826612	0.856518	0.101345	0.411315	0.0319938	0.878978	0.0781627	0.624637	0.0285372		0.707883	0.193558	0.0865616	DETECTED		0.0333389	0.00738864	0.0416959	0.0103903	0.0287168	0.0027249	0.0479187	0.00622518	0.0629705	0.0134918		0.0429281	0.0134354	0.00600847	DETECTED				16.49
Snat3	Slc38a4	YELPEVIR	0.0556888	0.00547674	0.0445067	0.00893639	0.0465661	0.00551966	0.0554422	0.00561375	0.0513531	0.00623287		0.0507114	0.00508057	0.0022721	DETECTED		0.0273751	0.000896638	0.0283504	0.00173636	0.027088	0.00107271	0.0367275	0.000663883	0.0383898	0.0092714		0.0315861	0.00550362	0.0024613	DETECTED (2 transitions)				1.60549

## Sheet: Porcine_fmol_ug
		Same peptide sequence in rabbit and porcine
			PLASMA MEMBRANE SAMPLES (fmol/ ug protein)																LYSATE SAMPLES (fmol/ ug protein)																		ENRICHMENT FACTOR
			1		2		3		4		5								1		2		3		4		5
			MEAN	SEM	MEAN	SEM	MEAN	SEM	MEAN	SEM	MEAN	SEM		MEAN	SD	SEM	COMMENT		MEAN	SEM	MEAN	SEM	MEAN	SEM	MEAN	SEM	MEAN	SEM		MEAN	SD	SEM	COMMENT
4f2hc	Slc3a2	VILDLTPNYK	18.592	0.526974	11.042	0.68758	13.4567	1.69459	7.19513	0.240211	6.99582	1.00016		11.4563	4.82558	2.15806	DETECTED		ULOQ		ULOQ		ULOQ		ULOQ		ULOQ			ULOQ			DETECTED, ULOQ
Abca	Abca1	LEEVIQLGDQEVSR	ULOD		ULOD		ULOD		ULOD		ULOD			ULOD			NOT DETECTED		ULOD		ULOD		ULOD		ULOD		ULOD			ULOD			NOT DETECTED
Aqp0	Mip	SFAPAILTR	48.0893	7.19914	43.9282	4.18658	69.5845	14.1199	71.2693	14.4905	61.2727	8.53967		58.8288	12.3874	5.53981	DETECTED		26.5962	1.04987	40.4595	3.33799	37.8946	4.42181	31.2139	0.516929	33.4073	5.79338		33.9143	5.47235	2.44731	DETECTED				1.73463
Asct1	Slc1a4	ETVDSFLDLAR	0.24444	0.0371914	ULOQ	0.019078	ULOQ	0.0365516	0.283599	0.138075	0.311195	0.0572601		0.224333	0.0808746	0.0361682	DETECTED		ULOQ		ULOQ		ULOQ		ULOQ		ULOQ			ULOQ			DETECTED/ ULOQ
Asct2	Slc1a5	TEAPSSEPELIQVK	5.78615	0.568845	4.71895	0.230561	6.20171	0.82223	3.85761	0.208164	4.93403	0.962674		5.09969	0.922068	0.412361	DETECTED		ULOQ		ULOQ		ULOQ		ULOQ		ULOQ			ULOQ			DETECTED (2 transitions), ULOQ
Bcrp	Abcg2	SSLLDVLAAR	ULOD		ULOD		0.039275	0.0107024	ULOD		ULOD			ULOD	0.0143288	0.00640805	NOT DETECTED (might be something in PM3)		ULOD		ULOD		ULOD		ULOD		ULOD			ULOD			NOT DETECTED
Bsep	Abcb11	STALQLIQR	ULOD		ULOD		ULOD		ULOD		ULOD			ULOD			NOT DETECTED		ULOD		ULOD		ULOD		ULOD		ULOD			ULOD			NOT DETECTED
Cat1	Slc7a1	DSPLPDAFK	5.31561	0.282091	3.88885	0.347632	4.88678	0.6487	0.774392	0.345463	2.93395	0.549978		3.55992	1.80985	0.809389	DETECTED		ULOQ		ULOQ		ULOQ		ULOQ		ULOQ			ULOQ			DETECTED (2 transitions), ULOQ
Crt1	Slc6a8	SPVIEFWENK	0.429346	0.182896	0.329702	0.195148	0.489629	0.28383	0.195597	0.0770214	ULOQ	0.045669		0.32419	0.138523	0.0619494	DETECTED (2 transitions)		ULOD		ULOD		ULQ		ULOQ		ULOQ			ULOQ			DETECTED, ULOQ
Crt1	Slc6a8	VAESGPGLAFIAYPR	ULOD		ULOD		ULOD		ULOD		ULOD			ULOD			NOT DETECTED		ULOD		ULOD		ULOD		ULOD		ULOD			ULOD			NOT DETECTED
Crt2	Slc16a12	TQTQDLK	ULOQ		ULOQ		ULOQ		ULOQ		ULOQ			ULOQ			DETECTED (2 transitions), ULOQ		ULOQ		ULOQ		ULOQ		ULOQ		ULOQ			ULOQ			DETECTED (2 transitions), ULOQ
Eaat1	Slc1a3	IVQVTAADAFLDLIR	ULOQ		ULOQ		ULOQ		ULOQ		ULOQ			ULOQ			DETECTED, ULOQ		ULOD		ULOD		ULOD		ULOD		ULOD			ULOD			NOT DETECTED
Eaat2	Slc1a2	DLEVVAR	0.586056	0.259765	0.393616	0.182508	0.382835	0.148584	ULOQ		0.71581	0.216417		0.519579	0.160718	0.0718754	DETECTED		0.248263	0.053556	0.270236	0.0341498	0.156238	0.0293697	0.234741	0.0405584	0.151438	0.0314549		0.212183	0.0547736	0.0244955	DETECTED (2 transitions)				2.44873
Eaat3	Slc1a1	IIEVEDWEIFR	ULOD		ULOD		ULOD		ULOD		ULOD			ULOD			NOT DETECTED		ULOD		ULOD		ULOD		ULOD		ULOD			ULOD			NOT DETECTED
Eaat4	Slc1a6	VGWLQR	ULOD		ULOD		ULOD		ULOD		ULOD			ULOD			NOT DETECTED		ULOD		ULOD		ULOD		ULOD		ULOD			ULOD			NOT DETECTED
Glut1	Slc2a1	TFDEIASGFR	55.3008	4.26291	49.7546	6.14307	54.9155	4.9821	41.1882	1.17259	64.6659	7.48902		53.165	8.58734	3.84037	DETECTED (2 transitions)		1.34306	0.260979	2.02846	0.188596	1.95499	0.116826	0.812039	0.0694673	1.33699	0.0688581		1.49511	0.502657	0.224795	DETECTED				35.5593
Hmit	Slc2a13	GNQTIDEEYDSIK	0.426094	0.0620526	0.299595	0.0384241	0.555066	0.132731	0.239279	0.0239448	0.493019	0.0276368		0.402611	0.131584	0.0759699	DETECTED		ULOQ		ULOQ		ULOQ		ULOQ		ULOQ			ULOQ			DETECTED/ ULOQ
Insr	Insr	ESLVISGLR	0.901852	0.120163	0.736988	0.0149736	0.702395	0.0602923	0.792859	0.0619955	1.34882	0.315922		0.896583	0.263858	0.118001	DETECTED (2 transitions)		ULOQ		ULOQ		ULOQ		ULOQ		ULOQ			ULOQ			DETECTED (2 transitions), ULOQ
Lat1	Slc7a5	PAEGEGVTLQR	7.63314	1.14331	ULOD	0	ULOD	16.602	3.61423	0.0451947	3.84026	0.380809		5.02921	2.2579	1.3036	DETECTED (2 transitions)		ULOD		ULOD		ULOD		ULOD		ULOD			ULOD			NOT DETECTED
Mct1	Slc16a1	SITVFFK	3.54999	0.473938	4.80067	0.611868	4.45659	0.427941	0.86464	0.10525	2.98193	0.236479		3.33076	1.55561	0.695688	DETECTED		0.13308	0.0225628	0.340002	0.0493111	0.193282	0.0858005	0.0866115	0.0351339	0.194323	0.0532473		0.18946	0.0954692	0.0426951	DETECTED				17.5803
Mct2	Slc16a7	AVTVFFK	2.27596	0.425586	2.39982	0.443172	2.78581	0.475744	0.69514	0.132492	2.95407	0.477144		2.22216	0.897167	0.401225	DETECTED		0.141331	0.0514198	0.140541	0.053239	0.103181	0.0113739	0.0537881	0.0258098	0.108678	0.00947473		0.109504	0.0357811	0.0160018	DETECTED				20.293
Mct4	Slc16a3	LLDLSVFR	0.819578	0.00133555	0.581714	0.0957691	0.673678	0.0329009	0.455607	0.061974	0.458697	0.0839904		0.597855	0.153924	0.0688369	DETECTED (2 transitions)		ULOD		ULOD		ULOD		ULOD		ULOD			ULOD			NOT DETECTED
Mct5	Slc16a4	LFYISLLK	ULOD		ULOD		ULOD		ULOD		ULOD			ULOD			NOT DETECTED		ULOD		ULOD		ULOD		ULOD		ULOD			ULOD			NOT DETECTED
Mdr1	Abcb1	NTTGALTTR	ULOD		ULOD		ULOD		ULOD		ULOD			ULOD			NOT DETECTED		ULOD		ULOD		ULOD		ULOD		ULOD			ULOD			NOT DETECTED
Mrp1	Abcc1	TPSGNLVNR	ULOD		ULOD		ULOD		ULOD		ULOD			ULOD			NOT DETECTED		ULOD		ULOD		ULOD		ULOD		ULOD			ULOD			NOT DETECTED
Mrp2	Abcc2	VLGPNGLLK	ULOD		ULOD		ULOD		ULOD		ULOD			ULOD			NOT DETECTED		ULOD		ULOD		ULOD		ULOD		ULOD			ULOD			NOT DETECTED
Mrp3	Abcc3	ILEAAEGEIR	ULOQ		ULOQ		ULOQ		ULOQ		ULOQ			ULOQ			DETECTED, ULOQ		ULOD		ULOD		ULOD		ULOD		ULOD			ULOD			NOT DETECTED (2 transitions)
Mrp4	Abcc4	EAVEDLPGK	1.28923	0.0355319	1.5333	0.0563651	1.89654	0.0517844	1.54377	0.245897	2.66444	0.238346		1.78546	0.536933	0.240124	DETECTED		0.040921	0.00585619	0.101611	0.016511	0.102134	0.018107	0.0417748	0.00363604	0.0867441	0.00621371		0.074637	0.031012	0.013869	DETECTED				23.9219
Mrp4	Abcc4	TVSEVITGIR	ULOD		ULOD		ULOD		ULOD		ULOD			ULOD			NOT DETECTED		ULOD		ULOD		ULOD		ULOD		ULOD			ULOD			NOT DETECTED
Mrp5	Abcc5	SLSEASVAVDR	ULOD		ULOD		ULOD		ULOD		ULOD			ULOD			NOT DETECTED		0.269908	0.266689	0.322965	0.301271	0.221753	0.218118	0.204951	0.185967	0.42805	0.403397		0.289525	0.0900527	0.0402728	NOT DETECTED
Na+/K+ ATPase (α1, α2, α3 subunits)	Atp1a1, Atp1a2, Atp1a3	AAVPDAVGK	39.6308	2.80072	37.1708	1.45706	43.6189	0.37625	38.9483	0.381268	34.876	4.14307		38.849	3.23939	1.4487	DETECTED (2 transitions)		0.939651	0.102087	2.12609	0.171464	1.67707	0.112214	0.793208	0.0434049	1.11143	0.0548796		1.32949	0.557342	0.278671	DETECTED				29.2209
Ntt4	Slc6a17	ILGYLNTDVLSR	ULOD		ULOD		ULOD		ULOD		ULOD			ULOD			NOT DETECTED		ULOD		ULOD		ULOD		ULOD		ULOD			ULOD			NOT DETECTED
Oat1	Slc22a6	DTELEAWLPR	ULOD		ULOD		ULOD		ULOD		ULOD			ULOD			NOT DETECTED		ULOD		ULOD		ULOD		ULOD		ULOD			ULOD			NOT DETECTED
Oat2	Slc22a7	SWSTALAVLGK	ULOQ		ULOQ		ULOQ		ULOQ		ULOQ			ULOQ			DETECTED (2 transitions), ULOQ		ULOD		ULOD		ULOD		ULOD		ULOD			ULOD			NOT DETECTED
Oat3	Slc22a8	HGIADLFR	ULOD		ULOD		ULOD		ULOD		ULOD			ULOD			NOT DETECTED		ULOD		ULOD		ULOD		ULOD		ULOD			ULOD			NOT DETECTED
Oat4	Slc22a11	LDQALQELK	ULOD		ULOD		ULOD		ULOD		ULOD			ULOD			NOT DETECTED		ULOD		ULOD		ULOD		ULOD		ULOD			ULOD			NOT DETECTED
Oatp1a2	Slco1a2	EGLEDNAETITNVK	ULOD		ULOD		ULOD		ULOD		ULOD			ULOD			NOT DETECTED		ULOD		ULOD		ULOD		ULOD		ULOD			ULOD			NOT DETECTED
Oatp1c1	Slco1c1	YIEQQYGQSSSK	ULOD		ULOD		ULOD		ULOD		ULOD			ULOD			NOT DETECTED		ULOD		ULOD		ULOD		ULOD		ULOD			ULOD			NOT DETECTED
Oatp2a1	Slco2a1	FVFSLQTIPR	ULOD		ULOD		ULOD		ULOD		ULOD			ULOD			NOT DETECTED		ULOD		ULOD		ULOD		ULOD		ULOD			ULOD			NOT DETECTED
Oatp2b1	Slco2b1	VLAVSDSPVSK	ULOD		ULOD		ULOD		ULOD		ULOD			ULOD			NOT DETECTED		ULOD		ULOD		ULOD		ULOD		ULOD			ULOD			NOT DETECTED
Oatp3a1	Slco3a1	SGELQGDEAQR	1.43845	0.0300024	1.05138	0.187138	1.3492	0.136225	1.49558	0.0367662	1.81363	0.137139		1.42965	0.27451	0.122765	DETECTED (2 transitions)		ULOQ		ULOQ		ULOQ		ULOQ		ULOQ			ULOQ			DETECTED (2 transitions), ULOQ
Oatp4a1	Slco4a1	AASNPDFGK	ULOD		ULOD		ULOD		ULOD		ULOD			ULOD			NOT DETECTED		ULOD		ULOD		ULOD		ULOD		ULOD			ULOD			NOT DETECTED
Oatp4c1	Slco4c1	DFPAAVK	ULOD		ULOD		ULOD		ULOD		ULOD			ULOD			NOT DETECTED		ULOD		ULOD		ULOD		ULOD		ULOD			ULOD			NOT DETECTED
Oatp6a1	Slco6a1	SSLSFQSK	ULOD		ULOD		ULOD		ULOD		ULOD			ULOD			NOT DETECTED		ULOD		ULOD		ULOD		ULOD		ULOD			ULOD			NOT DETECTED
Oct1	Slc22a1	GVALPETIEEVER	ULOD		ULOD		ULOD		ULOD		ULOD			ULOD			NOT DETECTED		ULOD		ULOD		ULOD		ULOD		ULOD			ULOD			NOT DETECTED
Oct2	Slc22a2	SPGVAELSQR	ULOD		ULOD		ULOD		ULOD		ULOD			ULOD			NOT DETECTED		ULOD		ULOD		ULOD		ULOD		ULOD			ULOD			NOT DETECTED
Oct3	Slc22a3	FLQGVFGK	ULOD		ULOD		ULOD		ULOD		ULOD			ULOD			NOT DETECTED		ULOD		ULOD		ULOD		ULOD		ULOD			ULOD			NOT DETECTED
Octn1	SLC22a4	VFILDLFK	ULOD		ULOD		ULOD		ULOD		ULOD			ULOD			NOT DETECTED		ULOD		ULOD		ULOD		ULOD		ULOD			ULOD			NOT DETECTED
Octn2	Slc22a5	FQEAEVIIR	ULOD		ULOD		ULOD		ULOD		ULOD			ULOD			NOT DETECTED		ULOD		ULOD		ULOD		ULOD		ULOD			ULOD			NOT DETECTED
Octn2	Slc22a5	WLISQGR	ULOD		ULOD		ULOD		ULOD		ULOD			ULOD			NOT DETECTED		ULOD		ULOD		ULOD		ULOD		ULOD			ULOD			NOT DETECTED
Ost-a	Slc51a	YTADLLK	ULOD		ULOD		ULOD		ULOD		ULOD			ULOD			NOT DETECTED		ULOD		ULOD		ULOD		ULOD		ULOD			ULOD			NOT DETECTED
Ost-b	Slc51b	DVPHGFLLADPR															NO SIGNAL																NO SIGNAL
Pept1	Slc15a1	TLPVFPK	ULOD		ULOD		ULOD		ULOD		ULOD			ULOD			NOT DETECTED		ULOD		ULOD		ULOD		ULOD		ULOD			ULOD			NOT DETECTED
Pept1	Slc15a1	DSLYPK	ULOD		ULOD		ULOD		ULOD		ULOD			ULOD			NOT DETECTED		ULOD		ULOD		ULOD		ULOD		ULOD			ULOD			NOT DETECTED
Pept2	Slc15a2	IEYTPANK	ULOD		ULOD		ULOD		ULOD		ULOD			ULOD			NOT DETECTED		ULOD		ULOD		ULOD		ULOD		ULOD			ULOD			NOT DETECTED
Smit1	Slc5a3	TTTFWSK	0.218888	0.161217	0.281655	0.0393799	0.372053	0.0543831	0.199662	0.0216171	ULOQ	0.0209501		0.243915	0.0862545	0.0385742	DETECTED (2 transitions)		ULOD		ULOD		ULOD		ULOD		ULOD			ULOD			NOT DETECTED
Smvt	Slc5a6	LHLTSAYEYLELR	ULOQ		ULOQ		ULOQ		ULOQ		ULOQ			ULOQ			DETECTED, ULOQ		ULOD		ULOD		ULOD		ULOD		ULOD			ULOD			NOT DETECTED
Snat2	Slc38a2	AFGLVGK	1.31165	0.0969472	1.36594	0.0345954	1.79018	0.0603175	0.894683	0.0859776	1.11503	0.124356		1.2955	0.332848	0.148854	DETECTED		ULOQ		ULOQ		ULOQ		ULOQ		ULOQ			ULOQ			DETECTED, ULOQ
Snat3	Slc38a4	YELPEVIR	ULOQ		ULOQ		ULOQ		ULOQ		ULOQ			ULOQ			DETECTED, ULOQ		ULOQ		ULOQ		ULOQ		ULOQ		ULOQ			ULOQ			DETECTED, ULOQ
Snat5	Slc38a5	AYEQLGQR	ULOD		ULOD		ULOD		ULOD		ULOD			ULOD			NOT DETECTED		ULOD		ULOD		ULOD		ULOD		ULOD			ULOD			NOT DETECTED
Svct1	Slc23a1	LAGAPPPPVHAINR	ULOD		ULOD		ULOD		ULOD		ULOD			ULOD			NOT DETECTED		ULOD		ULOD		ULOD		ULOD		ULOD			ULOD			NOT DETECTED
Svct2	Slc23a2	FPLPIYK	0.784599	0.0341685	0.669969	0.0217009	0.884564	0.0271756	0.453091	0.00526466	0.905841	0.0900694		0.739613	0.18548	0.09274	DETECTED (2 transitions)		ULOD		ULOD		ULOD		ULOD		ULOD			ULOD			NOT DETECTED

## Sheet: Rabbit _fmol_cm2
			PLASMA MEMBRANE SAMPLES (fmol/cm2)																LYSATE SAMPLES (fmol/cm2)
			1		2		3		4		5								1		2		3		4		5
			MEAN	SEM	MEAN	SEM	MEAN	SEM	MEAN	SEM	MEAN	SEM		MEAN	SD	SEM	COMMENT		MEAN	SEM	MEAN	SEM	MEAN	SEM	MEAN	SEM	MEAN	SEM		MEAN	SD	SEM	COMMENT
4f2hc	Slc3a2	VAGSPGWVR	72.6001	3.9286	43.5902	2.89792	37.4461	1.31761	57.415	1.93216	68.4827	6.63029		55.9068	15.261	6.82491	DETECTED		38.3772	2.99631	25.1635	0.733965	30.6336	0.314638	36.5194	4.99751	36.0282	0.468908		33.3444	5.40573	2.41752	DETECTED
Aqp0	Mip	SFAPAILTR	278.648	29.3502	173.184	1.30934	187.87	12.3423	237.477	7.04067	213.946	10.261		218.225	41.8029	20.9014	DETECTED		2120.99	194.783	1915.87	32.7374	2099.99	83.0369	2117.25	77.0332	2261.82	147.55		2103.18	123.262	55.1243	DETECTED (2 transitions)
Asct1	Slc1a4	VEAVPNSK	15.1008	0.135216	13.6443	0.286957	7.05141	0.192725	15.6877	0.287315	14.8888	0.610903		13.2746	3.55768	1.59104	DETECTED		9.41683	0.200173	8.25436	0.109279	6.24715	0.936799	9.51095	0.511531	7.96435	0.298911		8.27873	1.32669	0.593312	DETECTED
Asct2	Slc1a5	LGPEGEPLIR	13.5963	1.10825	11.4548	2.18635	4.9728	0.075584	8.63666	0.163959	11.5557	0.585693		10.0432	3.33886	1.49319	DETECTED		ULOQ		ULOQ		ULOQ		ULOQ		ULOQ			ULOQ			DETECTED (2 transitions), ULOQ
Bcrp	Abcg2	SSLLDVLAAR	1.05651	0.0252325	ULOD		ULOD		ULOD		ULOD			ULOD			NOT DETECTED (PM1 Detected, PM2-5 ULOD/At the border of LLOD)		ULOD		ULOD		ULOD		ULOD		ULOD			ULOD			NOT DETECTED
Bsep	Abcb11	NLVFAQR	ULOD		ULOD		ULOD		ULOD		ULOD			ULOD			NOT DETECTED		ULOD		ULOD		ULOD		ULOD		ULOD			ULOD			NOT DETECTED
Crt1	Slc6a8	SPVIEFWENK	ULOQ		ULOQ		ULOQ		ULOQ		ULOQ			ULOQ			DETECTED (2 transitions), ULOQ		ULOQ		ULOQ		ULOQ		ULOQ		ULOQ			ULOQ			DETECTED (2 transitions), ULOQ
Crt2	Slc16a12	LQLWTNGTVAYSVAR	ULOD		ULOD		ULOD		ULOD		ULOD			ULOD			NOT DETECTED		ULOD		ULOD		ULOD		ULOD		ULOD			ULOD			NOT DETECTED
Eaat1	Slc1a3	IVQVTAADAFLDLIR	118.078	13.4964	26.7262	1.48707	10.0472	0.523485	27.103	1.18573	22.5833	3.089		40.9076	43.6896	19.5386	DETECTED		ULOQ		ULOQ		ULOQ		ULOQ		ULOQ			ULOQ			DETECTED, ULOQ
Eaat2	Slc1a2	SELDTIDSQHR	2.05375	0.679317	ULOD		ULOD		ULOD		ULOD			ULOD			NOT DETECTED (might be something in PM1)		ULOD		ULOD		ULOD		ULOD		ULOD			ULOD			NOT DETECTED
Eaat4	Slc1a6	LGGAGWPGR	ULOD		ULOD		ULOD		ULOD		ULOD			ULOD			NOT DETECTED		ULOD		ULOD		ULOD		ULOD		ULOD			ULOD			NOT DETECTED
Glut1	Slc2a1	TFDEIASGFR	729.342	92.2955	280.537	18.7688	176.381	15.7403	355.042	31.3288	381.871	28.0712		384.635	208.514	93.2504	DETECTED (2 transitions)		350.392	17.857	149.352	6.32241	140.972	6.09888	215.39	8.73107	170.009	0.419747		205.223	86.121	38.5145	DETECTED
Hmit	Slc2a13	GNQTIDEEYDSIK	2.63176	0.973441	1.57317	0.178111	1.14097	0.239673	1.56515	0.122612	1.43415	0.537233		1.66904	0.56587	0.253065	DETECTED		ULOQ		ULOQ		ULOQ		ULOQ		ULOQ			ULOQ			DETECTED, ULOQ
Insr	Insr	ESLVISGLR	6.08274	0.94879	4.70137	0.0882382	2.35357	0.0503025	4.78615	0.515536	5.52807	0.378645		4.69038	1.42394	0.636803	DETECTED (2 transitions)		7.18542	2.09438	6.90455	0.546723	4.93158	0.668412	7.3263	1.84876	7.43895	0.0388915		6.75736	1.04003	0.465114	DETECTED (2 transitions)
Lat1	Slc7a5	VQDAFAAAK	5.98788	0.566141	4.90946	0.106298	3.82755	0.40573	5.69204	0.322289	8.40349	0.235412		5.76409	1.69575	0.758363	DETECTED (2 transitions)		ULOQ		ULOQ		ULOQ		ULOQ		ULOQ			ULOQ			Detected (2 transitions), ULOQ
Lat1	Slc7a5	EAEAEGEGVALQR	48.2497	2.32253	47.1184	3.68873	31.1212	3.29612	54.8496	4.28478	63.2465	5.64608		48.9171	11.8417	5.29577	DETECTED		31.1269	1.47406	22.8624	2.48318	25.22	2.41971	32.8755	5.88229	27.7478	2.65389		27.9665	4.11488	1.84023	DETECTED
Mct1	Slc16a1	SITVFFK	265.226	30.326	138.263	12.5951	83.6361	7.6843	152.866	16.4937	202.479	16.1516		168.494	68.686	30.7173	DETECTED		105.916	7.99438	64.2826	4.44967	55.0024	4.03502	77.6164	10.1809	72.7846	8.28182		75.1205	19.2501	8.60893	DETECTED
Mct2	Slc16a7	AVTVFFK	1.10937	0.134167	0.929491	0.0244273	0.53618	0.08113	0.749837	0.0665909	1.14495	0.0541898		0.893967	0.254677	0.113895	DETECTED		ULOD		ULOD		ULOD		ULOD		ULOD			ULOD			NOT DETECTED
Mct4	Slc16a3	LLDLSVFR	15.7695	1.79286	2.67065	0.292125	2.80804	0.407683	6.0082	0.0718762	5.99559	0.551754		6.65039	5.35259	2.39375	DETECTED		14.7659	4.27538	13.8349	2.32681	14.5083	0.962522	16.0648	1.92737	13.9031	8.79592		14.6154	0.901599	0.403207	DETECTED (2 transitions)
Mct5	Slc16a4	SLTVSQNQR	ULOD		ULOD		ULOD		ULOD		ULOD			ULOD			NOT DETECTED		ULOD		ULOD		ULOD		ULOD		ULOD			ULOD			NOT DETECTED
Mdr1	Abcb1	NTTGALTTR	ULOQ		ULOQ		ULOQ		ULOQ		ULOQ			ULOQ			DETECTED (2 transitions), ULOQ		ULOQ		ULOQ		ULOQ		ULOQ		ULOQ			ULOQ			DETECTED (2-3 transitions), ULOQ
Mrp1	Abcc1	TPSGNLVNR	6.40885	1.04417	3.77623	0.955101	2.68974	0.307741	3.74055	0.0352683	4.82133	0.503961		4.28734	1.40521	0.62843	DETECTED		ULOQ		ULOQ		ULOQ		ULOQ		ULOQ			ULOQ			DETECTED, (2 transitions), ULOQ
Mrp2	Abcc2	QLLNNILR	ULOD		ULOD		ULOD		ULOD		ULOD			ULOD			NOT DETECTED		ULOD		ULOD		ULOD		ULOD		ULOD			ULOD			NOT DETECTED
Mrp3	Abcc3	ILEAAEGEIR	ULOQ		ULOQ		ULOQ		ULOQ		ULOQ			ULOQ			DETECTED (2 transitions), ULOQ		ULOD		ULOD		ULOD		ULOD		ULOD			ULOD			NOT DETECTED
Mrp4	Abcc4	APVLFFDR	2.59779	0.184632	1.92346	0.59421	0.527605	0.0409499	1.71995	0.203055	1.57172	0.0501362		1.6681	0.748705	0.334831	DETECTED		ULOQ		ULOQ		ULOQ		ULOQ		ULOQ			ULOQ			DETECTED (2 transitions), ULOQ
Mrp5	Abcc5	SLSEASVAVDR	ULOD		ULOD		ULOD		ULOD		ULOD			ULOD			NOT DETECTED		ULOD		ULOD		ULOD		ULOD		ULOD			ULOD			NOT DETECTED
Na+/K+ ATPase (α1, α2, α3 subunits)	Atp1a1, Atp1a2, Atp1a3	AAVPDAVGK	271.165	12.721	164.437	13.5247	82.8402	2.7237	187.62	11.6686	251.922	16.0705		191.597	75.0863	33.5796	DETECTED		123.656	10.1436	89.8982	1.93038	68.5185	2.69396	109.642	8.00303	102.857	4.96618		98.9143	20.9044	9.34871	DETECTED
Na+/K+ ATPase (α1, α2, α3 subunits)	Atp1a1, Atp1a2, Atp1a3	VDNSSLTGESEPQTR	278.703	17.0712	184.084	10.7178	88.9924	0.934487	200.915	5.87899	277.281	11.667		205.995	78.364	39.182	DETECTED		127.731	6.73398	88.1439	5.03634	75.8537	5.92848	108.304	1.10324	94.315	5.0509		98.8695	19.9217	8.90926	DETECTED
Ntt4	Slc6a17	DISNLEENDETR	0.635474	0.301022	ULOD		ULOD		ULOD		ULOD			ULOD			NOT DETECTED (might be something in PM1)		ULOD		ULOD		ULOD		ULOD		ULOD			ULOD			NOT DETECTED
Oat1	Slc22a6	TSLAVLGK	ULOD		ULOD		ULOD		ULOD		ULOD			ULOD			NOT DETECTED		ULOD		ULOD		ULOD		ULOD		ULOD			ULOD			NOT DETECTED
Oat2	Slc22a7	WLLTQGR	ULOD		ULOD		ULOD		ULOD		ULOD			ULOD			NOT DETECTED		ULOD		ULOD		ULOD		ULOD		ULOD			ULOD			NOT DETECTED
Oat3	Slc22a8	YSTADLFR	1.99943	0.227043	ULOD		ULOD		ULOD		ULOD			ULOD			NOT DETECTED (might be something in PM1)		ULOD		ULOD		ULOD		ULOD		ULOD			ULOD			NOT DETECTED
Oatp1a2	Slco1a2	EGLEDNPDIIK	2.51419	0.213225	ULOD		ULOD		ULOD		ULOD			ULOD			NOT DETECTED (might be something in PM1)		ULOD		ULOD		ULOD		ULOD		ULOD			ULOD			NOT DETECTED
Oatp1c1	Slco1c1	YIEQQYGQSSSK	ULOD		ULOD		ULOD		ULOD		ULOD			ULOD			NOT DETECTED		ULOD		ULOD		ULOD		ULOD		ULOD			ULOD			NOT DETECTED
Oatp1c1	Slco1c1	LYDSNSFR	ULOD		ULOD		ULOD		ULOD		ULOD			ULOD			NOT DETECTED		ULOD		ULOD		ULOD		ULOD		ULOD			ULOD			NOT DETECTED
Oatp2a1	Slco2a1	SVFGNIK	ULOD		ULOD		ULOD		ULOD		ULOD			ULOD			NOT DETECTED		ULOD		ULOD		ULOD		ULOD		ULOD			ULOD			NOT DETECTED
Oatp2b1	Slco2b1	IGPAGEEPPTPDK	ULOD		ULOD		ULOD		ULOD		ULOD			ULOD			NOT DETECTED		ULOD		ULOD		ULOD		ULOD		ULOD			ULOD			NOT DETECTED
Oatp3a1	Slco3a1	YEAGDIGR	1.9264	0.0294576	1.19593	0.0393038	0.908267	0.0136233	1.15413	0.0839475	1.78946	0.583265		1.39484	0.439472	0.196538	DETECTED (2 transitions)		ULOD		ULOD		ULOD		ULOD		ULOD			ULOD			NOT DETECTED
Oatp4c1	Slco4c1	DFPAALK	ULOD		ULOD		ULOD		ULOD		ULOD			ULOD			NOT DETECTED		ULOD		ULOD		ULOD		ULOD		ULOD			ULOD			NOT DETECTED
Oct1	Slc22a1	SPGVDELSQR	ULOD		ULOD		ULOD		ULOD		ULOD			ULOD			NOT DETECTED		ULOD		ULOD		ULOD		ULOD		ULOD			ULOD			NOT DETECTED
Oct2	Slc22a2	SPGVAELSQR	ULOD		ULOD		ULOD		ULOD		ULOD			ULOD			NOT DETECTED		ULOD		ULOD		ULOD		ULOD		ULOD			ULOD			NOT DETECTED
Oct3	Slc22a3	GPSAAALAER	ULOD		ULOD		ULOD		ULOD		ULOD			ULOD			NOT DETECTED		ULOD		ULOD		ULOD		ULOD		ULOD			ULOD			NOT DETECTED
Octn1 & 2	Slc22a4/ Slc22a5	VFILDLFR	5.63023	0.287634	1.51061	0.152338	1.88035	0.140098	4.98654	0.158612	2.69835	0.0724058		3.34122	1.86046	0.832022	DETECTED		4.21663	0.256858	2.45475	0.155148	3.15513	0.313641	3.55232	1.46315	2.70407	0.641488		3.21658	0.699937	0.313021	DETECTED
Octn2	Slc22a5	WLISQGR	0.690384	0.154168	0.7577	0.216009	0.258907	0.0241717	0.648526	0.146516	0.841747	0.0728595		0.639453	0.224943	0.100597	DETECETD		ULOD		ULOD		ULOD		ULOD		ULOD			ULOD			NOT DETECTED
Octn1	Slc22a4	Calculated	4.99078		0.871161		1.2409		4.34709		2.0589			2.70176	1.86046	0.832022	Calculated
Ost-a	Slc51a	YTADLLEVLK															NO SIGNAL																NO SIGNAL
Pept1	Slc15a1	TLPVFPK	ULOD		ULOD		ULOD		ULOD		ULOD			ULOD			NOT DETECTED		ULOD		ULOD		ULOD		ULOD		ULOD			ULOD			NOT DETECTED
Pept2	Slc15a2	WTLQATK	3.02477	0.803707	ULOD		ULOD		ULOD		ULOD			ULOD			NOT DETECTED (might be something in PM1)		ULOD		ULOD		ULOD		ULOD		ULOD			ULOD			NOT DETECTED
Smit1	Slc5a3	TTTFWSK	ULOD		ULOD		ULOD		ULOD		ULOD			ULOD			NOT DETECTED		ULOD		ULOD		ULOD		ULOD		ULOD			ULOD			NOT DETECTED
Smvt	Slc5a6	TIYPVLPK	16.9038	0.407483	4.9427	1.10364	2.81471	0.0899349	6.59929	0.934197	5.13351	0.475736		7.2788	5.54729	2.48082	DETECTED (2 transitions)		6.17077	3.07504	4.06383	0.162697	2.61372	0.484695	3.53086	1.2564	2.76754	0.878324		3.82934	1.43453	0.641543	DETECTED (2 transitions)
Snat2	Slc38a2	AFGLVGK	4.6755	0.503254	3.21132	0.379971	1.92928	0.150068	4.47113	0.397593	3.06724	0.14013		3.47089	1.12455	0.502913	DETECTED		1.95143	0.432481	2.26471	0.564349	1.74049	0.165153	2.44987	0.318266	3.533	0.756967		2.3879	0.696403	0.311441	DETECTED
Snat3	Slc38a4	YELPEVIR	0.339042	0.0333433	0.166868	0.033505	0.218419	0.0258901	0.28202	0.0285557	0.252166	0.0306061		0.251703	0.064908	0.0290278	DETECTED		1.60235	0.0524831	1.53985	0.0943106	1.64177	0.0650156	1.87772	0.0339414	2.15388	0.520178		1.76311	0.253105	0.113192	DETECTED (2 transitions)

## Sheet: Porcine _fmol_cm2
			PLASMA MEMBRANE SAMPLES (fmol/cm2)																LYSATE SAMPLES (fmol/cm2)
			1		2		3		4		5								1		2		3		4		5
			MEAN	SEM	MEAN	SEM	MEAN	SEM	MEAN	SEM	MEAN	SEM		MEAN	SD	SEM	COMMENT		MEAN	SEM	MEAN	SEM	MEAN	SEM	MEAN	SEM	MEAN	SEM		MEAN	SD	SEM	COMMENT
4f2hc	Slc3a2	VILDLTPNYK	111.584	3.16274	107.048	6.66583	63.6165	8.01119	48.7037	1.62598	77.3141	11.0532		81.6531	27.2513	12.1871	DETECTED		ULOQ		ULOQ		ULOQ		ULOQ		ULOQ			ULOQ			DETECTED, ULOQ
Abca	Abca1	LEEVIQLGDQEVSR	ULOD		ULOD		ULOD		ULOD		ULOD			ULOD			NOT DETECTED		ULOD		ULOD		ULOD		ULOD		ULOD			ULOD			NOT DETECTED
Aqp0	Mip	SFAPAILTR	288.618	43.2071	425.867	40.5873	328.961	66.752	482.42	98.0856	677.154	94.3759		440.604	152.877	68.3687	DETECTED		1664.29	65.6969	2405.34	198.446	2334.6	272.418	2849.96	47.1978	3067.2	531.904		2464.28	541.419	242.13	DETECTED
Asct1	Slc1a4	ETVDSFLDLAR	1.46706	0.223212	1.16519	0.184954	0.767004	0.172798	1.91968	0.934628	3.43916	0.632809		1.75162	1.03325	0.462081	DETECTED		ULOQ		ULOQ		ULOQ		ULOQ		ULOQ			ULOQ			DETECTED/ ULOQ
Asct2	Slc1a5	TEAPSSEPELIQVK	34.7267	3.41404	45.7484	2.2352	29.3186	3.8871	26.1121	1.40906	54.5283	10.639		38.0868	11.8384	5.29428	DETECTED		ULOQ		ULOQ		ULOQ		ULOQ		ULOQ			ULOQ			DETECTED (2 transitions), ULOQ
Bcrp	Abcg2	SSLLDVLAAR	ULOD		ULOD		0.185673	0.0505957	ULOD		ULOD			ULOD			NOT DETECTED (might be something in PM3)		ULOD		ULOD		ULOD		ULOD		ULOD			ULOD			NOT DETECTED
Bsep	Abcb11	STALQLIQR	ULOD		ULOD		ULOD		ULOD		ULOD			ULOD			NOT DETECTED		ULOD		ULOD		ULOD		ULOD		ULOD			ULOD			NOT DETECTED
Cat1	Slc7a1	DSPLPDAFK	31.9027	1.69302	37.7009	3.37016	23.1023	3.06673	5.24184	2.33843	32.4244	6.07806		26.0744	12.7701	5.71094	DETECTED		ULOQ		ULOQ		ULOQ		ULOQ		ULOQ			ULOQ			DETECTED (2 transitions), ULOQ
Crt1	Slc6a8	SPVIEFWENK	3.48854	1.05877	4.27936	2.68679	3.29367	1.58944	1.79044	0.403397	2.43031	0.281791		3.05646	0.966092	0.432049	DETECTED (2 transitions)		ULOQ		ULOQ		ULOQ		ULOQ		ULOQ			ULOQ			DETECTED, ULOQ
Crt1	Slc6a8	VAESGPGLAFIAYPR	ULOD		ULOD		ULOD		ULOD		ULOD			ULOD			NOT DETECTED		ULOD		ULOD		ULOD		ULOD		ULOD			ULOD			NOT DETECTED
Crt2	Slc16a12	TQTQDLK	ULOQ		ULOQ		ULOQ		ULOQ		ULOQ			ULOQ			DETECTED (2 transitions), ULOQ		ULOQ		ULOQ		ULOQ		ULOQ		ULOQ			ULOQ			DETECTED (2 transitions), ULOQ
Eaat1	Slc1a3	IVQVTAADAFLDLIR	ULOQ		ULOQ		ULOQ		ULOQ		ULOQ			ULOQ			DETECTED, ULOQ		ULOD		ULOD		ULOD		ULOD		ULOD			ULOD			NOT DETECTED
Eaat2	Slc1a2	DLEVVAR	3.51733	1.55904	3.81596	1.76934	1.80986	0.702432	ULOQ	0	7.91075	2.39173		4.26347	2.58714	1.157	DETECTED		15.5354	3.35133	16.0657	2.03023	9.6255	1.8094	21.4328	3.70315	13.9039	2.88796		15.3126	4.25444	1.90264	DETECTED (2 transitions)
Eaat3	Slc1a1	IIEVEDWEIFR	ULOD		ULOD		ULOD		ULOD		ULOD			ULOD			NOT DETECTED		ULOD		ULOD		ULOD		ULOD		ULOD			ULOD			NOT DETECTED
Eaat4	Slc1a6	VGWLQR	ULOD		ULOD		ULOD		ULOD		ULOD			ULOD			NOT DETECTED		ULOD		ULOD		ULOD		ULOD		ULOD			ULOD			NOT DETECTED
Glut1	Slc2a1	TFDEIASGFR	331.899	25.5847	482.352	59.5547	259.614	23.5529	278.802	7.93721	714.653	82.7647		413.464	189.682	84.8283	DETECTED (2 transitions)		84.0437	16.3311	120.593	11.2122	120.443	7.19741	74.1425	6.34265	122.753	6.32204		104.395	23.379	10.4554	DETECTED
Hmit	Slc2a13	GNQTIDEEYDSIK	2.55729	0.372421	2.90446	0.372507	2.62408	0.627486	1.61968	0.162082	5.44859	0.305427		3.03082	1.43549	0.828783	DETECTED		ULOQ		ULOQ		ULOQ		ULOQ		ULOQ			ULOQ			DETECTED/ ULOQ
Insr	Insr	ESLVISGLR	5.41265	0.721184	7.14482	0.145163	3.32058	0.285032	5.36684	0.419646	14.9064	3.49141		7.23027	4.4998	2.01237	DETECTED (2 transitions)		ULOQ		ULOQ		ULOQ		ULOQ		ULOQ			ULOQ			DETECTED (2 transitions), ULOQ
Lat1	Slc7a5	PAEGEGVTLQR	45.8118	6.86182	ULOD	0	ULOD	78.486	24.4646	0.305922	42.4406	4.2085		37.5723	11.4761	6.62572	DETECTED (2 transitions)		ULOD		ULOD		ULOD		ULOD		ULOD			ULOD			NOT DETECTED
Mct1	Slc16a1	SITVFFK	21.306	2.84443	46.5407	5.93183	21.0686	0.427941	5.85273	0.712438	32.9547	2.61344		25.5445	15.1782	6.78792	DETECTED		8.32767	1.41189	20.2133	2.93158	11.9077	5.28598	7.90799	3.20787	17.8413	4.88877		13.2396	5.5708	2.49134	DETECTED
Mct2	Slc16a7	AVTVFFK	13.6597	2.55424	23.2653	4.29638	13.1699	2.24908	4.70539	0.896833	32.6468	5.27314		17.4894	10.7222	4.79512	DETECTED		8.84394	3.21766	8.35524	3.16509	6.35674	0.700723	4.91107	2.35654	9.97797	0.869898		7.68899	2.03156	0.908541	DETECTED
Mct4	Slc16a3	LLDLSVFR	4.91887	0.00801559	5.63949	0.928445	3.18481	0.155539	3.08399	0.419501	5.06927	0.928217		4.37929	1.16832	0.522489	DETECTED (2 transitions)		ULOD		ULOD		ULOD		ULOD		ULOD			ULOD			NOT DETECTED
Mct5	Slc16a4	LFYISLLK	ULOD		ULOD		ULOD		ULOD		ULOD			ULOD			NOT DETECTED		ULOD		ULOD		ULOD		ULOD		ULOD			ULOD			NOT DETECTED
Mdr1	Abcb1	NTTGALTTR	ULOD		ULOD		ULOD		ULOD		ULOD			ULOD			NOT DETECTED		ULOD		ULOD		ULOD		ULOD		ULOD			ULOD			NOT DETECTED
Mrp1	Abcc1	TPSGNLVNR	ULOD		ULOD		ULOD		ULOD		ULOD			ULOD			NOT DETECTED		ULOD		ULOD		ULOD		ULOD		ULOD			ULOD			NOT DETECTED
Mrp2	Abcc2	VLGPNGLLK	ULOD		ULOD		ULOD		ULOD		ULOD			ULOD			NOT DETECTED		ULOD		ULOD		ULOD		ULOD		ULOD			ULOD			NOT DETECTED
Mrp3	Abcc3	ILEAAEGEIR	ULOQ		ULOQ		ULOQ		ULOQ		ULOQ			ULOQ			DETECTED, ULOQ		ULOD		ULOD		ULOD		ULOD		ULOD			ULOD			NOT DETECTED (2 transitions)
Mrp4	Abcc4	EAVEDLPGK	7.73758	0.213252	14.8648	0.546438	8.96593	0.244811	10.4498	1.66447	29.446	2.63408		14.2928	8.88906	3.97531	DETECTED		2.56068	0.366459	6.04086	0.981589	6.29226	1.11553	3.81421	0.331985	7.96419	0.570496		5.33444	2.14108	0.957519	DETECTED
Mrp4	Abcc4	TVSEVITGIR	ULOD		ULOD		ULOD		ULOD		ULOD			ULOD			NOT DETECTED		ULOD		ULOD		ULOD		ULOD		ULOD			ULOD			NOT DETECTED
Mrp5	Abcc5	SLSEASVAVDR	ULOD		ULOD		ULOD		ULOD		ULOD			ULOD			NOT DETECTED		ULOD		ULOD		ULOD		ULOD		ULOD			ULOD			NOT DETECTED
Na+/K+ ATPase (α1, α2, α3 subunits)	Atp1a1, Atp1a2, Atp1a3	AAVPDAVGK	237.852	16.8091	360.357	14.1256	206.209	1.77873	263.64	2.5808	385.431	45.787		290.698	78.2462	34.9928	DETECTED (2 transitions)		58.7998	6.38823	126.398	10.1936	103.321	6.91326	72.4231	3.96305	102.043	5.03863		92.5969	26.907	13.4535	DETECTED
Ntt4	Slc6a17	ILGYLNTDVLSR	ULOD		ULOD		ULOD		ULOD		ULOD			ULOD			NOT DETECTED		ULOD		ULOD		ULOD		ULOD		ULOD			ULOD			NOT DETECTED
Oat1	Slc22a6	DTELEAWLPR	ULOD		ULOD		ULOD		ULOD		ULOD			ULOD			NOT DETECTED		ULOD		ULOD		ULOD		ULOD		ULOD			ULOD			NOT DETECTED
Oat2	Slc22a7	SWSTALAVLGK	ULOQ		ULOQ		ULOQ		ULOQ		ULOQ			ULOQ			DETECTED (2 transitions), ULOQ		ULOD		ULOD		ULOD		ULOD		ULOD			ULOD			NOT DETECTED
Oat3	Slc22a8	HGIADLFR	ULOD		ULOD		ULOD		ULOD		ULOD			ULOD			NOT DETECTED		ULOD		ULOD		ULOD		ULOD		ULOD			ULOD			NOT DETECTED
Oat4	Slc22a11	LDQALQELK	ULOD		ULOD		ULOD		ULOD		ULOD			ULOD			NOT DETECTED		ULOD		ULOD		ULOD		ULOD		ULOD			ULOD			NOT DETECTED
Oatp1a2	Slco1a2	EGLEDNAETITNVK	ULOD		ULOD		ULOD		ULOD		ULOD			ULOD			NOT DETECTED		ULOD		ULOD		ULOD		ULOD		ULOD			ULOD			NOT DETECTED
Oatp1c1	Slco1c1	YIEQQYGQSSSK	ULOD		ULOD		ULOD		ULOD		ULOD			ULOD			NOT DETECTED		ULOD		ULOD		ULOD		ULOD		ULOD			ULOD			NOT DETECTED
Oatp2a1	Slco2a1	FVFSLQTIPR	ULOD		ULOD		ULOD		ULOD		ULOD			ULOD			NOT DETECTED		ULOD		ULOD		ULOD		ULOD		ULOD			ULOD			NOT DETECTED
Oatp2b1	Slco2b1	VLAVSDSPVSK	ULOD		ULOD		ULOD		ULOD		ULOD			ULOD			NOT DETECTED		ULOD		ULOD		ULOD		ULOD		ULOD			ULOD			NOT DETECTED
Oatp3a1	Slco3a1	SGELQGDEAQR	8.63315	0.180065	10.1928	1.81423	6.37833	0.644006	10.1235	0.24887	20.0433	1.51559		11.0742	5.24727	2.34665	DETECTED (2 transitions)		ULOQ		ULOQ		ULOQ		ULOQ		ULOQ			ULOQ			DETECTED (2 transitions), ULOQ
Oatp4a1	Slco4a1	AASNPDFGK	ULOD		ULOD		ULOD		ULOD		ULOD			ULOD			NOT DETECTED		ULOD		ULOD		ULOD		ULOD		ULOD			ULOD			NOT DETECTED
Oatp4c1	Slco4c1	DFPAAVK	ULOD		ULOD		ULOD		ULOD		ULOD			ULOD			NOT DETECTED		ULOD		ULOD		ULOD		ULOD		ULOD			ULOD			NOT DETECTED
Oatp6a1	Slco6a1	SSLSFQSK	ULOD		ULOD		ULOD		ULOD		ULOD			ULOD			NOT DETECTED		ULOD		ULOD		ULOD		ULOD		ULOD			ULOD			NOT DETECTED
Oct1	Slc22a1	GVALPETIEEVER	ULOD		ULOD		ULOD		ULOD		ULOD			ULOD			NOT DETECTED		ULOD		ULOD		ULOD		ULOD		ULOD			ULOD			NOT DETECTED
Oct2	Slc22a2	SPGVAELSQR	ULOD		ULOD		ULOD		ULOD		ULOD			ULOD			NOT DETECTED		ULOD		ULOD		ULOD		ULOD		ULOD			ULOD			NOT DETECTED
Oct3	Slc22a3	FLQGVFGK	ULOD		ULOD		ULOD		ULOD		ULOD			ULOD			NOT DETECTED		ULOD		ULOD		ULOD		ULOD		ULOD			ULOD			NOT DETECTED
Octn1	SLC22a4	VFILDLFK	ULOD		ULOD		ULOD		ULOD		ULOD			ULOD			NOT DETECTED		ULOD		ULOD		ULOD		ULOD		ULOD			ULOD			NOT DETECTED
Octn2	Slc22a5	FQEAEVIIR	ULOD		ULOD		ULOD		ULOD		ULOD			ULOD			NOT DETECTED		ULOD		ULOD		ULOD		ULOD		ULOD			ULOD			NOT DETECTED
Octn2	Slc22a5	WLISQGR	ULOD		ULOD		ULOD		ULOD		ULOD			ULOD			NOT DETECTED		ULOD		ULOD		ULOD		ULOD		ULOD			ULOD			NOT DETECTED
Ost-a	Slc51a	YTADLLK	ULOD		ULOD		ULOD		ULOD		ULOD			ULOD			NOT DETECTED		ULOD		ULOD		ULOD		ULOD		ULOD			ULOD			NOT DETECTED
Ost-b	Slc51b	DVPHGFLLADPR															NO SIGNAL																NO SIGNAL
Pept1	Slc15a1	TLPVFPK	ULOD		ULOD		ULOD		ULOD		ULOD			ULOD			NOT DETECTED		ULOD		ULOD		ULOD		ULOD		ULOD			ULOD			NOT DETECTED
Pept1	Slc15a1	DSLYPK	ULOD		ULOD		ULOD		ULOD		ULOD			ULOD			NOT DETECTED		ULOD		ULOD		ULOD		ULOD		ULOD			ULOD			NOT DETECTED
Pept2	Slc15a2	IEYTPANK	ULOD		ULOD		ULOD		ULOD		ULOD			ULOD			NOT DETECTED		ULOD		ULOD		ULOD		ULOD		ULOD			ULOD			NOT DETECTED
Smit1	Slc5a3	TTTFWSK	1.3137	0.967576	2.73054	0.381773	1.75888	0.257097	1.35151	0.146325	1.62808	0.231529		1.75654	0.575617	0.257424	DETECTED (2 transitions)		ULOD		ULOD		ULOD		ULOD		ULOD			ULOD			NOT DETECTED
Smvt	Slc5a6	LHLTSAYEYLELR	ULOQ		ULOQ		ULOQ		ULOQ		ULOQ			ULOQ			DETECTED, ULOQ		ULOD		ULOD		ULOD		ULOD		ULOD			ULOD			NOT DETECTED
Snat2	Slc38a2	AFGLVGK	7.87212	0.581848	13.2422	0.33539	8.46308	0.285151	6.05609	0.581981	12.3227	1.37431		9.59125	3.06253	1.3696	DETECTED		ULOQ		ULOQ		ULOQ		ULOQ		ULOQ			ULOQ			DETECTED, ULOQ
Snat3	Slc38a4	YELPEVIR	ULOQ		ULOQ		ULOQ		ULOQ		ULOQ			ULOQ			DETECTED, ULOQ		ULOQ		ULOQ		ULOQ		ULOQ		ULOQ			ULOQ			DETECTED, ULOQ
Snat5	Slc38a5	AYEQLGQR	ULOD		ULOD		ULOD		ULOD		ULOD			ULOD			NOT DETECTED		ULOD		ULOD		ULOD		ULOD		ULOD			ULOD			NOT DETECTED
Svct1	Slc23a1	LAGAPPPPVHAINR	ULOD		ULOD		ULOD		ULOD		ULOD			ULOD			NOT DETECTED		ULOD		ULOD		ULOD		ULOD		ULOD			ULOD			NOT DETECTED
Svct2	Slc23a2	FPLPIYK	4.70893	0.205069	6.4951	0.210382	4.18178	0.128473	3.06696	0.0356364	10.0109	0.995399		5.69273	2.71273	1.35637	DETECTED (2 transitions)		ULOD		ULOD		ULOD		ULOD		ULOD			ULOD			NOT DETECTED

## Sheet: LLOD & LLOQ
					RABBIT						PORCIE
					Alias	Gene	Sequence	Lower Limit of Detection (LLOD) fmol/ µg protein	Lower Limit of Quantification (LLOQ) fmol/ µg protein		Alias	Gene	Sequence	Lower Limit of Detection (LLOD) fmol/ µg protein	Lower Limit of Quantification (LLOQ) fmol/ µg protein
	Description	Lower Limit of Detection LLOD	Lower Limit of Quantification LLOQ		4f2hc	Slc3a2	VAGSPGWVR	0.004	0.02		4f2hc	Slc3a2	VILDLTPNYK	0.004	0.8
	Number of transitions	at least 2	at least 2		Aqp0	Mip	SFAPAILTR	0.004	0.04		Abca	Abca1	LEEVIQLGDQEVSR	0.01	0.8
	Number of consistent standards	at least 1	at least 3		Asct1	Slc1a4	VEAVPNSK	0.004	0.02		Aqp0	Mip	SFAPAILTR	0.01	0.2
	Order of transitions	Not critical	Critical		Asct2	Slc1a5	LGPEGEPLIR	0.01	0.04		Asct1	Slc1a4	ETVDSFLDLAR	0.01	0.2
	Retention time	Critical	Critical		Bcrp	Abcg2	SSLLDVLAAR	0.01	0.04		Asct2	Slc1a5	TEAPSSEPELIQVK	0.01	0.2
	Max peak height ratio to blank	2-5 times	> 5 times		Bsep	Abcb11	NLVFAQR	0.004	0.01		Bcrp	Abcg2	SSLLDVLAAR	0.004	0.04
					Crt1	Slc6a8	SPVIEFWENK	0.01	0.2		Bsep	Abcb11	STALQLIQR	0.01	0.2
					Crt2	Slc16a12	LQLWTNGTVAYSVAR	0.2	0.8		Cat1	Slc7a1	DSPLPDAFK	0.02	0.2
					Eaat1	Slc1a3	IVQVTAADAFLDLIR	0.2	0.8		Crt1	Slc6a8	SPVIEFWENK	0.01	0.2
					Eaat2	Slc1a2	SELDTIDSQHR	0.004	0.02		Crt1	Slc6a8	VAESGPGLAFIAYPR	0.04	0.8
					Eaat4	Slc1a6	LGGAGWPGR	0.04	0.2		Crt2	Slc16a12	TQTQDLK	0.01	0.02
					Glut1	Slc2a1	TFDEIASGFR	0.004	0.04		Eaat1	Slc1a3	IVQVTAADAFLDLIR	0.04	0.8
					Hmit	Slc2a13	GNQTIDEEYDSIK	0.01	0.04		Eaat2	Slc1a2	DLEVVAR	0.004	0.04
					Insr	Insr	ESLVISGLR	0.004	0.02		Eaat3	Slc1a1	IIEVEDWEIFR	0.01	0.04
					Lat1	Slc7a5	EAEAEGEGVALQR	0.04	0.2		Eaat4	Slc1a6	VGWLQR	0.004	0.04
					Lat1	Slc7a5	VQDAFAAAK	0.004	0.04		Glut1	Slc2a1	TFDEIASGFR	0.004	0.2
					Mct1	Slc16a1	SITVFFK	0.004	0.02		Hmit	Slc2a13	GNQTIDEEYDSIK	0.02	0.2
					Mct2	Slc16a7	AVTVFFK	0.004	0.02		Insr	Insr	ESLVISGLR	0.004	0.04
					Mct4	Slc16a3	LLDLSVFR	0.01	0.04		Lat1	Slc7a5	PAEGEGVTLQR	0.004	0.2
					Mct5	Slc16a4	SLTVSQNQR	0.004	0.04		Mct1	Slc16a1	SITVFFK	0.004	0.01
					Mdr1	Abcb1	NTTGALTTR	0.01	0.04		Mct2	Slc16a7	AVTVFFK	0.004	0.04
					Mrp1	Abcc1	TPSGNLVNR	0.01	0.04		Mct4	Slc16a3	LLDLSVFR	0.02	0.2
					Mrp2	Abcc2	QLLNNILR	0.04	0.04		Mct5	Slc16a4	LFYISLLK	0.01	0.04
					Mrp3	Abcc3	ILEAAEGEIR	0.02	0.2		Mdr1	Abcb1	NTTGALTTR	0.004	0.02
					Mrp4	Abcc4	APVLFFDR	0.01	0.02		Mrp1	Abcc1	TPSGNLVNR	0.01	0.04
					Mrp5	Abcc5	SLSEASVAVDR	0.004	0.04		Mrp2	Abcc2	VLGPNGLLK	0.004	0.02
					Na+/K+ ATPase (α1, α2, α3 subunits)	Atp1a1, Atp1a2, Atp1a3	VDNSSLTGESEPQTR	0.02	0.2		Mrp3	Abcc3	ILEAAEGEIR	0.01	0.2
					Na+/K+ ATPase (α1, α2, α3 subunits)	Atp1a1, Atp1a2, Atp1a3	AAVPDAVGK	0.004	0.01		Mrp4	Abcc4	EAVEDLPGK	0.004	0.02
					Ntt4	Slc6a17	DISNLEENDETR	0.2	0.8		Mrp4	Abcc4	TVSEVITGIR	0.004	0.02
					Oat1	Slc22a6	TSLAVLGK	0.004	0.02		Mrp5	Abcc5	SLSEASVAVDR	0.004	0.2
					Oat2	Slc22a7	WLLTQGR	0.004	0.04		Na+/K+ ATPase (α1, α2, α3 subunits)	Atp1a1, Atp1a2, Atp1a3	AAVPDAVGK	0.004	0.01
					Oat3	Slc22a8	YSTADLFR	0.01	0.04		Ntt4	Slc6a17	ILGYLNTDVLSR	0.004	0.8
					Oatp1a2	Slco1a2	EGLEDNPDIIK	0.02	0.04		Oat1	Slc22a6	DTELEAWLPR	0.01	0.2
					Oatp1c1	Slco1c1	YIEQQYGQSSSK	0.02	0.8		Oat2	Slc22a7	SWSTALAVLGK	0.004	0.2
					Oatp1c1	Slco1c1	LYDSNSFR	0.02	0.2		Oat3	Slc22a8	HGIADLFR	0.01	0.2
					Oatp2a1	Slco2a1	SVFGNIK	0.02	0.02		Oat4	Slc22a11	LDQALQELK	0.02	0.2
					Oatp2b1	Slco2b1	IGPAGEEPPTPDK	0.02	0.2		Oatp1a2	Slco1a2	EGLEDNAETITNVK	0.01	0.8
					Oatp3a1	Slco3a1	YEAGDIGR	0.004	0.04		Oatp1c1	Slco1c1	YIEQQYGQSSSK	0.04	0.8
					Oatp4c1	Slco4c1	DFPAALK	0.04	0.2		Oatp2a1	Slco2a1	FVFSLQTIPR	0.01	0.02
					Oct1	Slc22a1	SPGVDELSQR	0.02	0.2		Oatp2b1	Slco2b1	VLAVSDSPVSK	0.004	0.01
					Oct2	Slc22a2	SPGVAELSQR	0.02	0.2		Oatp3a1	Slco3a1	SGELQGDEAQR	0.004	0.04
					Oct3	Slc22a3	GPSAAALAER	0.004	0.2		Oatp4a1	Slco4a1	AASNPDFGK	0.004	0.2
					Octn1 & 2	SLC22a4/ Slc22a5	VFILDLFR	0.004	0.04		Oatp4c1	Slco4c1	DFPAAVK	0.01	0.04
					Octn2	Slc22a5	WLISQGR	0.004	0.004		Oatp6a1	Slco6a1	SSLSFQSK	0.01	0.02
					Ost-a	Slc51a	YTADLLEVLK				Oct1	Slc22a1	GVALPETIEEVER	0.004	0.04
					Pept1	Slc15a1	TLPVFPK	0.004	0.02		Oct2	Slc22a2	SPGVAELSQR	0.004	0.2
					Pept2	Slc15a2	WTLQATK	0.004	0.02		Oct3	Slc22a3	FLQGVFGK	0.01	0.04
					Smit1	Slc5a3	TTTFWSK	0.02	0.02		Octn1	SLC22a4	VFILDLFK	0.004	0.04
					Smvt	Slc5a6	TIYPVLPK	0.01	0.02		Octn2	Slc22a5	FQEAEVIIR	0.01	0.8
					Snat2	Slc38a2	AFGLVGK	0.004	0.02		Octn2	Slc22a5	WLISQGR	0.004	0.02
					Snat3	Slc38a4	YELPEVIR	0.004	0.01		Ost-a	Slc51a	YTADLLK	0.004	0.04
											Ost-b	Slc51b	DVPHGFLLADPR
											Pept1	Slc15a1	TLPVFPK	0.004	0.04
											Pept1	Slc15a1	DSLYPK	0.01	0.8
											Pept2	Slc15a2	IEYTPANK	0.004	0.8
											Smit1	Slc5a3	TTTFWSK	0.01	0.2
											Smvt	Slc5a6	LHLTSAYEYLELR	0.004	0.2
											Snat2	Slc38a2	AFGLVGK	0.004	0.01
											Snat3	Slc38a4	YELPEVIR	0.02	0.2
											Snat5	Slc38a5	AYEQLGQR	0.01	0.04
											Svct1	Slc23a1	LAGAPPPPVHAINR	0.004	0.02
											Svct2	Slc23a2	FPLPIYK	0.02	0.2

## Sheet: AA_Rabbit
Accession Number	Peptide	Protein2	Precursor	Precursor Mz	Precursor Charge	Product Mz	Product Charge	Fragment Ion	Unique Product Mz
G1T017	VEAVPNSK	ASCT1_rabbit	422.2322++	422.232	2	615.346	1	y6	Unique
	VEAVPNSK	ASCT1_rabbit	422.2322++	422.232	2	445.241	1	y4	Unique
	VEAVPNSK	ASCT1_rabbit	422.2322++	422.232	2	229.118	1	b2	Unique
G1T1B3	VSEVPNAK	SPAM1_rabbit	422.2322++	422.232	2	657.357	1	y6
	VSEVPNAK	SPAM1_rabbit	422.2322++	422.232	2	429.246	1	y4
	VSEVPNAK	SPAM1_rabbit	422.2322++	422.232	2	187.108	1	b2
G1ST52	LVDFLSLR	Collagen type VI alpha 3 chain_rabbit	481.7871++	481.787	2	750.414	1	y6
	LVDFLSLR	Collagen type VI alpha 3 chain_rabbit	481.7871++	481.787	2	635.388	1	y5
	LVDFLSLR	Collagen type VI alpha 3 chain_rabbit	481.7871++	481.787	2	488.319	1	y4
G1U5M4	LLDLSVFR	MCT4_rabbit	481.7871++	481.787	2	736.399	1	y6	Unique
	LLDLSVFR	MCT4_rabbit	481.7871++	481.787	2	621.372	1	y5	Unique
	LLDLSVFR	MCT4_rabbit	481.7871++	481.787	2	508.288	1	y4	Unique
A0A5F9C7V3	AFGLVGK	SNAT2_rabbit	346.2105++	346.211	2	473.308	1	y5	Unique
	AFGLVGK	SNAT2_rabbit	346.2105++	346.211	2	204.134	1	y2	Unique
	AFGLVGK	SNAT2_rabbit	346.2105++	346.211	2	219.113	1	b2	Unique
G1TK87	LVGGFAK	PGGT1B_rabbit	346.2105++	346.211	2	479.261	1	y5
	LVGGFAK	PGGT1B_rabbit	346.2105++	346.211	2	218.15	1	y2
	LVGGFAK	PGGT1B_rabbit	346.2105++	346.211	2	213.16	1	b2
G1SIT8	VLGFGAK	BCL2L14_rabbit	346.2105++	346.211	2	479.261	1	y5
	VLGFGAK	BCL2L14_rabbit	346.2105++	346.211	2	218.15	1	y2
	VLGFGAK	BCL2L14_rabbit	346.2105++	346.211	2	213.16	1	b2

## Sheet: AA_Porcine
Accession Number	Peptide	Protein	Precursor	Replicate	Precursor Mz	Precursor Charge	Product Mz	Product Charge	Fragment Ion	Unique Product Mz
A0A288CFU8	AFGLVGK	SNAT2_porcine	346.2105++		346.211	2	473.308	1	y5	Unique
	AFGLVGK	SNAT2_porcine	346.2105++		346.211	2	204.134	1	y2	Unique
	AFGLVGK	SNAT2_porcine	346.2105++		346.211	2	219.113	1	b2	Unique
A0A5G2R1L1	LVGGFAK	PGGT1B_porcine	346.2105++		346.211	2	479.261	1	y5
	LVGGFAK	PGGT1B_porcine	346.2105++		346.211	2	218.15	1	y2
	LVGGFAK	PGGT1B_porcine	346.2105++		346.211	2	213.16	1	b2
A0A287A6V9	EVDAVLR	CMBL_porcine	401.2269++		401.227	2	573.335	1	y5
	EVDAVLR	CMBL_porcine	401.2269++		401.227	2	458.309	1	y4
	EVDAVLR	CMBL_porcine	401.2269++		401.227	2	229.118	1	b2
	EVDAVLR	CMBL_porcine	401.2269++		401.227	2	208.095	2	b4
I3L675	LEVDVAR	MYH15_porcine	401.2269++		401.227	2	559.32	1	y5
	LEVDVAR	MYH15_porcine	401.2269++		401.227	2	460.251	1	y4
	LEVDVAR	MYH15_porcine	401.2269++		401.227	2	243.134	1	b2
	LEVDVAR	MYH15_porcine	401.2269++		401.227	2	229.118	2	b4
F1SHF9	DLEVVAR	EAAT2_porcine	401.2269++		401.227	2	573.335	1	y5
	DLEVVAR	EAAT2_porcine	401.2269++		401.227	2	444.293	1	y4	Unique
	DLEVVAR	EAAT2_porcine	401.2269++		401.227	2	229.118	1	b2
	DLEVVAR	EAAT2_porcine	401.2269++		401.227	2	229.118	2	b4
A0A287BJY2	VDEALVR	MED13L_porcine	401.2269++		401.227	2	587.351	1	y5
	VDEALVR	MED13L_porcine	401.2269++		401.227	2	458.309	1	y4
	VDEALVR	MED13L_porcine	401.2269++		401.227	2	215.103	1	b2
	VDEALVR	MED13L_porcine	401.2269++		401.227	2	208.095	2	b4
I3LB57	LVDEAVR	BBS12_porcine	401.2269++		401.227	2	589.294	1	y5
	LVDEAVR	BBS12_porcine	401.2269++		401.227	2	474.267	1	y4
	LVDEAVR	BBS12_porcine	401.2269++		401.227	2	213.16	1	b2
	LVDEAVR	BBS12_porcine	401.2269++		401.227	2	229.118	2	b4
F1SV16	GLQEAQYR	DDX10_porcine	482.7460++		482.746	2	794.379	1	y6
	GLQEAQYR	DDX10_porcine	482.7460++		482.746	2	466.241	1	y3
A0A287B8G2	AYEQLGQR	SNAT5_porcine	482.7460++		482.746	2	730.384	1	y6	Unique
	AYEQLGQR	SNAT5_porcine	482.7460++		482.746	2	360.199	1	y3	Unique

## Sheet: AQ_Rabbit
																												Acquisition Method Report
		Acquisition Method Info
		Method Name																		027_Rabbit_51_peptides_48_Prot.m
		Method Path																		D:\MassHunter\Methods\13_Ahmed\Proteomics\20220919_Occular_peptides_Methods\027_Rabbit_51_peptides_48_Prot.m
		Method Description
				Device List
								HiP Sampler
								Binary Pump
								Column Comp.
								QQQ
MS QQQ Mass Spectrometer
			Ion Source																		AJS ESI																		Tune File
			Stop Mode																		No Limit/As Pump																		Stop Time (min)
			Time Filter																		On																		Time Filter Width (min)
			LC->Waste Pre Row																		N/A																		LC->Waste Post Row
Time Segments
					Index								Start Time (min)						Scan Type								Ion Mode					Div Valve										Delta EMV
					1								0						DynamicMRM								ESI+Agilent Jet Stream					To MS										600
					2								0						DynamicMRM								ESI+Agilent Jet Stream					To MS										600
Time Segment 1
Scan Segments
					Cpd Name					ISTD?						Prec Ion						MS1 Res				Prod Ion				MS2 Res					Frag (V)										CE (V)
					AAVPDAVGK.heavy					Yes						417.241614						Wide / Unit (6490)				592.333311				Wide / Unit (6490)					380										13.8
					AAVPDAVGK.heavy					Yes						417.241614						Wide / Unit (6490)				346.204501				Wide / Unit (6490)					380										13.8
					AAVPDAVGK.heavy					Yes						417.241614						Wide / Unit (6490)				242.149918				Wide / Unit (6490)					380										13.8
					AAVPDAVGK.light					No						414.23471						Wide / Unit (6490)				586.319502				Wide / Unit (6490)					380										13.8
					AAVPDAVGK.light					No						414.23471						Wide / Unit (6490)				343.197596				Wide / Unit (6490)					380										13.8
					AAVPDAVGK.light					No						414.23471						Wide / Unit (6490)				242.149918				Wide / Unit (6490)					380										13.8
					AFGLVGK.heavy					Yes						349.719088						Wide / Unit (6490)				480.325373				Wide / Unit (6490)					380										11.7
					AFGLVGK.heavy					Yes						349.719088						Wide / Unit (6490)				219.112804				Wide / Unit (6490)					380										11.7
					AFGLVGK.heavy					Yes						349.719088						Wide / Unit (6490)				204.134267				Wide / Unit (6490)					380										11.7
					AFGLVGK.light					No						346.210506						Wide / Unit (6490)				473.308209				Wide / Unit (6490)					380										11.7
					AFGLVGK.light					No						346.210506						Wide / Unit (6490)				219.112804				Wide / Unit (6490)					380										11.7
					AFGLVGK.light					No						346.210506						Wide / Unit (6490)				204.134267				Wide / Unit (6490)					380										11.7
					APVLFFDR.heavy					Yes						486.274759						Wide / Unit (6490)				704.383951				Wide / Unit (6490)					380										16
					APVLFFDR.heavy					Yes						486.274759						Wide / Unit (6490)				584.282723				Wide / Unit (6490)					380										16
					APVLFFDR.heavy					Yes						486.274759						Wide / Unit (6490)				169.097154				Wide / Unit (6490)					380										16
					APVLFFDR.light					No						482.766177						Wide / Unit (6490)				697.366787				Wide / Unit (6490)					380										16
					APVLFFDR.light					No						482.766177						Wide / Unit (6490)				584.282723				Wide / Unit (6490)					380										16
					APVLFFDR.light					No						482.766177						Wide / Unit (6490)				169.097154				Wide / Unit (6490)					380										16
					AVTVFFK.heavy					Yes						411.252878						Wide / Unit (6490)				651.392952				Wide / Unit (6490)					380										13.6
					AVTVFFK.heavy					Yes						411.252878						Wide / Unit (6490)				550.345274				Wide / Unit (6490)					380										13.6
					AVTVFFK.heavy					Yes						411.252878						Wide / Unit (6490)				451.27686				Wide / Unit (6490)					380										13.6
					AVTVFFK.light					No						406.239264						Wide / Unit (6490)				641.365724				Wide / Unit (6490)					380										13.6
					AVTVFFK.light					No						406.239264						Wide / Unit (6490)				540.318046				Wide / Unit (6490)					380										13.6
					AVTVFFK.light					No						406.239264						Wide / Unit (6490)				441.249632				Wide / Unit (6490)					380										13.6
					DFPAALK.heavy					Yes						385.220346						Wide / Unit (6490)				507.338058				Wide / Unit (6490)					380										12.8
					DFPAALK.heavy					Yes						385.220346						Wide / Unit (6490)				385.220346				Wide / Unit (6490)					380										3
					DFPAALK.heavy					Yes						385.220346						Wide / Unit (6490)				263.102633				Wide / Unit (6490)					380										12.8
					DFPAALK.heavy					Yes						385.220346						Wide / Unit (6490)				254.172667				Wide / Unit (6490)					380										12.8
					DFPAALK.light					No						381.213246						Wide / Unit (6490)				499.323859				Wide / Unit (6490)					380										12.8
					DFPAALK.light					No						381.213246						Wide / Unit (6490)				381.213246				Wide / Unit (6490)					380										3
					DFPAALK.light					No						381.213246						Wide / Unit (6490)				263.102633				Wide / Unit (6490)					380										12.8
					DFPAALK.light					No						381.213246						Wide / Unit (6490)				250.165568				Wide / Unit (6490)					380										12.8
					DISNLEENDETR.heavy					Yes						722.824926						Wide / Unit (6490)				902.372549				Wide / Unit (6490)					380										23.3
					DISNLEENDETR.heavy					Yes						722.824926						Wide / Unit (6490)				722.824926				Wide / Unit (6490)					380										10
					DISNLEENDETR.heavy					Yes						722.824926						Wide / Unit (6490)				608.769423				Wide / Unit (6490)					380										23.3
					DISNLEENDETR.light					No						717.820792						Wide / Unit (6490)				892.36428				Wide / Unit (6490)					380										23.3
					DISNLEENDETR.light					No						717.820792						Wide / Unit (6490)				717.820792				Wide / Unit (6490)					380										10
					DISNLEENDETR.light					No						717.820792						Wide / Unit (6490)				603.765288				Wide / Unit (6490)					380										23.3
					EAEAEGEGVALQR.heavy					Yes						684.835097						Wide / Unit (6490)				839.460911				Wide / Unit (6490)					380										22.1
					EAEAEGEGVALQR.heavy					Yes						684.835097						Wide / Unit (6490)				684.835097				Wide / Unit (6490)					380										3
					EAEAEGEGVALQR.heavy					Yes						684.835097						Wide / Unit (6490)				497.306976				Wide / Unit (6490)					380										22.1
					EAEAEGEGVALQR.heavy					Yes						684.835097						Wide / Unit (6490)				201.086983				Wide / Unit (6490)					380										22.1
					EAEAEGEGVALQR.light					No						679.830962						Wide / Unit (6490)				829.452642				Wide / Unit (6490)					380										22.1
					EAEAEGEGVALQR.light					No						679.830962						Wide / Unit (6490)				679.830962				Wide / Unit (6490)					380										3
					EAEAEGEGVALQR.light					No						679.830962						Wide / Unit (6490)				487.298707				Wide / Unit (6490)					380										22.1
					EAEAEGEGVALQR.light					No						679.830962						Wide / Unit (6490)				201.086983				Wide / Unit (6490)					380										22.1
					EGLEDNPDIIK.heavy					Yes						625.821349						Wide / Unit (6490)				951.487301				Wide / Unit (6490)					380										20.3
					EGLEDNPDIIK.heavy					Yes						625.821349						Wide / Unit (6490)				625.821349				Wide / Unit (6490)					380										3
					EGLEDNPDIIK.heavy					Yes						625.821349						Wide / Unit (6490)				593.374838				Wide / Unit (6490)					380										20.3
					EGLEDNPDIIK.light					No						621.81425						Wide / Unit (6490)				943.473102				Wide / Unit (6490)					380										20.3
					EGLEDNPDIIK.light					No						621.81425						Wide / Unit (6490)				621.81425				Wide / Unit (6490)					380										3
					EGLEDNPDIIK.light					No						621.81425						Wide / Unit (6490)				585.360639				Wide / Unit (6490)					380										20.3
					ESLVISGLR.heavy					Yes						490.796056						Wide / Unit (6490)				651.42615				Wide / Unit (6490)					380										16.1
					ESLVISGLR.heavy					Yes						490.796056						Wide / Unit (6490)				552.357736				Wide / Unit (6490)					380										16.1
					ESLVISGLR.heavy					Yes						490.796056						Wide / Unit (6490)				439.273672				Wide / Unit (6490)					380										16.1
					ESLVISGLR.light					No						487.287474						Wide / Unit (6490)				644.408986				Wide / Unit (6490)					380										16.1
					ESLVISGLR.light					No						487.287474						Wide / Unit (6490)				545.340572				Wide / Unit (6490)					380										16.1
					ESLVISGLR.light					No						487.287474						Wide / Unit (6490)				432.256508				Wide / Unit (6490)					380										16.1
					GNQTIDEEYDSIK.heavy					Yes						760.353742						Wide / Unit (6490)				1220.577239				Wide / Unit (6490)					380										24.4
					GNQTIDEEYDSIK.heavy					Yes						760.353742						Wide / Unit (6490)				1119.52956				Wide / Unit (6490)					380										24.4
					GNQTIDEEYDSIK.heavy					Yes						760.353742						Wide / Unit (6490)				1006.445496				Wide / Unit (6490)					380										24.4
					GNQTIDEEYDSIK.heavy					Yes						760.353742						Wide / Unit (6490)				760.353742				Wide / Unit (6490)					380										5
					GNQTIDEEYDSIK.light					No						756.346642						Wide / Unit (6490)				1212.56304				Wide / Unit (6490)					380										24.4
					GNQTIDEEYDSIK.light					No						756.346642						Wide / Unit (6490)				1111.515361				Wide / Unit (6490)					380										24.4
					GNQTIDEEYDSIK.light					No						756.346642						Wide / Unit (6490)				998.431297				Wide / Unit (6490)					380										24.4
					GNQTIDEEYDSIK.light					No						756.346642						Wide / Unit (6490)				756.346642				Wide / Unit (6490)					380										5
					GPSAAALAER.heavy					Yes						476.757933						Wide / Unit (6490)				640.365219				Wide / Unit (6490)					380										15.6
					GPSAAALAER.heavy					Yes						476.757933						Wide / Unit (6490)				569.328106				Wide / Unit (6490)					380										15.6
					GPSAAALAER.heavy					Yes						476.757933						Wide / Unit (6490)				568.308937				Wide / Unit (6490)					380										15.6
					GPSAAALAER.light					No						471.753798						Wide / Unit (6490)				630.35695				Wide / Unit (6490)					380										15.6
					GPSAAALAER.light					No						471.753798						Wide / Unit (6490)				568.308937				Wide / Unit (6490)					380										15.6
					GPSAAALAER.light					No						471.753798						Wide / Unit (6490)				559.319837				Wide / Unit (6490)					380										15.6
					IGPAGEEPPTPDK.heavy					Yes						658.334624						Wide / Unit (6490)				658.334624				Wide / Unit (6490)					380										5
					IGPAGEEPPTPDK.heavy					Yes						658.334624						Wide / Unit (6490)				573.28186				Wide / Unit (6490)					380										21.3
					IGPAGEEPPTPDK.heavy					Yes						658.334624						Wide / Unit (6490)				367.20671				Wide / Unit (6490)					380										21.3
					IGPAGEEPPTPDK.heavy					Yes						658.334624						Wide / Unit (6490)				184.106993				Wide / Unit (6490)					380										21.3
					IGPAGEEPPTPDK.light					No						654.327524						Wide / Unit (6490)				654.327524				Wide / Unit (6490)					380										5
					IGPAGEEPPTPDK.light					No						654.327524						Wide / Unit (6490)				569.27476				Wide / Unit (6490)					380										21.3
					IGPAGEEPPTPDK.light					No						654.327524						Wide / Unit (6490)				359.192511				Wide / Unit (6490)					380										21.3
					IGPAGEEPPTPDK.light					No						654.327524						Wide / Unit (6490)				180.099893				Wide / Unit (6490)					380										21.3
					ILEAAEGEIR.heavy					Yes						555.80508						Wide / Unit (6490)				755.392162				Wide / Unit (6490)					380										18.1
					ILEAAEGEIR.heavy					Yes						555.80508						Wide / Unit (6490)				684.355049				Wide / Unit (6490)					380										18.1
					ILEAAEGEIR.heavy					Yes						555.80508						Wide / Unit (6490)				613.317935				Wide / Unit (6490)					380										18.1
					ILEAAEGEIR.light					No						550.800945						Wide / Unit (6490)				745.383893				Wide / Unit (6490)					380										18.1
					ILEAAEGEIR.light					No						550.800945						Wide / Unit (6490)				674.34678				Wide / Unit (6490)					380										18.1
					ILEAAEGEIR.light					No						550.800945						Wide / Unit (6490)				603.309666				Wide / Unit (6490)					380										18.1
					IVQVTAADAFLDLIR.heavy					Yes						827.973739						Wide / Unit (6490)				1043.57594				Wide / Unit (6490)					380										26.5
					IVQVTAADAFLDLIR.heavy					Yes						827.973739						Wide / Unit (6490)				972.538827				Wide / Unit (6490)					380										26.5
					IVQVTAADAFLDLIR.heavy					Yes						827.973739						Wide / Unit (6490)				827.973739				Wide / Unit (6490)					380										16
					IVQVTAADAFLDLIR.heavy					Yes						827.973739						Wide / Unit (6490)				526.322292				Wide / Unit (6490)					380										26.5
					IVQVTAADAFLDLIR.light					No						822.969605						Wide / Unit (6490)				1033.567671				Wide / Unit (6490)					380										26.5
					IVQVTAADAFLDLIR.light					No						822.969605						Wide / Unit (6490)				962.530558				Wide / Unit (6490)					380										26.5
					IVQVTAADAFLDLIR.light					No						822.969605						Wide / Unit (6490)				822.969605				Wide / Unit (6490)					380										16
					IVQVTAADAFLDLIR.light					No						822.969605						Wide / Unit (6490)				516.314023				Wide / Unit (6490)					380										26.5
					LGGAGWPGR.heavy					Yes						440.736803						Wide / Unit (6490)				582.302225				Wide / Unit (6490)					380										14.5
					LGGAGWPGR.heavy					Yes						440.736803						Wide / Unit (6490)				525.280761				Wide / Unit (6490)					380										14.5
					LGGAGWPGR.heavy					Yes						440.736803						Wide / Unit (6490)				440.736803				Wide / Unit (6490)					380										5
					LGGAGWPGR.heavy					Yes						440.736803						Wide / Unit (6490)				339.201448				Wide / Unit (6490)					380										14.5
					LGGAGWPGR.light					No						435.732669						Wide / Unit (6490)				572.293956				Wide / Unit (6490)					380										14.5
					LGGAGWPGR.light					No						435.732669						Wide / Unit (6490)				515.272492				Wide / Unit (6490)					380										14.5
					LGGAGWPGR.light					No						435.732669						Wide / Unit (6490)				435.732669				Wide / Unit (6490)					380										5
					LGGAGWPGR.light					No						435.732669						Wide / Unit (6490)				329.193179				Wide / Unit (6490)					380										14.5
					LGPEGEPLIR.heavy					Yes						545.810165						Wide / Unit (6490)				694.41217				Wide / Unit (6490)					380										17.8
					LGPEGEPLIR.heavy					Yes						545.810165						Wide / Unit (6490)				508.348113				Wide / Unit (6490)					380										17.8
					LGPEGEPLIR.heavy					Yes						545.810165						Wide / Unit (6490)				460.757401				Wide / Unit (6490)					380										17.8
					LGPEGEPLIR.light					No						540.806031						Wide / Unit (6490)				684.403901				Wide / Unit (6490)					380										17.8
					LGPEGEPLIR.light					No						540.806031						Wide / Unit (6490)				498.339844				Wide / Unit (6490)					380										17.8
					LGPEGEPLIR.light					No						540.806031						Wide / Unit (6490)				455.753267				Wide / Unit (6490)					380										17.8
					LLDLSVFR.heavy					Yes						486.800724						Wide / Unit (6490)				746.426043				Wide / Unit (6490)					380										15.9
					LLDLSVFR.heavy					Yes						486.800724						Wide / Unit (6490)				631.3991				Wide / Unit (6490)					380										15.9
					LLDLSVFR.heavy					Yes						486.800724						Wide / Unit (6490)				518.315036				Wide / Unit (6490)					380										15.9
					LLDLSVFR.light					No						481.78711						Wide / Unit (6490)				736.398815				Wide / Unit (6490)					380										15.9
					LLDLSVFR.light					No						481.78711						Wide / Unit (6490)				621.371872				Wide / Unit (6490)					380										15.9
					LLDLSVFR.light					No						481.78711						Wide / Unit (6490)				508.287808				Wide / Unit (6490)					380										15.9
					LQLWTNGTVAYSVAR.heavy					Yes						563.637984						Wide / Unit (6490)				676.365219				Wide / Unit (6490)					380										21
					LQLWTNGTVAYSVAR.heavy					Yes						563.637984						Wide / Unit (6490)				605.328106				Wide / Unit (6490)					380										24
					LQLWTNGTVAYSVAR.light					No						560.301894						Wide / Unit (6490)				666.35695				Wide / Unit (6490)					380										21
					LQLWTNGTVAYSVAR.light					No						560.301894						Wide / Unit (6490)				595.319837				Wide / Unit (6490)					380										24
					LYDSNSFR.heavy					Yes						506.242115						Wide / Unit (6490)				735.329562				Wide / Unit (6490)					380										16.5
					LYDSNSFR.heavy					Yes						506.242115						Wide / Unit (6490)				620.302619				Wide / Unit (6490)					380										16.5
					LYDSNSFR.heavy					Yes						506.242115						Wide / Unit (6490)				277.154669				Wide / Unit (6490)					380										16.5
					LYDSNSFR.light					No						501.237981						Wide / Unit (6490)				725.321293				Wide / Unit (6490)					380										16.5
					LYDSNSFR.light					No						501.237981						Wide / Unit (6490)				610.29435				Wide / Unit (6490)					380										16.5
					LYDSNSFR.light					No						501.237981						Wide / Unit (6490)				277.154669				Wide / Unit (6490)					380										16.5
					NLVFAQR.heavy					Yes						429.247004						Wide / Unit (6490)				630.35974				Wide / Unit (6490)					380										14.2
					NLVFAQR.heavy					Yes						429.247004						Wide / Unit (6490)				531.291326				Wide / Unit (6490)					380										14.2
					NLVFAQR.heavy					Yes						429.247004						Wide / Unit (6490)				384.222912				Wide / Unit (6490)					380										14.2
					NLVFAQR.light					No						424.242869						Wide / Unit (6490)				620.351471				Wide / Unit (6490)					380										14.2
					NLVFAQR.light					No						424.242869						Wide / Unit (6490)				521.283057				Wide / Unit (6490)					380										14.2
					NLVFAQR.light					No						424.242869						Wide / Unit (6490)				374.214643				Wide / Unit (6490)					380										14.2
					NTTGALTTR.heavy					Yes						471.259837						Wide / Unit (6490)				726.421793				Wide / Unit (6490)					380										15.5
					NTTGALTTR.heavy					Yes						471.259837						Wide / Unit (6490)				625.374114				Wide / Unit (6490)					380										15.5
					NTTGALTTR.heavy					Yes						471.259837						Wide / Unit (6490)				377.214309				Wide / Unit (6490)					380										15.5
					NTTGALTTR.light					No						467.751255						Wide / Unit (6490)				719.404629				Wide / Unit (6490)					380										15.5
					NTTGALTTR.light					No						467.751255						Wide / Unit (6490)				618.35695				Wide / Unit (6490)					380										15.5
					NTTGALTTR.light					No						467.751255						Wide / Unit (6490)				377.214309				Wide / Unit (6490)					380										15.5
					QLLNNILR.heavy					Yes						497.307593						Wide / Unit (6490)				752.465268				Wide / Unit (6490)					380										16.3
					QLLNNILR.heavy					Yes						497.307593						Wide / Unit (6490)				639.381204				Wide / Unit (6490)					380										16.3
					QLLNNILR.heavy					Yes						497.307593						Wide / Unit (6490)				185.127221				Wide / Unit (6490)					380										16.3
					QLLNNILR.light					No						492.303458						Wide / Unit (6490)				742.456999				Wide / Unit (6490)					380										16.3
					QLLNNILR.light					No						492.303458						Wide / Unit (6490)				629.372935				Wide / Unit (6490)					380										16.3
					QLLNNILR.light					No						492.303458						Wide / Unit (6490)				175.118952				Wide / Unit (6490)					380										16.3
					SELDTIDSQHR.heavy					Yes						436.548167						Wide / Unit (6490)				546.281301				Wide / Unit (6490)					380										10.8
					SELDTIDSQHR.heavy					Yes						436.548167						Wide / Unit (6490)				486.230687				Wide / Unit (6490)					380										10.8
					SELDTIDSQHR.heavy					Yes						436.548167						Wide / Unit (6490)				217.081898				Wide / Unit (6490)					380										10.8
					SELDTIDSQHR.light					No						434.209112						Wide / Unit (6490)				542.772719				Wide / Unit (6490)					380										10.8
					SELDTIDSQHR.light					No						434.209112						Wide / Unit (6490)				486.230687				Wide / Unit (6490)					380										10.8
					SELDTIDSQHR.light					No						434.209112						Wide / Unit (6490)				217.081898				Wide / Unit (6490)					380										10.8
					SFAPAILTR.heavy					Yes						493.288869						Wide / Unit (6490)				680.432905				Wide / Unit (6490)					380										16.1
					SFAPAILTR.heavy					Yes						493.288869						Wide / Unit (6490)				583.380141				Wide / Unit (6490)					380										16.1
					SFAPAILTR.heavy					Yes						493.288869						Wide / Unit (6490)				340.72009				Wide / Unit (6490)					380										16.1
					SFAPAILTR.light					No						488.284734						Wide / Unit (6490)				670.424636				Wide / Unit (6490)					380										16.1
					SFAPAILTR.light					No						488.284734						Wide / Unit (6490)				573.371872				Wide / Unit (6490)					380										16.1
					SFAPAILTR.light					No						488.284734						Wide / Unit (6490)				335.715956				Wide / Unit (6490)					380										16.1
					SITVFFK.heavy					Yes						426.25816						Wide / Unit (6490)				651.392952				Wide / Unit (6490)					380										14.1
					SITVFFK.heavy					Yes						426.25816						Wide / Unit (6490)				550.345274				Wide / Unit (6490)					380										14.1
					SITVFFK.heavy					Yes						426.25816						Wide / Unit (6490)				201.123368				Wide / Unit (6490)					380										14.1
					SITVFFK.light					No						421.244546						Wide / Unit (6490)				641.365724				Wide / Unit (6490)					380										14.1
					SITVFFK.light					No						421.244546						Wide / Unit (6490)				540.318046				Wide / Unit (6490)					380										14.1
					SITVFFK.light					No						421.244546						Wide / Unit (6490)				201.123368				Wide / Unit (6490)					380										14.1
					SLSEASVAVDR.heavy					Yes						570.802066						Wide / Unit (6490)				933.4636				Wide / Unit (6490)					380										18.6
					SLSEASVAVDR.heavy					Yes						570.802066						Wide / Unit (6490)				717.388979				Wide / Unit (6490)					380										18.6
					SLSEASVAVDR.heavy					Yes						570.802066						Wide / Unit (6490)				646.351865				Wide / Unit (6490)					380										18.6
					SLSEASVAVDR.light					No						567.293484						Wide / Unit (6490)				933.4636				Wide / Unit (6490)					380										18.6
					SLSEASVAVDR.light					No						567.293484						Wide / Unit (6490)				717.388979				Wide / Unit (6490)					380										18.6
					SLSEASVAVDR.light					No						567.293484						Wide / Unit (6490)				646.351865				Wide / Unit (6490)					380										18.6
					SLTVSQNQR.heavy					Yes						521.779396						Wide / Unit (6490)				741.387746				Wide / Unit (6490)					380										17
					SLTVSQNQR.heavy					Yes						521.779396						Wide / Unit (6490)				642.319332				Wide / Unit (6490)					380										17
					SLTVSQNQR.heavy					Yes						521.779396						Wide / Unit (6490)				555.287303				Wide / Unit (6490)					380										17
					SLTVSQNQR.light					No						516.775262						Wide / Unit (6490)				731.379477				Wide / Unit (6490)					380										17
					SLTVSQNQR.light					No						516.775262						Wide / Unit (6490)				632.311063				Wide / Unit (6490)					380										17
					SLTVSQNQR.light					No						516.775262						Wide / Unit (6490)				545.279034				Wide / Unit (6490)					380										17
					SPGVAELSQR.heavy					Yes						527.281772						Wide / Unit (6490)				713.381598				Wide / Unit (6490)					380										17.2
					SPGVAELSQR.heavy					Yes						527.281772						Wide / Unit (6490)				527.281772				Wide / Unit (6490)					380										3
					SPGVAELSQR.heavy					Yes						527.281772						Wide / Unit (6490)				313.185798				Wide / Unit (6490)					380										17.2
					SPGVAELSQR.light					No						522.277637						Wide / Unit (6490)				703.373329				Wide / Unit (6490)					380										17.2
					SPGVAELSQR.light					No						522.277637						Wide / Unit (6490)				522.277637				Wide / Unit (6490)					380										3
					SPGVAELSQR.light					No						522.277637						Wide / Unit (6490)				303.177529				Wide / Unit (6490)					380										17.2
					SPGVDELSQR.heavy					Yes						549.276686						Wide / Unit (6490)				757.371427				Wide / Unit (6490)					380										21
					SPGVDELSQR.heavy					Yes						549.276686						Wide / Unit (6490)				549.276686				Wide / Unit (6490)					380										3
					SPGVDELSQR.heavy					Yes						549.276686						Wide / Unit (6490)				505.760672				Wide / Unit (6490)					380										17.9
					SPGVDELSQR.light					No						544.272552						Wide / Unit (6490)				747.363158				Wide / Unit (6490)					380										21
					SPGVDELSQR.light					No						544.272552						Wide / Unit (6490)				544.272552				Wide / Unit (6490)					380										3
					SPGVDELSQR.light					No						544.272552						Wide / Unit (6490)				500.756538				Wide / Unit (6490)					380										17.9
					SPVIEFWENK.heavy					Yes						628.823695						Wide / Unit (6490)				973.486907				Wide / Unit (6490)					380										20.4
					SPVIEFWENK.heavy					Yes						628.823695						Wide / Unit (6490)				860.402843				Wide / Unit (6490)					380										20.4
					SPVIEFWENK.heavy					Yes						628.823695						Wide / Unit (6490)				284.160482				Wide / Unit (6490)					380										20.4
					SPVIEFWENK.light					No						624.816595						Wide / Unit (6490)				965.472708				Wide / Unit (6490)					380										20.4
					SPVIEFWENK.light					No						624.816595						Wide / Unit (6490)				852.388644				Wide / Unit (6490)					380										20.4
					SPVIEFWENK.light					No						624.816595						Wide / Unit (6490)				284.160482				Wide / Unit (6490)					380										20.4
					SSLLDVLAAR.heavy					Yes						526.314613						Wide / Unit (6490)				764.473828				Wide / Unit (6490)					380										17.2
					SSLLDVLAAR.heavy					Yes						526.314613						Wide / Unit (6490)				651.389764				Wide / Unit (6490)					380										17.2
					SSLLDVLAAR.heavy					Yes						526.314613						Wide / Unit (6490)				288.155397				Wide / Unit (6490)					380										17.2
					SSLLDVLAAR.light					No						522.806031						Wide / Unit (6490)				757.456664				Wide / Unit (6490)					380										17.2
					SSLLDVLAAR.light					No						522.806031						Wide / Unit (6490)				644.3726				Wide / Unit (6490)					380										17.2
					SSLLDVLAAR.light					No						522.806031						Wide / Unit (6490)				288.155397				Wide / Unit (6490)					380										17.2
					SVFGNIK.heavy					Yes						386.725795						Wide / Unit (6490)				586.343872				Wide / Unit (6490)					380										12.9
					SVFGNIK.heavy					Yes						386.725795						Wide / Unit (6490)				439.275458				Wide / Unit (6490)					380										12.9
					SVFGNIK.heavy					Yes						386.725795						Wide / Unit (6490)				187.107718				Wide / Unit (6490)					380										12.9
					SVFGNIK.light					No						382.718696						Wide / Unit (6490)				578.329673				Wide / Unit (6490)					380										12.9
Scan Parameters
					Data Stg								Threshold
					Centroid								0
Source Parameters
					Parameter									Value (+)										Value (-)
					Gas Temp (°C)									210										210
					Gas Flow (l/min)									16										16
					Nebulizer (psi)									45										45
					SheathGasHeater									300										300
					SheathGasFlow									11										11
					Capillary (V)									3000										3000
					VCharging									1500										1500
Ion Funnel Parameters
			Pos High Pressure RF																		150																		Neg High Pressure RF
			Pos Low Pressure RF																		60																		Neg Low Pressure RF
Time Segment 2
Scan Segments
					Cpd Name					ISTD?						Prec Ion						MS1 Res				Prod Ion				MS2 Res					Frag (V)										CE (V)
					SVFGNIK.light					No						382.718696						Wide / Unit (6490)				431.261259				Wide / Unit (6490)					380										12.9
					SVFGNIK.light					No						382.718696						Wide / Unit (6490)				187.107718				Wide / Unit (6490)					380										12.9
					TFDEIASGFR.heavy					Yes						573.78102						Wide / Unit (6490)				898.438671				Wide / Unit (6490)					380										18.7
					TFDEIASGFR.heavy					Yes						573.78102						Wide / Unit (6490)				541.285071				Wide / Unit (6490)					380										18.7
					TFDEIASGFR.heavy					Yes						573.78102						Wide / Unit (6490)				249.123368				Wide / Unit (6490)					380										18.7
					TFDEIASGFR.light					No						571.77747						Wide / Unit (6490)				894.431572				Wide / Unit (6490)					380										18.7
					TFDEIASGFR.light					No						571.77747						Wide / Unit (6490)				537.277972				Wide / Unit (6490)					380										18.7
					TFDEIASGFR.light					No						571.77747						Wide / Unit (6490)				249.123368				Wide / Unit (6490)					380										18.7
					TIYPVLPK.heavy					Yes						469.793678						Wide / Unit (6490)				724.448337				Wide / Unit (6490)					380										15.4
					TIYPVLPK.heavy					Yes						469.793678						Wide / Unit (6490)				561.385008				Wide / Unit (6490)					380										15.4
					TIYPVLPK.heavy					Yes						469.793678						Wide / Unit (6490)				362.727807				Wide / Unit (6490)					380										15.4
					TIYPVLPK.light					No						465.786578						Wide / Unit (6490)				716.434138				Wide / Unit (6490)					380										15.4
					TIYPVLPK.light					No						465.786578						Wide / Unit (6490)				553.370809				Wide / Unit (6490)					380										15.4
					TIYPVLPK.light					No						465.786578						Wide / Unit (6490)				358.720707				Wide / Unit (6490)					380										15.4
					TLPVFPK.heavy					Yes						404.253993						Wide / Unit (6490)				593.368968				Wide / Unit (6490)					380										13.4
					TLPVFPK.heavy					Yes						404.253993						Wide / Unit (6490)				297.188122				Wide / Unit (6490)					380										13.4
					TLPVFPK.heavy					Yes						404.253993						Wide / Unit (6490)				250.179377				Wide / Unit (6490)					380										13.4
					TLPVFPK.light					No						401.247089						Wide / Unit (6490)				587.355159				Wide / Unit (6490)					380										13.4
					TLPVFPK.light					No						401.247089						Wide / Unit (6490)				294.181218				Wide / Unit (6490)					380										13.4
					TLPVFPK.light					No						401.247089						Wide / Unit (6490)				244.165568				Wide / Unit (6490)					380										13.4
					TPSGNLVNR.heavy					Yes						482.76783						Wide / Unit (6490)				766.427941				Wide / Unit (6490)					380										15.9
					TPSGNLVNR.heavy					Yes						482.76783						Wide / Unit (6490)				432.24399				Wide / Unit (6490)					380										15.9
					TPSGNLVNR.heavy					Yes						482.76783						Wide / Unit (6490)				199.107718				Wide / Unit (6490)					380										15.9
					TPSGNLVNR.light					No						479.259248						Wide / Unit (6490)				759.410777				Wide / Unit (6490)					380										15.9
					TPSGNLVNR.light					No						479.259248						Wide / Unit (6490)				428.735408				Wide / Unit (6490)					380										15.9
					TPSGNLVNR.light					No						479.259248						Wide / Unit (6490)				199.107718				Wide / Unit (6490)					380										15.9
					TSLAVLGK.heavy					Yes						398.256035						Wide / Unit (6490)				607.425087				Wide / Unit (6490)					380										13.2
					TSLAVLGK.heavy					Yes						398.256035						Wide / Unit (6490)				494.341023				Wide / Unit (6490)					380										13.2
					TSLAVLGK.heavy					Yes						398.256035						Wide / Unit (6490)				398.256035				Wide / Unit (6490)					380										13.2
					TSLAVLGK.light					No						394.747453						Wide / Unit (6490)				600.407923				Wide / Unit (6490)					380										13.2
					TSLAVLGK.light					No						394.747453						Wide / Unit (6490)				487.323859				Wide / Unit (6490)					380										13.2
					TSLAVLGK.light					No						394.747453						Wide / Unit (6490)				394.747453				Wide / Unit (6490)					380										13.2
					TTTFWSK.heavy					Yes						439.728535						Wide / Unit (6490)				676.354437				Wide / Unit (6490)					380										14.5
					TTTFWSK.heavy					Yes						439.728535						Wide / Unit (6490)				242.159031				Wide / Unit (6490)					380										14.5
					TTTFWSK.heavy					Yes						439.728535						Wide / Unit (6490)				203.102633				Wide / Unit (6490)					380										14.5
					TTTFWSK.light					No						435.721435						Wide / Unit (6490)				668.340238				Wide / Unit (6490)					380										14.5
					TTTFWSK.light					No						435.721435						Wide / Unit (6490)				234.144832				Wide / Unit (6490)					380										14.5
					TTTFWSK.light					No						435.721435						Wide / Unit (6490)				203.102633				Wide / Unit (6490)					380										14.5
					VAGSPGWVR.heavy					Yes						469.757736						Wide / Unit (6490)				768.402667				Wide / Unit (6490)					380										15.4
					VAGSPGWVR.heavy					Yes						469.757736						Wide / Unit (6490)				624.349175				Wide / Unit (6490)					380										15.4
					VAGSPGWVR.heavy					Yes						469.757736						Wide / Unit (6490)				171.112804				Wide / Unit (6490)					380										15.4
					VAGSPGWVR.light					No						464.753601						Wide / Unit (6490)				758.394398				Wide / Unit (6490)					380										15.4
					VAGSPGWVR.light					No						464.753601						Wide / Unit (6490)				614.340906				Wide / Unit (6490)					380										15.4
					VAGSPGWVR.light					No						464.753601						Wide / Unit (6490)				171.112804				Wide / Unit (6490)					380										15.4
					VDNSSLTGESEPQTR.heavy					Yes						813.385909						Wide / Unit (6490)				909.430459				Wide / Unit (6490)					380										26.1
					VDNSSLTGESEPQTR.heavy					Yes						813.385909						Wide / Unit (6490)				723.366402				Wide / Unit (6490)					380										26.1
					VDNSSLTGESEPQTR.heavy					Yes						813.385909						Wide / Unit (6490)				507.291781				Wide / Unit (6490)					380										26.1
					VDNSSLTGESEPQTR.light					No						810.379005						Wide / Unit (6490)				903.41665				Wide / Unit (6490)					380										26.1
					VDNSSLTGESEPQTR.light					No						810.379005						Wide / Unit (6490)				717.352593				Wide / Unit (6490)					380										26.1
					VDNSSLTGESEPQTR.light					No						810.379005						Wide / Unit (6490)				501.277972				Wide / Unit (6490)					380										26.1
					VEAVPNSK.heavy					Yes						426.239267						Wide / Unit (6490)				623.36025				Wide / Unit (6490)					380										14.1
					VEAVPNSK.heavy					Yes						426.239267						Wide / Unit (6490)				453.254723				Wide / Unit (6490)					380										14.1
					VEAVPNSK.heavy					Yes						426.239267						Wide / Unit (6490)				229.118283				Wide / Unit (6490)					380										14.1
					VEAVPNSK.light					No						422.232167						Wide / Unit (6490)				615.346051				Wide / Unit (6490)					380										14.1
					VEAVPNSK.light					No						422.232167						Wide / Unit (6490)				445.240524				Wide / Unit (6490)					380										14.1
					VEAVPNSK.light					No						422.232167						Wide / Unit (6490)				229.118283				Wide / Unit (6490)					380										14.1
					VFILDLFR.heavy					Yes						516.809437						Wide / Unit (6490)				786.47477				Wide / Unit (6490)					380										16.9
					VFILDLFR.heavy					Yes						516.809437						Wide / Unit (6490)				673.390706				Wide / Unit (6490)					380										16.9
					VFILDLFR.heavy					Yes						516.809437						Wide / Unit (6490)				560.306642				Wide / Unit (6490)					380										16.9
					VFILDLFR.light					No						511.805302						Wide / Unit (6490)				776.466501				Wide / Unit (6490)					380										16.9
					VFILDLFR.light					No						511.805302						Wide / Unit (6490)				663.382437				Wide / Unit (6490)					380										16.9
					VFILDLFR.light					No						511.805302						Wide / Unit (6490)				550.298373				Wide / Unit (6490)					380										16.9
					VQDAFAAAK.heavy					Yes						462.748991						Wide / Unit (6490)				825.422293				Wide / Unit (6490)					380										15.3
					VQDAFAAAK.heavy					Yes						462.748991						Wide / Unit (6490)				697.363715				Wide / Unit (6490)					380										15.3
					VQDAFAAAK.heavy					Yes						462.748991						Wide / Unit (6490)				582.336772				Wide / Unit (6490)					380										15.3
					VQDAFAAAK.light					No						460.745442						Wide / Unit (6490)				821.415194				Wide / Unit (6490)					380										15.3
					VQDAFAAAK.light					No						460.745442						Wide / Unit (6490)				693.356616				Wide / Unit (6490)					380										15.3
					VQDAFAAAK.light					No						460.745442						Wide / Unit (6490)				578.329673				Wide / Unit (6490)					380										15.3
					WLISQGR.heavy					Yes						435.247004						Wide / Unit (6490)				570.323354				Wide / Unit (6490)					380										14.3
					WLISQGR.heavy					Yes						435.247004						Wide / Unit (6490)				457.23929				Wide / Unit (6490)					380										14.3
					WLISQGR.heavy					Yes						435.247004						Wide / Unit (6490)				300.170653				Wide / Unit (6490)					380										14.3
					WLISQGR.light					No						430.242869						Wide / Unit (6490)				560.315085				Wide / Unit (6490)					380										14.3
					WLISQGR.light					No						430.242869						Wide / Unit (6490)				447.231021				Wide / Unit (6490)					380										14.3
					WLISQGR.light					No						430.242869						Wide / Unit (6490)				300.170653				Wide / Unit (6490)					380										14.3
					WLLTQGR.heavy					Yes						442.254829						Wide / Unit (6490)				697.423069				Wide / Unit (6490)					380										14.6
					WLLTQGR.heavy					Yes						442.254829						Wide / Unit (6490)				584.339005				Wide / Unit (6490)					380										14.6
					WLLTQGR.heavy					Yes						442.254829						Wide / Unit (6490)				471.254941				Wide / Unit (6490)					380										14.6
					WLLTQGR.light					No						437.250694						Wide / Unit (6490)				687.4148				Wide / Unit (6490)					380										14.6
					WLLTQGR.light					No						437.250694						Wide / Unit (6490)				574.330736				Wide / Unit (6490)					380										14.6
					WLLTQGR.light					No						437.250694						Wide / Unit (6490)				461.246672				Wide / Unit (6490)					380										14.6
					WTLQATK.heavy					Yes						428.244352						Wide / Unit (6490)				669.402115				Wide / Unit (6490)					380										14.2
					WTLQATK.heavy					Yes						428.244352						Wide / Unit (6490)				568.354437				Wide / Unit (6490)					380										14.2
					WTLQATK.heavy					Yes						428.244352						Wide / Unit (6490)				455.270373				Wide / Unit (6490)					380										14.2
					WTLQATK.light					No						424.237253						Wide / Unit (6490)				661.387916				Wide / Unit (6490)					380										14.2
					WTLQATK.light					No						424.237253						Wide / Unit (6490)				560.340238				Wide / Unit (6490)					380										14.2
					WTLQATK.light					No						424.237253						Wide / Unit (6490)				447.256174				Wide / Unit (6490)					380										14.2
					YEAGDIGR.heavy					Yes						445.715733						Wide / Unit (6490)				598.318269				Wide / Unit (6490)					380										14.7
					YEAGDIGR.heavy					Yes						445.715733						Wide / Unit (6490)				527.281155				Wide / Unit (6490)					380										14.7
					YEAGDIGR.heavy					Yes						445.715733						Wide / Unit (6490)				293.113198				Wide / Unit (6490)					380										14.7
					YEAGDIGR.light					No						440.711599						Wide / Unit (6490)				588.31				Wide / Unit (6490)					380										14.7
					YEAGDIGR.light					No						440.711599						Wide / Unit (6490)				517.272886				Wide / Unit (6490)					380										14.7
					YEAGDIGR.light					No						440.711599						Wide / Unit (6490)				293.113198				Wide / Unit (6490)					380										14.7
					YELPEVIR.heavy					Yes						513.290606						Wide / Unit (6490)				733.468015				Wide / Unit (6490)					380										16.8
					YELPEVIR.heavy					Yes						513.290606						Wide / Unit (6490)				620.383951				Wide / Unit (6490)					380										16.8
					YELPEVIR.heavy					Yes						513.290606						Wide / Unit (6490)				293.113198				Wide / Unit (6490)					380										16.8
					YELPEVIR.light					No						509.782024						Wide / Unit (6490)				726.450851				Wide / Unit (6490)					380										16.8
					YELPEVIR.light					No						509.782024						Wide / Unit (6490)				613.366787				Wide / Unit (6490)					380										16.8
					YELPEVIR.light					No						509.782024						Wide / Unit (6490)				293.113198				Wide / Unit (6490)					380										16.8
					YIEQQYGQSSSK.heavy					Yes						713.340437						Wide / Unit (6490)				1020.483613				Wide / Unit (6490)					380										23
					YIEQQYGQSSSK.heavy					Yes						713.340437						Wide / Unit (6490)				892.425035				Wide / Unit (6490)					380										23
					YIEQQYGQSSSK.heavy					Yes						713.340437						Wide / Unit (6490)				764.366458				Wide / Unit (6490)					380										23
					YIEQQYGQSSSK.heavy					Yes						713.340437						Wide / Unit (6490)				713.340437				Wide / Unit (6490)					380										16
					YIEQQYGQSSSK.light					No						709.333338						Wide / Unit (6490)				1012.469414				Wide / Unit (6490)					380										23
					YIEQQYGQSSSK.light					No						709.333338						Wide / Unit (6490)				884.410836				Wide / Unit (6490)					380										23
					YIEQQYGQSSSK.light					No						709.333338						Wide / Unit (6490)				756.352259				Wide / Unit (6490)					380										23
					YIEQQYGQSSSK.light					No						709.333338						Wide / Unit (6490)				709.333338				Wide / Unit (6490)					380										16
					YSTADLFR.heavy					Yes						491.747034						Wide / Unit (6490)				732.391434				Wide / Unit (6490)					380										16.1
					YSTADLFR.heavy					Yes						491.747034						Wide / Unit (6490)				560.306642				Wide / Unit (6490)					380										16.1
					YSTADLFR.heavy					Yes						491.747034						Wide / Unit (6490)				251.102633				Wide / Unit (6490)					380										16.1
					YSTADLFR.light					No						486.742899						Wide / Unit (6490)				722.383165				Wide / Unit (6490)					380										16.1
					YSTADLFR.light					No						486.742899						Wide / Unit (6490)				550.298373				Wide / Unit (6490)					380										16.1
					YSTADLFR.light					No						486.742899						Wide / Unit (6490)				251.102633				Wide / Unit (6490)					380										16.1
					YTADLLEVLK.heavy					Yes						586.836271						Wide / Unit (6490)				908.554259				Wide / Unit (6490)					380										19.1
					YTADLLEVLK.heavy					Yes						586.836271						Wide / Unit (6490)				586.836271				Wide / Unit (6490)					380										3
					YTADLLEVLK.heavy					Yes						586.836271						Wide / Unit (6490)				265.118283				Wide / Unit (6490)					380										19.1
					YTADLLEVLK.light					No						582.829171						Wide / Unit (6490)				900.54006				Wide / Unit (6490)					380										19.1
					YTADLLEVLK.light					No						582.829171						Wide / Unit (6490)				582.829171				Wide / Unit (6490)					380										3
					YTADLLEVLK.light					No						582.829171						Wide / Unit (6490)				265.118283				Wide / Unit (6490)					380										19.1
Scan Parameters
					Data Stg								Threshold
					Centroid								0
Source Parameters
					Parameter									Value (+)										Value (-)
					Gas Temp (°C)									210										210
					Gas Flow (l/min)									16										16
					Nebulizer (psi)									45										45
					SheathGasHeater									300										300
					SheathGasFlow									11										11
					Capillary (V)									3000										3000
					VCharging									1500										1500
Ion Funnel Parameters
			Pos High Pressure RF																		150																		Neg High Pressure RF
			Pos Low Pressure RF																		60																		Neg Low Pressure RF
Chromatograms
					Chrom Type									Label										Offset							Y-Range
					TIC									TIC										0							10000000
					MRM									MRM										0							1000
Instrument Curves
					Actual
Name:												HiP Sampler																												Model:									G4226A
	Auxiliary
						Draw Speed																																						100.0 µL/min
						Eject Speed																																						100.0 µL/min
						Draw Position Offset																																						0.5 mm
						Wait Time After Drawing																																						2.0 s
						Sample Flush Out Factor																																						5.0
						Vial/Well bottom sensing																																						Yes
	Injection
						Injection Mode																																						Injection with needle wash
						Injection Volume																																						20.00 µL
	Needle Wash
						Needle Wash Location																																						Flush Port
						Wash Time																																						3.0 s
	High throughput
						Automatic Delay Volume Reduction																																						No
	Overlapped Injection
						Enable Overlapped Injection																																						No
	Valve Switching
						Valve Movements																																						0
	Valve Switch Time 1
						Switch Time 1 Enabled																																						No
	Valve Switch Time 2
						Switch Time 2 Enabled																																						No
	Valve Switch Time 3
						Switch Time 3 Enabled																																						No
	Valve Switch Time 4
						Switch Time 4 Enabled																																						No
	Stop Time
						Stoptime Mode																																						As pump/No limit
	Post Time
						Posttime Mode																																						Off
Name:												Binary Pump																												Model:									G4220A
						Flow																																						0.300 mL/min
						Use Solvent Types																																						Yes
						Stroke Mode																																						Synchronized
						Low Pressure Limit																																						0.00 bar
						High Pressure Limit																																						1000.00 bar
						Max. Flow Ramp Up																																						100.000 mL/min²
						Max. Flow Ramp Down																																						100.000 mL/min²
						Expected Mixer																																						No check
	Stroke A
						Automatic Stroke Calculation A																																						Yes
	Stop Time
						Stoptime Mode																																						Time set
						Stoptime																																						65.00 min
	Post Time
						Posttime Mode																																						Off
						Solvent Composition
									Channel						Ch. 1 Solv.								Name 1						Ch2 Solv.							Name 2											Selected
							1		A						100.0 % Water V.03														100.0 % Water V.03																		Ch. 1
							2		B						100.0 % Acetonitrile V.03														100.0 % Acetonitrile V.03																		Ch. 1
						Timetable
									Time						A								B						Flow							Pressure
							1		2.00 min						93.00 %								7.00 %						0.300 mL/min							--- bar
							2		50.00 min						70.00 %								30.00 %						0.300 mL/min							--- bar
							3		53.00 min						55.00 %								45.00 %						0.300 mL/min							--- bar
							4		53.50 min						20.00 %								80.00 %						0.300 mL/min							--- bar
							5		55.50 min						20.00 %								80.00 %						0.300 mL/min							--- bar
							6		56.00 min						98.00 %								2.00 %						0.300 mL/min							--- bar
							7		65.00 min						98.00 %								2.00 %						0.300 mL/min							--- bar
Name:												Column Comp.																												Model:									G1316C
						Ready when front door open																																						Yes
	Left Temperature Control
						Temperature Control Mode																																						Temperature Set
						Temperature																																						50.00 °C
	Enable Analysis Left Temperature
						Enable Analysis Left Temperature On																																						Yes
						Enable Analysis Left Temperature Value																																						0.8 °C
	Right Temperature Control
						Right temperature Control Mode																																						Combined
	Enable Analysis Right Temperature
						Enable Analysis Right Temperature On																																						Yes
						Enable Analysis Right Temperature Value																																						0.8 °C
	Stop Time
						Stoptime Mode																																						As pump/injector
	Post Time
						Posttime Mode																																						Off
[truncated: 4 more columns]

[truncated: 3 more sheets: AQ_Porcine, LAT1_Rabbit, Lat1_Porcine]
