# Supplementary material for: Transporter Protein Expression of Corneal Epithelium in Rabbit and Porcine: Evaluation of Models for Ocular Drug Transport Study
Source: Mol Pharm. 2024 May 29;21(7):3204–17. doi: 10.1021/acs.molpharmaceut.3c01210 (PMC11474527; doi:10.1021/acs.molpharmaceut.3c01210)
Supplement: Supplementary file 3 — mp3c01210_si_003.xlsx [file mp3c01210_si_003.xlsx]

## Sheet: Rabbit_CE_PM_TimsTOF Pro
Protein.Group	Protein.Ids	Protein.Names	Genes	First.Protein.Description	Rabbit_Cornea_PM_MaxLFQ_intensitiy
A0A5F9CFP1;A0A5F9DHC7;G1SYM4	G1SYM4;A0A5F9DHC7;A0A5F9CFP1	A0A5F9CFP1_RABIT;A0A5F9DHC7_RABIT;G1SYM4_RABIT	A1BG	Isoform of G1SYM4, Alpha-1B-glycoprotein	30138.2
A0A5F9CAH6;A0A5F9CQC0;G1SQ70	G1SQ70;A0A5F9CAH6;A0A5F9CQC0;A0A5F9CPY6	A0A5F9CAH6_RABIT;A0A5F9CQC0_RABIT;G1SQ70_RABIT	A2M	Isoform of G1SQ70, Alpha-2-macroglobulin	13672.1
G1T6L2	G1T6L2	G1T6L2_RABIT	A2ML1	Alpha-2-macroglobulin like 1	221630
A0A5F9D9H2;G1T108	G1T108;A0A5F9D9H2	A0A5F9D9H2_RABIT;G1T108_RABIT	AAAS	Isoform of G1T108, Aladin WD repeat nucleoporin	17493.2
A0A5F9CC91;A0A5F9DEV0;G1T5H7	G1T5H7;A0A5F9DEV0;A0A5F9CC91;A0A5F9DW43	A0A5F9CC91_RABIT;A0A5F9DEV0_RABIT;G1T5H7_RABIT	AACS	Isoform of G1T5H7, Acetoacetyl-CoA synthetase	75807.1
A0A5F9C646;G1TUU8;U3KMJ4	A0A5F9C646;U3KMJ4;G1TUU8	A0A5F9C646_RABIT;G1TUU8_RABIT;U3KMJ4_RABIT	AADAC	Arylacetamide deacetylase	3346.62
Q7M370	Q7M370;A0A5F9C646;U3KMJ4;G1TUU8	AAAD_RABIT	AADAC	Arylacetamide deacetylase	19531.8
G1T1G4	G1T1G4	G1T1G4_RABIT	AADAT	Aminoadipate aminotransferase	23401.3
A0A5F9C918	A0A5F9C918;A0A5F9CR52	A0A5F9C918_RABIT	AAMDC	Isoform of G1TXK3, Adipogenesis associated Mth938 domain containing	143 days, 5:06:00
G1U7P6	G1U7P6	G1U7P6_RABIT	AAMP	Angio associated migratory cell protein	69 days, 7:52:00
G1SW24	G1SW24	G1SW24_RABIT	AARS	Alanine--tRNA ligase	31887.4
G1TSK4	G1TSK4	G1TSK4_RABIT	AARS2	Alanine--tRNA ligase	12612.8
A0A5F9C8W2;A0A5F9CVW6;A0A5F9DIC8;G1SCV9	A0A5F9C8W2;A0A5F9DIC8;G1SCV9;A0A5F9CVW6	A0A5F9C8W2_RABIT;A0A5F9CVW6_RABIT;A0A5F9DIC8_RABIT;G1SCV9_RABIT	AASDHPPT	4'-phosphopantetheinyl transferase	2244.62
G1T508	G1T508;A0A5F9DG62;A0A5F9DH24;A0A5F9CH98	G1T508_RABIT	AASS	Lysine ketoglutarate reductase	33513.3
G1T7E3	G1T7E3	G1T7E3_RABIT	AATF	Apoptosis antagonizing transcription factor	10381
A0A5F9CUL0;A0A5F9CUZ4;A0A5F9DLZ6;A0A5F9DRL3;A0A5F9DSB1;G1SWX7	A0A5F9DLZ6;A0A5F9CUL0;A0A5F9CUZ4;G1SWX7;A0A5F9DRL3;A0A5F9DSB1	A0A5F9CUL0_RABIT;A0A5F9CUZ4_RABIT;A0A5F9DLZ6_RABIT;A0A5F9DRL3_RABIT;A0A5F9DSB1_RABIT;G1SWX7_RABIT	ABCA1	Isoform of A0A5F9DLZ6, ATP binding cassette subfamily A member 1	13315.5
A0A5F9CAQ0;A0A5F9D279;A0A5F9DDS2;A0A5F9DT45;G1T788	G1T788;A0A5F9CAQ0;A0A5F9DDS2;A0A5F9DT45;A0A5F9D279	A0A5F9CAQ0_RABIT;A0A5F9D279_RABIT;A0A5F9DDS2_RABIT;A0A5F9DT45_RABIT;G1T788_RABIT	ABCA5	Isoform of G1T788, ATP binding cassette subfamily A member 5	11211
A0A5F9CGN5;A0A5F9D046;A0A5F9DNH6;G1T8H8;U3KMD8	A0A5F9CGN5;U3KMD8;A0A5F9DNH6;G1T8H8;A0A5F9D046	A0A5F9CGN5_RABIT;A0A5F9D046_RABIT;A0A5F9DNH6_RABIT;G1T8H8_RABIT;U3KMD8_RABIT	ABCB1	ATP binding cassette subfamily B member 1	129 days, 7:25:00
G1SSN0	G1SSN0	G1SSN0_RABIT	ABCB10	ATP binding cassette subfamily B member 10	132 days, 7:03:00
G1T8R2	G1T8R2	G1T8R2_RABIT	ABCB6	ATP binding cassette subfamily B member 6 (Langereis blood group)	19067.9
G1TCH9	G1TCH9	G1TCH9_RABIT	ABCB7	ATP binding cassette subfamily B member 7	33455.4
A0A5F9C8J7;G1SVN5	G1SVN5;A0A5F9C8J7	A0A5F9C8J7_RABIT;G1SVN5_RABIT	ABCB8	Isoform of G1SVN5, ATP binding cassette subfamily B member 8	133 days, 12:52:00
G1TVN1	A0A5F9CCS0;A0A5F9CGI5;A0A5F9C1S4;A0A5F9CSY9;A0A5F9CYR1;G1TVN1;A0A5F9DU00	G1TVN1_RABIT	ABCC1	Isoform of A0A5F9CCS0, ABC-type glutathione-S-conjugate transporter	19093.5
G1SI90;G1TVN1	A0A5F9CCS0;G1SI90;A0A5F9CGI5;A0A5F9C1S4;A0A5F9CSY9;A0A5F9CYR1;G1TVN1;A0A5F9DU00	G1SI90_RABIT;G1TVN1_RABIT	ABCC1;ABCC3	ABC-type glutathione-S-conjugate transporter	22361.8
A0A5F9DSU1;G1SLM6	G1SLM6;A0A5F9DSU1	A0A5F9DSU1_RABIT;G1SLM6_RABIT	ABCC10	Isoform of A0A5F9DN59, ATP binding cassette subfamily C member 10	9699.93
G1SI90	G1SI90	G1SI90_RABIT	ABCC3	ABC-type glutathione-S-conjugate transporter	374 days, 22:31:00
A0A5F9CTH3;A0A5F9DCU3;A0A5F9DL08;G1T7S5	G1T7S5;A0A5F9DL08;A0A5F9DCU3;A0A5F9CTH3	A0A5F9CTH3_RABIT;A0A5F9DCU3_RABIT;A0A5F9DL08_RABIT;G1T7S5_RABIT	ABCC4	Isoform of G1T7S5, ATP binding cassette subfamily C member 4	11380.1
A0A5F9CLM9;G1SML4	G1SML4;A0A5F9CLM9;A0A5F9DQX9	A0A5F9CLM9_RABIT;G1SML4_RABIT	ABCD3	Isoform of G1SML4, ATP binding cassette subfamily D member 3	50615
A0A5F9CIJ8;A0A5F9DAF9;G1SJT9	A0A5F9CIJ8;G1SJT9;A0A5F9DAF9	A0A5F9CIJ8_RABIT;A0A5F9DAF9_RABIT;G1SJT9_RABIT	ABCD4	ATP binding cassette subfamily D member 4	102 days, 1:08:00
A0A5F9CZN0;G1SGV5	G1SGV5;A0A5F9CZN0	A0A5F9CZN0_RABIT;G1SGV5_RABIT	ABCF1	Isoform of G1SGV5, ATP binding cassette subfamily F member 1	24666.1
G1SM23	G1SM23	G1SM23_RABIT	ABCF3	ATP binding cassette subfamily F member 3	12644.6
A0A5F9CNN9	A0A5F9CNN9	A0A5F9CNN9_RABIT	ABHD10	Isoform of G1SKT3, Abhydrolase domain containing 10	2432.77
G1SKT3	G1SKT3	G1SKT3_RABIT	ABHD10	Abhydrolase domain containing 10	1938.79
G1SIC4;U3KND5	U3KND5;G1SIC4	G1SIC4_RABIT;U3KND5_RABIT	ABHD12	Isoform of U3KND5, 2-arachidonoylglycerol hydrolase ABHD12	20821.9
G1SYE0	G1SYE0	G1SYE0_RABIT	ABHD14B	Abhydrolase domain containing 14B	105565
G1TMM5	G1TMM5	G1TMM5_RABIT	ABHD16A	Alpha/beta hydrolase domain-containing protein 16A	46360.3
A0A5F9C234;A0A5F9CN71;A0A5F9D8F3;A0A5F9DGB8;G1SE52	A0A5F9C234;A0A5F9DGB8;G1SE52;A0A5F9D8F3;A0A5F9CN71	A0A5F9C234_RABIT;A0A5F9CN71_RABIT;A0A5F9D8F3_RABIT;A0A5F9DGB8_RABIT;G1SE52_RABIT	ABHD17B	Abhydrolase domain containing 17B	36442.3
A0A5F9C234;A0A5F9CN71;A0A5F9D8F3;G1SE52	A0A5F9C234;G1SE52;A0A5F9D8F3;A0A5F9CN71	A0A5F9C234_RABIT;A0A5F9CN71_RABIT;A0A5F9D8F3_RABIT;G1SE52_RABIT	ABHD17B	Abhydrolase domain containing 17B	256 days, 19:02:00
A0A5F9DGB8	A0A5F9DGB8	A0A5F9DGB8_RABIT	ABHD17B	Isoform of A0A5F9C234, Abhydrolase domain containing 17B	10354.6
G1SR43	A0A5F9DMF8;G1SR43	G1SR43_RABIT	ABHD5	Isoform of A0A5F9DMF8, Abhydrolase domain containing 5	18548.4
G1SE63	G1SE63	G1SE63_RABIT	ABHD6	Abhydrolase domain containing 6	15254.6
A0A5F9CBJ5;A0A5F9CZC1;A0A5F9D0F6;A0A5F9DDR8;A0A5F9DM45;G1SYI6	A0A5F9DJE6;G1SYI6;G1TMJ4;A0A5F9DM45;A0A5F9DDR8;A0A5F9CBJ5;A0A5F9D5J0;A0A5F9CU56;A0A5F9CZC1;A0A5F9CLV4;A0A5F9DQI5;G1SUD8;A0A5F9D0F6;A0A5F9DUH8	A0A5F9CBJ5_RABIT;A0A5F9CZC1_RABIT;A0A5F9D0F6_RABIT;A0A5F9DDR8_RABIT;A0A5F9DM45_RABIT;G1SYI6_RABIT	ABI1	Isoform of G1SYI6, Abl interactor 1	59902.9
G1SGB8	G1SGB8	G1SGB8_RABIT	ABITRAM	Actin-binding transcription modulator	171 days, 8:56:00
A0A5F9CHU7;G1U0Q0	G1U0Q0;A0A5F9CHU7;A0A5F9D6E5;A0A5F9D8L2;A0A5F9D8Y5;A0A5F9DSA4;A0A5F9DSH4;A0A5F9D491	A0A5F9CHU7_RABIT;G1U0Q0_RABIT	ABLIM1	Isoform of G1U0Q0, Actin binding LIM protein 1	358 days, 21:59:00
A0A5F9C3Y6;A0A5F9CJM7;A0A5F9DAJ1;G1SNE9	G1SNE9;A0A5F9CJM7;A0A5F9DAJ1;A0A5F9C3Y6	A0A5F9C3Y6_RABIT;A0A5F9CJM7_RABIT;A0A5F9DAJ1_RABIT;G1SNE9_RABIT	ABR	Isoform of G1SNE9, Active breakpoint cluster region-related protein	10197.8
G1SMQ4	G1SMQ4	G1SMQ4_RABIT	ABRACL	ABRA C-terminal-like protein	25010.2
G1SMI5	G1SMI5	G1SMI5_RABIT	ABRAXAS2	Abraxas 2, BRISC complex subunit	112 days, 16:03:00
G1SHI0	G1SHI0;A0A5F9DF88;A0A5F9DGD4;A0A5F9CAX0	G1SHI0_RABIT	ACAA1	Acetyl-CoA acyltransferase 1	43731.7
A0A5F9C1N1	A0A5F9C1N1	A0A5F9C1N1_RABIT	ACAA2	Acetyl-CoA acyltransferase 2	84143.8
A0A5F9DAT8;G1T7I3	G1T7I3;A0A5F9DAT8	A0A5F9DAT8_RABIT;G1T7I3_RABIT	ACACA	Isoform of G1T7I3, Acetyl-CoA carboxylase 1	18164.6
A0A5F9DAT8;G1ST24;G1T7I3	G1T7I3;G1ST24;A0A5F9DAT8	A0A5F9DAT8_RABIT;G1ST24_RABIT;G1T7I3_RABIT	ACACA;ACACB	Isoform of G1T7I3, Acetyl-CoA carboxylase 1	11052.4
G1ST24	G1ST24;A0A5F9D245	G1ST24_RABIT	ACACB	Acetyl-CoA carboxylase	231 days, 20:03:00
G1T161	G1T161	G1T161_RABIT	ACAD10	Acyl-CoA dehydrogenase family member 10	9436.95
A0A5F9DJM6;G1TVX2	A0A5F9CNH5;A0A5F9DJM6;A0A5F9DKN5;A0A5F9CW94;A0A5F9CWG0;G1TVX2	A0A5F9DJM6_RABIT;G1TVX2_RABIT	ACAD11	Isoform of A0A5F9CNH5, Acyl-CoA dehydrogenase family member 11	284 days, 2:19:00
G1T1P3	G1T1P3	G1T1P3_RABIT	ACAD9	Acyl-CoA dehydrogenase family member 9	62487.9
A0A5F9DNQ0;G1T5W4	U3KM39;A0A5F9DEE3;A0A5F9D5I3;A0A5F9DNQ0;G1T5W4;A0A5F9CP71;A0A5F9CRT1	A0A5F9DNQ0_RABIT;G1T5W4_RABIT	ACADM	Isoform of U3KM39, Medium-chain specific acyl-CoA dehydrogenase, mitochondrial	76048.5
A0A5F9C8K0	A0A5F9C8K0;G1SV06	A0A5F9C8K0_RABIT	ACADS	Acyl-CoA dehydrogenase short chain	117149
A0A5F9CPT6;G1SNP9	G1SNP9;A0A5F9CPT6	A0A5F9CPT6_RABIT;G1SNP9_RABIT	ACADSB	Isoform of G1SNP9, Acyl-CoA dehydrogenase short/branched chain	16811.1
G1TLK9	G1SS41;G1TLK9;A0A5F9CZ49	G1TLK9_RABIT	ACADVL	Isoform of G1SS41, Acyl-CoA dehydrogenase very long chain	69554.4
Q6IVG4	Q6IVG4;G1SG54;A0A5F9D986;A0A5F9CT35	ACAP2_RABIT	ACAP2	Arf-GAP with coiled-coil, ANK repeat and PH domain-containing protein 2	145 days, 3:14:00
G1SIJ2	G1SIJ2	G1SIJ2_RABIT	ACAT1	Acetyl-CoA acetyltransferase 1	65005.9
G1T671	G1T671	G1T671_RABIT	ACAT2	Acetyl-CoA acetyltransferase 2	35974.7
G1T7B1	G1T7B1	G1T7B1_RABIT	ACBD3	Acyl-CoA binding domain containing 3	15815.2
A0A5F9C853;A0A5F9DGV3;G1TCJ8	G1TCJ8;A0A5F9DGV3;A0A5F9DEP3;A0A5F9CUF4;A0A5F9C853	A0A5F9C853_RABIT;A0A5F9DGV3_RABIT;G1TCJ8_RABIT	ACBD5	Isoform of G1TCJ8, Acyl-CoA-binding domain-containing protein 5	328 days, 1:09:00
A0A5F9CNJ5;A0A5F9CVB8;A0A5F9DU41;G1SND6	A0A5F9CVB8;G1SND6;A0A5F9CNJ5;A0A5F9DU41	A0A5F9CNJ5_RABIT;A0A5F9CVB8_RABIT;A0A5F9DU41_RABIT;G1SND6_RABIT	ACBD6	Isoform of A0A5F9CVB8, Acyl-CoA-binding domain-containing protein 6	190 days, 14:04:00
G1TYT4	G1TYT4	G1TYT4_RABIT	ACE	Angiotensin-converting enzyme	3160.93
P12822	G1TYT4;P12822;P12822-2;A0A5F9D9P8	ACE_RABIT	ACE	Angiotensin-converting enzyme	48837
A0A5F9CBH3;A0A5F9CKA6;A0A5F9DK36;G1SFW9	G1SFW9;A0A5F9DK36;A0A5F9CKA6;A0A5F9CBH3	A0A5F9CBH3_RABIT;A0A5F9CKA6_RABIT;A0A5F9DK36_RABIT;G1SFW9_RABIT	ACIN1	Isoform of G1SFW9, Apoptotic chromatin condensation inducer 1	4417.77
A0A5F9C5S1;A0A5F9C811;G1T4Z2	A0A5F9C811;A0A5F9D719;A0A5F9C5S1;G1T4Z2	A0A5F9C5S1_RABIT;A0A5F9C811_RABIT;G1T4Z2_RABIT	ACLY	Isoform of A0A5F9C811, ATP-citrate synthase	27748.2
A0A5F9C2N6;A0A5F9C9T7;A0A5F9CFS4;A0A5F9CN13;A0A5F9D477;A0A5F9D787;A0A5F9DMI1;G1TAN9	A0A5F9D787;A0A5F9CFS4;A0A5F9DMI1;G1TAN9;A0A5F9C2N6;A0A5F9C9T7;A0A5F9CN13;A0A5F9D477	A0A5F9C2N6_RABIT;A0A5F9C9T7_RABIT;A0A5F9CFS4_RABIT;A0A5F9CN13_RABIT;A0A5F9D477_RABIT;A0A5F9D787_RABIT;A0A5F9DMI1_RABIT;G1TAN9_RABIT	ACO1	Isoform of A0A5F9D787, Citrate hydro-lyase	144 days, 10:54:00
Q01059	Q01059;A0A5F9D787;A0A5F9CFS4;A0A5F9DMI1;G1TAN9;A0A5F9C2N6;A0A5F9C9T7;A0A5F9CN13;A0A5F9D477	ACOC_RABIT	ACO1	Cytoplasmic aconitate hydratase	40341.1
G1TUX2	G1TUX2	G1TUX2_RABIT	ACO2	Aconitate hydratase, mitochondrial	188196
A0A5F9CKV9;A0A5F9DJU4;A0A5F9DQ36;G1T3P1;U3KNW1	A0A5F9DQ36;A0A5F9DJU4;A0A5F9CKV9;G1T3P1;U3KNW1	A0A5F9CKV9_RABIT;A0A5F9DJU4_RABIT;A0A5F9DQ36_RABIT;G1T3P1_RABIT;U3KNW1_RABIT	ACOT7	Isoform of A0A5F9DQ36, Acyl-CoA thioesterase 7	15551
A0A5F9CUP4;G1T2S7	A0A5F9CUP4;G1T2S7	A0A5F9CUP4_RABIT;G1T2S7_RABIT	ACOT8	Acyl-CoA thioesterase 8	10489.9
A0A5F9DF97;G1SMI2	A0A5F9DF97;G1SMI2	A0A5F9DF97_RABIT;G1SMI2_RABIT	ACOT9	Acyl-CoA thioesterase 9	128021
A0A5F9D7X0;A0A5F9D8J9	A0A5F9D7X0;A0A5F9D8J9;G1T4D2	A0A5F9D7X0_RABIT;A0A5F9D8J9_RABIT	ACOX1	Acyl-coenzyme A oxidase	11036.3
A0A5F9CRM0;G1T578	G1T578;A0A5F9CRM0	A0A5F9CRM0_RABIT;G1T578_RABIT	ACP2	Isoform of G1T578, Acid phosphatase 2, lysosomal	23217.4
G1SYZ1	G1SYZ1	G1SYZ1_RABIT	ACP3	Acid phosphatase, prostate	13716.1
O97860	O97860	PPA5_RABIT	ACP5	Tartrate-resistant acid phosphatase type 5	12728.1
G1SI37	G1SI37;A0A5F9DGB6;A0A5F9C6N9;A0A5F9DNP7	G1SI37_RABIT	ACSF2	Acyl-CoA synthetase family member 2	33573
A0A5F9CLI5	A0A5F9CI04;A0A5F9CXH9;G1T8H1;A0A5F9CLI5;A0A5F9DQ45;A0A5F9DVM6	A0A5F9CLI5_RABIT	ACSL3	Isoform of A0A5F9CI04, Acyl-CoA synthetase long chain family member 3	81390.8
A0A5F9CLI5;A0A5F9CM09;A0A5F9DDE0;A0A5F9DMA8	A0A5F9CM09;A0A5F9CI04;G1SN06;A0A5F9DMA8;A0A5F9DDE0;G1T8H1;A0A5F9CLI5;A0A5F9DVM6	A0A5F9CLI5_RABIT;A0A5F9CM09_RABIT;A0A5F9DDE0_RABIT;A0A5F9DMA8_RABIT	ACSL3;ACSL4	Isoform of A0A5F9CI04, Acyl-CoA synthetase long chain family member 3	63659.5
A0A5F9CM09;A0A5F9DDE0;A0A5F9DMA8	A0A5F9CM09;G1SN06;A0A5F9DMA8;A0A5F9DDE0	A0A5F9CM09_RABIT;A0A5F9DDE0_RABIT;A0A5F9DMA8_RABIT	ACSL4	Acyl-CoA synthetase long chain family member 4	34242.2
G1U743	G1U743;G1SK09;A0A5F9DSE3	G1U743_RABIT	ACSL5	Acyl-CoA synthetase long chain family member 5	28371.2
A0A5F9DHN3;G1SH60	A0A5F9DHN3;G1SH60	A0A5F9DHN3_RABIT;G1SH60_RABIT	ACSS2	Propionate--CoA ligase	156 days, 1:02:00
P62740;P68135	P68135;G1STB6;G1SL06;A0A0A0MQP7;G1SK59;P62740;A0A5F9CU07	ACTA_RABIT;ACTS_RABIT	ACTA1;ACTA2	Actin, aortic smooth muscle	431249
P29751	P29751;G1SDT0;A0A5F9DKI8;G1SPU6	ACTB_RABIT	ACTB	Actin, cytoplasmic 1	2.21685e+06
A0A5F9DNH9;G1TEN1	G1TEN1;A0A5F9DNH9	A0A5F9DNH9_RABIT;G1TEN1_RABIT	ACTL6A	Isoform of G1TEN1, Actin like 6A	21313.9
A0A5F9DRU0	A0A5F9D1F7;G1TQR0;A0A5F9DKG5;A0A5F9CV24;A0A5F9CUU5;A0A5F9DRD6;A0A5F9CPF7;A0A5F9DRU0;A0A5F9C1L6	A0A5F9DRU0_RABIT	ACTN1	Isoform of A0A5F9D1F7, Actinin alpha 1	472053
A0A5F9DRU0;G1TUC8	A0A5F9D1F7;G1TUC8;G1TQR0;A0A5F9DKG5;A0A5F9D4S1;A0A5F9CV24;A0A5F9CUU5;A0A5F9DRD6;A0A5F9CPF7;A0A5F9DRU0;A0A5F9C1L6	A0A5F9DRU0_RABIT;G1TUC8_RABIT	ACTN1;ACTN4	Isoform of A0A5F9D1F7, Actinin alpha 1	588972
G1TUC8	G1TUC8;A0A5F9D4S1	G1TUC8_RABIT	ACTN4	Actinin alpha 4	397239
G1SJJ2	G1SJJ2	G1SJJ2_RABIT	ACTR10	Actin related protein 10	208 days, 8:18:00
G1SPM5	A0A5F9CZV1;A0A5F9D9R7;G1SPM5	G1SPM5_RABIT	ACTR1A	Isoform of A0A5F9CZV1, Actin related protein 1A	13704.3
G1SPM5;G1SQ23	G1SQ23;A0A5F9CZV1;G1SPM5	G1SPM5_RABIT;G1SQ23_RABIT	ACTR1A;ACTR1B	Isoform of A0A5F9CZV1, Actin related protein 1A	27575.8
G1SQ23	G1SQ23	G1SQ23_RABIT	ACTR1B	Actin related protein 1B	191 days, 8:42:00
G1SHK1	G1SHK1	G1SHK1_RABIT	ACVR1	Serine/threonine-protein kinase receptor	7264.96
G1TES4	G1TES4	G1TES4_RABIT	ACVR1B	Receptor protein serine/threonine kinase	23379.6
A0A5F9CMM0;G1TBJ7	G1TBJ7;A0A5F9CMM0	A0A5F9CMM0_RABIT;G1TBJ7_RABIT	ACVR2A	Isoform of G1TBJ7, Serine/threonine-protein kinase receptor	43 days, 5:57:00
G1SYS6	G1SYS6	G1SYS6_RABIT	ACYP1	Acylphosphatase	157 days, 13:17:00
G1SYL1	G1SYL1;A0A5F9DJ70;A0A5F9CV07	G1SYL1_RABIT	ADA	Adenosine aminohydrolase	73347.3
A0A5F9CVY7	A0A5F9CVY7;G1TAQ9	A0A5F9CVY7_RABIT	ADAM10	Disintegrin and metalloproteinase domain-containing protein 10	161585
A0A5F9C3I0;A0A5F9CK14;A0A5F9D7D7;A0A5F9DJ86;G1SSB2	G1SSB2;A0A5F9DJ86;A0A5F9CK14;A0A5F9C3I0;A0A5F9D7D7	A0A5F9C3I0_RABIT;A0A5F9CK14_RABIT;A0A5F9D7D7_RABIT;A0A5F9DJ86_RABIT;G1SSB2_RABIT	ADAM15	Isoform of G1SSB2, ADAM metallopeptidase domain 15	139 days, 23:07:00
G1SZC8	G1SZC8	G1SZC8_RABIT	ADAM17	ADAM metallopeptidase domain 17	45581.3
A0A5F9CRP6	A0A5F9DME9;G1SQM2;A0A5F9CRP6;A0A5F9D523	A0A5F9CRP6_RABIT	ADAM2	Isoform of A0A5F9DLK5, Disintegrin and metalloproteinase domain-containing protein 2	27236
A0A5F9D2U8;A0A5F9D914;G1T9G9	G1T9G9;A0A5F9D914;A0A5F9D2U8	A0A5F9D2U8_RABIT;A0A5F9D914_RABIT;G1T9G9_RABIT	ADAM22	Isoform of G1T9G9, ADAM metallopeptidase domain 22	147 days, 0:08:00
A0A5F9CFQ7;A0A5F9DM17;G1T5A9	A0A5F9DM17;A0A5F9CFQ7;G1T5A9	A0A5F9CFQ7_RABIT;A0A5F9DM17_RABIT;G1T5A9_RABIT	ADAM9	Isoform of A0A5F9DM17, ADAM metallopeptidase domain 9	6958.67
G1TEG1	G1TEG1	G1TEG1_RABIT	ADAMTS14	Isoform of G1TEF1, ADAM metallopeptidase with thrombospondin type 1 motif 14	115537
A0A5F9DRE1;G1T791	G1T791;A0A5F9DRE1	A0A5F9DRE1_RABIT;G1T791_RABIT	ADAMTS18	Isoform of G1T791, ADAM metallopeptidase with thrombospondin type 1 motif 18	6922.94
A0A5F9DS41	A0A5F9DS41;G1SVD5;A0A5F9DQU2	A0A5F9DS41_RABIT	ADAR	Adenosine deaminase RNA specific	13287.6
A0A5F9DMG3;G1SMB0	A0A5F9DMG3;G1SMB0	A0A5F9DMG3_RABIT;G1SMB0_RABIT	ADARB1	Adenosine deaminase RNA specific B1	665.286
A0A5F9D6I2;A0A5F9DCT8	A0A5F9CXC9;A0A5F9DCT8;A0A5F9D6I2	A0A5F9D6I2_RABIT;A0A5F9DCT8_RABIT	ADCY10	Isoform of G1SH64, Mitochondrial pyruvate carrier	267 days, 14:18:00
A0A5F9DCP4;G1SSZ0	A0A5F9DCP4;G1SSZ0	A0A5F9DCP4_RABIT;G1SSZ0_RABIT	ADCY6	Isoform of A0A5F9D3M4, Adenylate cyclase type 6	109 days, 2:33:00
G1SJ05	G1SJ05	G1SJ05_RABIT	ADCY7	Adenylate cyclase type 7	77 days, 3:16:00
A0A5F9DPI7;G1TVT1	G1TVT1;A0A5F9DPI7	A0A5F9DPI7_RABIT;G1TVT1_RABIT	ADD1	Isoform of G1TVT1, Adducin 1	25394.7
U3KME3;U3KMQ6	U3KMQ6;U3KME3	U3KME3_RABIT;U3KMQ6_RABIT	ADD3	Isoform of U3KMQ6, Adducin 3	31852
G1TWN8	G1TWN8	G1TWN8_RABIT	ADGRF1	Adhesion G protein-coupled receptor F1	48596.3
G1T4I9	G1T4I9	G1T4I9_RABIT	ADGRF2	Adhesion G protein-coupled receptor F2	19700.2
A0A5F9CYW2;G1T4K0	A0A5F9CYW2;G1T4K0	A0A5F9CYW2_RABIT;G1T4K0_RABIT	ADGRF4	Adhesion G protein-coupled receptor F4	18323.5
A0A5F9CP02;G1STG3	A0A5F9CP02;G1STG3	A0A5F9CP02_RABIT;G1STG3_RABIT	ADGRG1	ADGRG1 C-terminal fragment	26787.6
A0A5F9C222;G1SSU5;U3KNG3	G1SSU5;A0A5F9C222;U3KNG3	A0A5F9C222_RABIT;G1SSU5_RABIT;U3KNG3_RABIT	ADGRG2	Isoform of G1SSU5, Adhesion G protein-coupled receptor G2	36752.7
A0A5F9C1H7;A0A5F9C1Q3;A0A5F9C6S9;A0A5F9CJD1;A0A5F9CL38;A0A5F9CUM1;A0A5F9DEJ5;A0A5F9DW25;G1T5U9	A0A5F9DEJ5;A0A5F9CJD1;A0A5F9C1Q3;A0A5F9CUM1;A0A5F9C6S9;A0A5F9CL38;G1T5U9;A0A5F9D1Z5;A0A5F9C1H7;A0A5F9DW25	A0A5F9C1H7_RABIT;A0A5F9C1Q3_RABIT;A0A5F9C6S9_RABIT;A0A5F9CJD1_RABIT;A0A5F9CL38_RABIT;A0A5F9CUM1_RABIT;A0A5F9DEJ5_RABIT;A0A5F9DW25_RABIT;G1T5U9_RABIT	ADGRL2	Isoform of A0A5F9DEJ5, Adhesion G protein-coupled receptor L2	19089.9
A0A5F9CAI2;A0A5F9CK32;A0A5F9CN79;A0A5F9CNX6;A0A5F9CPR1;A0A5F9D3Y1;G1SGE8	A0A5F9CAI2;A0A5F9CK32;G1SGE8;A0A5F9CN79;A0A5F9CNX6;A0A5F9CPR1;A0A5F9D3Y1	A0A5F9CAI2_RABIT;A0A5F9CK32_RABIT;A0A5F9CN79_RABIT;A0A5F9CNX6_RABIT;A0A5F9CPR1_RABIT;A0A5F9D3Y1_RABIT;G1SGE8_RABIT	ADGRL3	Adhesion G protein-coupled receptor L3	7211.67
O46649	O46649;A0A5F9CC95;G1T3R4;A0A5F9D3M6;A0A5F9C0T4	ADHP_RABIT	ADH2-1	Alcohol dehydrogenase class-2 isozyme 1	936.506
A0A5F9CY33;A0A5F9DTI4;G1SLF1	A0A5F9CY33;G1SLF1;A0A5F9DTI4	A0A5F9CY33_RABIT;A0A5F9DTI4_RABIT;G1SLF1_RABIT	ADH5	Alcohol dehydrogenase 5	197 days, 7:56:00
O19053	O19053;A0A5F9CY33;G1SLF1;A0A5F9DTI4	ADHX_RABIT	ADH5	Alcohol dehydrogenase class-3	84907.9
A0A5F9CP61	G1SDH5;A0A5F9CP61	A0A5F9CP61_RABIT	ADI1	Isoform of G1SDH5, 1,2-dihydroxy-3-keto-5-methylthiopentene dioxygenase	17414.3
G1TV17	G1TV17	G1TV17_RABIT	ADIPOQ	Adiponectin, C1Q and collagen domain containing	104 days, 1:49:00
A0A5F9CBN6;G1SY88	G1SY88;A0A5F9CBN6;A0A5F9D9F3	A0A5F9CBN6_RABIT;G1SY88_RABIT	ADK	Isoform of G1SY88, Adenosine kinase	11392.9
A0A5F9CUG8;G1T7X8	G1T7X8;A0A5F9CUG8	A0A5F9CUG8_RABIT;G1T7X8_RABIT	ADNP	Isoform of G1T7X8, Activity dependent neuroprotector homeobox	101 days, 14:35:00
G1T1T4	G1T1T4	G1T1T4_RABIT	ADPGK	ADP dependent glucokinase	19947
G1T0H0	G1T0H0;A0A5F9C6J8	G1T0H0_RABIT	ADPRS	ADP-ribosylhydrolase like 2	10795.6
G1TAV7	G1TAV7	G1TAV7_RABIT	ADRB2	Beta-2 adrenergic receptor	34812.3
A0A5F9C454;A0A5F9CHK8;A0A5F9D1F8;A0A5F9D9F4;G1TB17	A0A5F9D1F8;A0A5F9DH03;A0A5F9CHK8;G1TB17;A0A5F9C454;A0A5F9D9F4	A0A5F9C454_RABIT;A0A5F9CHK8_RABIT;A0A5F9D1F8_RABIT;A0A5F9D9F4_RABIT;G1TB17_RABIT	ADSL	Isoform of A0A5F9D1F8, Adenylosuccinate lyase	337 days, 20:33:00
G1TXF8	G1TXF8	G1TXF8_RABIT	ADSS2	Adenylosuccinate synthetase	28670.2
A0A5F9CGG0;A0A5F9CYV4;A0A5F9DA87;A0A5F9DJL1;G1SSS9	A0A5F9DA87;A0A5F9CGG0;A0A5F9DJL1;A0A5F9CYV4;G1SSS9	A0A5F9CGG0_RABIT;A0A5F9CYV4_RABIT;A0A5F9DA87_RABIT;A0A5F9DJL1_RABIT;G1SSS9_RABIT	AFDN	Isoform of A0A5F9DA87, Afadin, adherens junction formation factor	40772.2
A0A5F9CGG0;A0A5F9DA87;A0A5F9DJL1	A0A5F9DA87;A0A5F9CGG0;A0A5F9DJL1	A0A5F9CGG0_RABIT;A0A5F9DA87_RABIT;A0A5F9DJL1_RABIT	AFDN	Isoform of A0A5F9DA87, Afadin, adherens junction formation factor	10942.2
A0A5F9CYV4;G1SSS9	A0A5F9CYV4;G1SSS9	A0A5F9CYV4_RABIT;G1SSS9_RABIT	AFDN	Isoform of A0A5F9DA87, Afadin, adherens junction formation factor	7342.81
A0A5F9CWP5;G1SPU3	A0A5F9CWP5;G1SPU3	A0A5F9CWP5_RABIT;G1SPU3_RABIT	AFG1L	AFG1 like ATPase	124 days, 17:44:00
A0A5F9CPG6;A0A5F9D712;A0A5F9DKQ6;A0A5F9DV08;G1TAC3	G1TAC3;A0A5F9DKQ6;A0A5F9D712;A0A5F9CPG6;A0A5F9DV08	A0A5F9CPG6_RABIT;A0A5F9D712_RABIT;A0A5F9DKQ6_RABIT;A0A5F9DV08_RABIT;G1TAC3_RABIT	AFG3L2	Isoform of G1TAC3, AFG3 like matrix AAA peptidase subunit 2	156678
G1SGN6	G1SGN6	G1SGN6_RABIT	AGA	Aspartylglucosaminidase	86154.6
A0A5F9CXV2;G1TXG3;G1TY15	G1TY15;A0A5F9CXV2;G1TXG3	A0A5F9CXV2_RABIT;G1TXG3_RABIT;G1TY15_RABIT	AGAP3	Isoform of G1TY15, ArfGAP with GTPase domain, ankyrin repeat and PH domain 3	769.765
A0A5F9C4B6;A0A5F9CPC4;A0A5F9D595;A0A5F9DDD8;G1SZ94	A0A5F9C4B6;A0A5F9DDD8;A0A5F9D595;G1SZ94;A0A5F9CPC4	A0A5F9C4B6_RABIT;A0A5F9CPC4_RABIT;A0A5F9D595_RABIT;A0A5F9DDD8_RABIT;G1SZ94_RABIT	AGFG1	ArfGAP with FG repeats 1	316 days, 15:49:00
A0A5F9C290;A0A5F9D160;A0A5F9D4Y8;G1SVK2	G1SVK2;A0A5F9C290;A0A5F9D4Y8;A0A5F9D160	A0A5F9C290_RABIT;A0A5F9D160_RABIT;A0A5F9D4Y8_RABIT;G1SVK2_RABIT	AGFG2	Isoform of G1SVK2, ArfGAP with FG repeats 2	14611.5
G1TDX2	G1TDX2	G1TDX2_RABIT	AGK	Acylglycerol kinase	84647.6
P35574	P35574;G1TS42;A0A5F9DVK6	GDE_RABIT	AGL	Glycogen debranching enzyme	22182.6
A0A5F9CCF5;G1SQ93	G1TRN0;G1SQM3;A0A5F9CCF5;G1SQ93;A0A5F9CRX4	A0A5F9CCF5_RABIT;G1SQ93_RABIT	AGO2	Protein argonaute-2	2218.62
O77503	A0A5F9CCF5;O77503;G1SQ93	AGO2_RABIT	AGO2	Protein argonaute-2 (Fragment)	21325.8
G1SP22	G1SP22	G1SP22_RABIT	AGPAT1	1-acyl-sn-glycerol-3-phosphate acyltransferase	22954.5
U3KPJ6	U3KPJ6;A0A5F9C9H1;G1T1G2	U3KPJ6_RABIT	AGPS	Alkylglycerone-phosphate synthase	39084.3
G1SJZ5	G1SJZ5	G1SJZ5_RABIT	AGR2	Anterior gradient 2, protein disulphide isomerase family member	612108
G1SDD6	G1SDD6	G1SDD6_RABIT	AGT	Angiotensin 1-10	698.492
A0A5F9C216;A0A5F9D9X5;A0A5F9DI63;A0A5F9DQK2;G1T7K3	A0A5F9C216;A0A5F9DI63;A0A5F9D9X5;G1T7K3;A0A5F9DQK2	A0A5F9C216_RABIT;A0A5F9D9X5_RABIT;A0A5F9DI63_RABIT;A0A5F9DQK2_RABIT;G1T7K3_RABIT	AHCTF1	AT-hook containing transcription factor 1	53 days, 9:06:00
A0A5F9CA55;A0A5F9CTU2;A0A5F9CZ33;A0A5F9DKD4;G1T1W6	A0A5F9CA55;G1SXT1;A0A5F9DKD4;A0A5F9CTU2;A0A5F9CZ33;G1T1W6	A0A5F9CA55_RABIT;A0A5F9CTU2_RABIT;A0A5F9CZ33_RABIT;A0A5F9DKD4_RABIT;G1T1W6_RABIT	AHCYL2	Adenosylhomocysteinase like 2	10663.6
P80191	U3KMR2;P80191	FETUA_RABIT	AHSG	Alpha-2-HS-glycoprotein (Fragment)	42035
A0A5F9C9D5;G1TCV7	G1TCV7;A0A5F9C9D5	A0A5F9C9D5_RABIT;G1TCV7_RABIT	AIDA	Isoform of G1TCV7, Axin interactor, dorsalization associated	5611.81
G1SIM3;U3KP10	G1SIM3;A0A5F9CCQ8;U3KP10	G1SIM3_RABIT;U3KP10_RABIT	AIFM1	Apoptosis inducing factor mitochondria associated 1	144959
G1U1M3	G1U1M3;A0A5F9DES0	G1U1M3_RABIT	AIMP1	Aminoacyl tRNA synthetase complex interacting multifunctional protein 1	21539.3
A0A5F9C2R1;G1T3N8	G1T3N8;A0A5F9C2R1;A0A5F9DPI2	A0A5F9C2R1_RABIT;G1T3N8_RABIT	AIMP2	Isoform of G1T3N8, Aminoacyl tRNA synthase complex-interacting multifunctional protein 2	33428.4
G1SNC4	A0A5F9D3K5;G1SNC4;G1U107	G1SNC4_RABIT	AK1	Isoform of A0A5F9D3K5, Adenylate kinase isoenzyme 1	2555.92
P00569	P00569;G1SNC4	KAD1_RABIT	AK1	Adenylate kinase isoenzyme 1	42176.2
A0A5F9DRD9;G1SG80	A0A5F9DRD9;G1SG80;A0A5F9D295	A0A5F9DRD9_RABIT;G1SG80_RABIT	AK2	Adenylate kinase 2, mitochondrial	160828
G1T188	G1T188;A0A5F9C581	G1T188_RABIT	AK3	GTP:AMP phosphotransferase AK3, mitochondrial	37099.1
G1SYD2	G1SYD2;A0A5F9DUL8	G1SYD2_RABIT	AK4	Adenylate kinase 4, mitochondrial	106912
A0A5F9CMG1;A0A5F9DG95;G1T5C2	A0A5F9CMG1;A0A5F9DG95;G1T5C2	A0A5F9CMG1_RABIT;A0A5F9DG95_RABIT;G1T5C2_RABIT	AKAP10	A-kinase anchoring protein 10	99 days, 5:27:00
A0A5F9C371;A0A5F9CTV2;G1SKZ2	G1SKZ2;A0A5F9CTV2;A0A5F9C371	A0A5F9C371_RABIT;A0A5F9CTV2_RABIT;G1SKZ2_RABIT	AKAP8	Isoform of G1SKZ2, A-kinase anchoring protein 8	4345
A0A5F9CIC6;A0A5F9D4H1	A0A5F9CIC6;A0A5F9D4H1	A0A5F9CIC6_RABIT;A0A5F9D4H1_RABIT	AKR1A1	Isoform of A0A5F9C8E0, Alcohol dehydrogenase [NADP(+)]	362 days, 1:58:00
A0A5F9CIC6;A0A5F9D4H1;G1SQ01;G1TDJ6	A0A5F9C8E0;A0A5F9CIC6;G1TDJ6;A0A5F9CKZ1;A0A5F9CN84;G1SQ01;A0A5F9D4H1	A0A5F9CIC6_RABIT;A0A5F9D4H1_RABIT;G1SQ01_RABIT;G1TDJ6_RABIT	AKR1A1	Isoform of A0A5F9C8E0, Alcohol dehydrogenase [NADP(+)]	145668
G1SQ01;G1TDJ6	G1TDJ6;G1SQ01	G1SQ01_RABIT;G1TDJ6_RABIT	AKR1A1	Isoform of A0A5F9C8E0, Alcohol dehydrogenase [NADP(+)]	36685.2
P15122	P15122;A0A5F9C4E2;G1TBZ5	ALDR_RABIT	AKR1B1	Aldo-keto reductase family 1 member B1	13636.6
G1TV43	G1TV43	G1TV43_RABIT	AKR1B10	Aldo-keto reductase family 1 member B10	84015.3
G1TRK3	G1SPR2;G1T756;G1U723;G1TIG2;A0A5F9CBR3;G1SME6;A0A5F9CJE8;G1TEG4;A0A5F9CTH1;A0A5F9C312;A0A5F9CWE0;U3KNU0;G1TRK3	G1TRK3_RABIT	AKR1C26	Isoform of A0A5S8HWJ0, Morphine-6-dehydrogenase	236399
P80508	P80508;A0A5S8HWJ0;A0A5F9D2A9	PE2R_RABIT	AKR1C5	Prostaglandin-E(2) 9-reductase	99659.7
A0A5F9C573;G1SCQ1	G1SCQ1;A0A5F9C573	A0A5F9C573_RABIT;G1SCQ1_RABIT	AKR7L	Isoform of G1SCQ1, Aldo-keto reductase family 7 like (gene/pseudogene)	56183.9
G1SD70	G1SD70	G1SD70_RABIT	AKT2	Non-specific serine/threonine protein kinase	734.63
A0A5F9C0M2;A0A5F9CLE8;A0A5F9D0D3;A0A5F9D4W9;G1TAH8	A0A5F9D4W9;G1TAH8;A0A5F9CLE8;A0A5F9D0D3;A0A5F9C0M2	A0A5F9C0M2_RABIT;A0A5F9CLE8_RABIT;A0A5F9D0D3_RABIT;A0A5F9D4W9_RABIT;G1TAH8_RABIT	AKT3	Isoform of A0A5F9D4W9, Non-specific serine/threonine protein kinase	636.137
G1SIJ3	G1SIJ3	G1SIJ3_RABIT	AKTIP	AKT interacting protein	2722.94
G1U6B2	G1U6B2	G1U6B2_RABIT	ALAD	Delta-aminolevulinic acid dehydratase	104094
A0A5F9CE05;G1U9S2	G1U9S2;A0A5F9CE05	A0A5F9CE05_RABIT;G1U9S2_RABIT	ALB	Isoform of G1U9S2, Albumin	60000.6
P49065	P49065;G1U9S2;A0A5F9CE05	ALBU_RABIT	ALB	Albumin	2.56183e+06
A0A5F9CEA8;G1T112	G1T112;A0A5F9CEA8	A0A5F9CEA8_RABIT;G1T112_RABIT	ALCAM	Isoform of G1T112, Activated leukocyte cell adhesion molecule	347249
O46651	O46651;G1T112;A0A5F9CEA8	CD166_RABIT	ALCAM	CD166 antigen (Fragment)	110172
G1TM29	G1TM29	G1TM29_RABIT	ALDH16A1	Aldehyde dehydrogenase 16 family member A1	22393.2
G1SQ11	G1SQ11	G1SQ11_RABIT	ALDH18A1	Delta-1-pyrroline-5-carboxylate synthase	52536
Q8MI17	Q8MI17	AL1A1_RABIT	ALDH1A1	Retinal dehydrogenase 1	4.69737e+06
A0A5F9CMN3;A0A5F9DDG7;G1TCP3	G1TCP3;A0A5F9DDG7;A0A5F9C8D5;A0A5F9CMN3	A0A5F9CMN3_RABIT;A0A5F9DDG7_RABIT;G1TCP3_RABIT	ALDH1A2	Isoform of G1TCP3, Aldehyde dehydrogenase 1 family member A2	347 days, 0:22:00
A0A5F9CBP8;A0A5F9CBY6;A0A5F9D7E3;G1T8P1	G1T8P1;A0A5F9CBY6;A0A5F9CBP8;A0A5F9D7E3	A0A5F9CBP8_RABIT;A0A5F9CBY6_RABIT;A0A5F9D7E3_RABIT;G1T8P1_RABIT	ALDH1L1	Isoform of G1T8P1, Aldehyde dehydrogenase 1 family member L1	68 days, 11:18:00
A0A5F9D390;G1T276	A0A5F9D390;A0A5F9CPG0;G1T276	A0A5F9D390_RABIT;G1T276_RABIT	ALDH3A2	Aldehyde dehydrogenase	99917.6
G1T970	G1T970	G1T970_RABIT	ALDH4A1	Multifunctional fusion protein	30696.9
A0A5F9DEJ8;G1SIY9	G1SIY9;A0A5F9DEJ8	A0A5F9DEJ8_RABIT;G1SIY9_RABIT	ALDH5A1	Isoform of G1SIY9, Succinate-semialdehyde dehydrogenase	14197.6
G1U460	A0A5F9CR73;A0A5F9C474;G1U460	G1U460_RABIT	ALDH6A1	Isoform of A0A5F9CR73, Aldehyde dehydrogenase 6 family member A1	40861.9
G1SYS5	A0A5F9DE25;A0A5F9DFK7;A0A5F9CCY1;A0A5F9CW72;A0A5F9CWG2;G1SYS5;A0A5F9DQ71	G1SYS5_RABIT	ALDH7A1	Isoform of A0A5F9DE25, Aldehyde dehydrogenase (NAD(+))	101089
P00883	P00883;A0A5F9D5U7	ALDOA_RABIT	ALDOA	Fructose-bisphosphate aldolase A	226125
A0A5F9CB63;G1T652	G1T652;A0A5F9CB63	A0A5F9CB63_RABIT;G1T652_RABIT	ALDOC	Isoform of G1T652, Fructose-bisphosphate aldolase	82 days, 23:01:00
A0A5F9C7Z5;G1U1G7;U3KM07	U3KM07;G1U1G7;A0A5F9C7Z5	A0A5F9C7Z5_RABIT;G1U1G7_RABIT;U3KM07_RABIT	ALG11	Isoform of U3KM07, GDP-Man:Man(3)GlcNAc(2)-PP-Dol alpha-1,2-mannosyltransferase	102 days, 10:21:00
G1T6N8	G1T6N8	G1T6N8_RABIT	ALG12	Mannosyltransferase	360 days, 19:11:00
G1SPF4	G1SPF4	G1SPF4_RABIT	ALG2	Alpha-1,3/1,6-mannosyltransferase ALG2	27491.5
G1ST38	A0A5F9D2S7;G1ST38;A0A5F9CGM5	G1ST38_RABIT	ALG5	Dolichyl-phosphate beta-glucosyltransferase	60498.7
A0A5F9CPV4;G1SEF1	G1SEF1;A0A5F9CPV4	A0A5F9CPV4_RABIT;G1SEF1_RABIT	ALG8	Isoform of G1T0Z3, ALG8 alpha-1,3-glucosyltransferase	39905.8
A0A5F9DSF7;G1TE62	A0A5F9DSF7;G1TE62	A0A5F9DSF7_RABIT;G1TE62_RABIT	ALKBH6	AlkB homolog 6	81 days, 22:31:00
G1U492	G1U492	G1U492_RABIT	ALOX12	Arachidonate 12-lipoxygenase, 12S type	268 days, 22:18:00
G1SLU6	G1SLU6	G1SLU6_RABIT	ALPL	Alkaline phosphatase	42290.2
A0A5F9CJN2;G1T3G9	G1T3G9;A0A5F9CJN2	A0A5F9CJN2_RABIT;G1T3G9_RABIT	ALS2	Isoform of G1T3G9, Alsin Rho guanine nucleotide exchange factor ALS2	6800.63
A0A5F9DBB0;G1U105	A0A5F9DBB0;G1U105	A0A5F9DBB0_RABIT;G1U105_RABIT	AMFR	Autocrine motility factor receptor	6499.69
A0A5F9CTR0;G1TFT3	G1TFT3;A0A5F9CTR0	A0A5F9CTR0_RABIT;G1TFT3_RABIT	ANAPC1	Isoform of G1TFT3, Anaphase-promoting complex subunit 1	162 days, 21:08:00
G1TAQ4	G1TAQ4	G1TAQ4_RABIT	ANAPC4	Anaphase-promoting complex subunit 4	7947.92
G1SI60	G1SI60	G1SI60_RABIT	ANAPC5	Anaphase-promoting complex subunit 5	44 days, 12:34:00
G1T747	G1T747	G1T747_RABIT	ANAPC7	Anaphase promoting complex subunit 7	103 days, 5:36:00
G1T4P1	G1T4P1	G1T4P1_RABIT	ANGPTL7	Angiopoietin like 7	10565.3
G1TG85	G1TG85	G1TG85_RABIT	ANK1	Ankyrin 1	228 days, 14:04:00
A0A5F9C2B9;A0A5F9CBA5;A0A5F9CWS5;A0A5F9D983;G1SJX5	G1SJX5;A0A5F9CBA5;A0A5F9C2B9;A0A5F9CWS5;A0A5F9D983	A0A5F9C2B9_RABIT;A0A5F9CBA5_RABIT;A0A5F9CWS5_RABIT;A0A5F9D983_RABIT;G1SJX5_RABIT	ANK3	Isoform of G1SJX5, Ankyrin 3	13079.9
A0A5F9CY06;G1T888	G1T888;A0A5F9CY06	A0A5F9CY06_RABIT;G1T888_RABIT	ANKFY1	Isoform of G1T888, Ankyrin repeat and FYVE domain containing 1	15276.4
G1T2I7	G1T2I7	G1T2I7_RABIT	ANKH	ANKH inorganic pyrophosphate transport regulator	26250.5
G1SM31	G1SM31	G1SM31_RABIT	ANKIB1	RBR-type E3 ubiquitin transferase	18331
G1TBK0	G1TBK0	G1TBK0_RABIT	ANKMY2	Ankyrin repeat and MYND domain containing 2	12002.4
A0A5F9DKX1;G1SEN5	A0A5F9DKX1;G1SEN5	A0A5F9DKX1_RABIT;G1SEN5_RABIT	ANKRD13A	Ankyrin repeat domain 13A	15923.8
G1T1P4;G1U993	G1U993;G1T1P4	G1T1P4_RABIT;G1U993_RABIT	ANKRD17	Isoform of G1U993, Ankyrin repeat domain 17	4495.72
G1SM55	G1SM55	G1SM55_RABIT	ANKRD22	Ankyrin repeat domain 22	73937.1
A0A5F9CGH3;A0A5F9D4L7;A0A5F9DG23;G1SVF7	G1SVF7;A0A5F9DG23;A0A5F9CGH3;A0A5F9D4L7	A0A5F9CGH3_RABIT;A0A5F9D4L7_RABIT;A0A5F9DG23_RABIT;G1SVF7_RABIT	ANKRD28	Isoform of G1SVF7, Ankyrin repeat domain 28	3942.87
G1TLT6	G1TLT6	G1TLT6_RABIT	ANKRD35	Ankyrin repeat domain 35	325 days, 8:13:00
A0A5F9C4M3;G1SCS8	G1SCS8;A0A5F9C4M3	A0A5F9C4M3_RABIT;G1SCS8_RABIT	ANO6	Isoform of G1SCS8, Anoctamin	29151.5
A0A5F9DM30;U3KLY7	U3KLY7;A0A5F9DQJ8;G1TMM7;A0A5F9DM30;A0A5F9CM41	A0A5F9DM30_RABIT;U3KLY7_RABIT	ANP32B	Isoform of U3KLY7, Acidic nuclear phosphoprotein 32 family member B	84934.9
P15541	P15541	AMPN_RABIT	ANPEP	Aminopeptidase N	76 days, 14:35:00
A0A5F9DGN7;G1SYW6	A0A5F9DGN7;A0A5F9CSW5;A0A5F9CVT0;G1SYW6	A0A5F9DGN7_RABIT;G1SYW6_RABIT	ANTXR1	ANTXR cell adhesion molecule 1	61057.6
A0A5F9CGJ1;A0A5F9D7F8;A0A5F9DHV7;A0A5F9DU69;G1U3Y6	A0A5F9DHV7;A0A5F9CGJ1;A0A5F9D7F8;A0A5F9DU69;G1U3Y6	A0A5F9CGJ1_RABIT;A0A5F9D7F8_RABIT;A0A5F9DHV7_RABIT;A0A5F9DU69_RABIT;G1U3Y6_RABIT	ANTXR2	Isoform of A0A5F9DHV7, Anthrax toxin receptor	130 days, 16:16:00
G1TIS5	G1TIS5	G1TIS5_RABIT	ANXA1	Annexin	1.59194e+06
P51662	G1TIS5;P51662	ANXA1_RABIT	ANXA1	Annexin A1	2.06819e+06
P33477	G1U9U1;P33477	ANX11_RABIT	ANXA11	Annexin A11	398233
G1TEM7	G1TEM7	G1TEM7_RABIT	ANXA3	Annexin	765706
G1TA83	G1TA83	G1TA83_RABIT	ANXA4	Annexin	568291
G1TED6	G1TED6	G1TED6_RABIT	ANXA5	Annexin	2.17846e+06
A0A5F9D3P5;A0A5F9DPU4;G1SNT8	G1SNS9;G1SNT8;A0A5F9CV44;A0A5F9CVI1;A0A5F9DPU4;A0A5F9CQB3;A0A5F9D3P5	A0A5F9D3P5_RABIT;A0A5F9DPU4_RABIT;G1SNT8_RABIT	ANXA6	Isoform of G1SNS9, Annexin	840135
A0A5F9D3P5;G1SNT8	G1SNT8;A0A5F9CF28;A0A5F9DL40;A0A5F9CVI1;A0A5F9CPJ7;A0A5F9CQB3;A0A5F9D3P5	A0A5F9D3P5_RABIT;G1SNT8_RABIT	ANXA6	Isoform of G1SNS9, Annexin	80433
A0A5F9DPU4	A0A5F9DPU4	A0A5F9DPU4_RABIT	ANXA6	Isoform of G1SNS9, Annexin	38572.2
Q9TS53	G1SNS9;Q9TS53;G1SNT8;A0A5F9CF28;A0A5F9DL40;A0A5F9CV44;A0A5F9CVI1;A0A5F9DPU4;A0A5F9CPJ7;A0A5F9CQB3;A0A5F9D3P5	ANXA6_RABIT	ANXA6	Annexin A6	232177
A0A5F9DJR7;G1T3I9	A0A5F9DJR7;G1T3I9	A0A5F9DJR7_RABIT;G1T3I9_RABIT	ANXA7	Annexin	586027
A0A5F9C876;G1T6W4	G1T6W4;A0A5F9C876	A0A5F9C876_RABIT;G1T6W4_RABIT	ANXA8	Isoform of G1T6W4, Annexin	45077.6
O97529	O97529;G1T6W4;A0A5F9C876;A0A5F9DPH2;U3KNG8;A0A5F9CQA0	ANXA8_RABIT	ANXA8	Annexin A8	576288
G1T8F2	G1T8F2	G1T8F2_RABIT	ANXA9	Annexin A9	133 days, 12:02:00
A0A5F9CQC5;G1SXB8	G1SXB8;A0A5F9CQC5	A0A5F9CQC5_RABIT;G1SXB8_RABIT	AP1B1	Isoform of G1SXB8, AP complex subunit beta	18807.1
A0A5F9C4A7;A0A5F9CQC5;G1SL02;G1SXB8	G1SXB8;G1SL02;A0A5F9C4A7;A0A5F9CQC5	A0A5F9C4A7_RABIT;A0A5F9CQC5_RABIT;G1SL02_RABIT;G1SXB8_RABIT	AP1B1;AP2B1	Isoform of G1SL02, AP complex subunit beta	38865.2
A0A5F9CCL7;A0A5F9D954;G1SLS3	A0A5F9CCL7;G1SLS3;A0A5F9D954	A0A5F9CCL7_RABIT;A0A5F9D954_RABIT;G1SLS3_RABIT	AP1G1	AP-1 complex subunit gamma	30187.8
A0A5F9CRT6;A0A5F9CWA0;G1TSM0	G1TSM0;A0A5F9CWA0;A0A5F9CRT6	A0A5F9CRT6_RABIT;A0A5F9CWA0_RABIT;G1TSM0_RABIT	AP1M2	Isoform of G1TSM0, AP-1 complex subunit mu-2	22452.7
A0A5F9CP21;A0A5F9DAM7;G1U8F0	A0A5F9DAM7;A0A5F9CB61;G1U8F0;A0A5F9CP21	A0A5F9CP21_RABIT;A0A5F9DAM7_RABIT;G1U8F0_RABIT	AP2A1	Isoform of A0A5F9DAM7, AP-2 complex subunit alpha	36219.6
A0A5F9C4A7;G1SL02	G1SL02;A0A5F9C4A7	A0A5F9C4A7_RABIT;G1SL02_RABIT	AP2B1	Isoform of G1SL02, AP complex subunit beta	37587.5
A0A5F9C7U7;G1SM15	G1SM15;G1TZT2;A0A5F9C7U7	A0A5F9C7U7_RABIT;G1SM15_RABIT	AP2M1	Isoform of G1SM15, AP-2 complex subunit mu	37206.8
A0A5F9C722;A0A5F9CML7;A0A5F9CR46;A0A5F9DFS4;G1SCP0	A0A5F9DFS4;G1SCP0;A0A5F9C722;A0A5F9CML7;A0A5F9DQN8;A0A5F9CR46	A0A5F9C722_RABIT;A0A5F9CML7_RABIT;A0A5F9CR46_RABIT;A0A5F9DFS4_RABIT;G1SCP0_RABIT	AP3B1	Isoform of A0A5F9DFS4, AP-3 complex subunit beta	21867.2
G1SY85	G1SY85	G1SY85_RABIT	AP3M1	AP-3 complex subunit mu-1	10660.8
U3KMJ7	U3KMJ7	U3KMJ7_RABIT	AP5B1	AP-5 complex subunit beta-1	7202.77
G1SMY7	G1SMY7	G1SMY7_RABIT	APEH	Acyl-peptide hydrolase	39447.8
G1SN16	G1SN16	G1SN16_RABIT	APEX1	DNA-(apurinic or apyrimidinic site) endonuclease	42211.3
G1SWE2	G1SWE2	G1SWE2_RABIT	APH1A	Aph-1 homolog A, gamma-secretase subunit	11259.2
A0A5F9C0X9;A0A5F9CD14	A0A5F9CD14;A0A5F9CN69;A0A5F9C0X9	A0A5F9C0X9_RABIT;A0A5F9CD14_RABIT	API5	Isoform of A0A5F9CD14, Apoptosis inhibitor 5	29723.2
G1U1X1	G1U1X1	G1U1X1_RABIT	APIP	Methylthioribulose-1-phosphate dehydratase	148 days, 6:14:00
A0A5F9C4I8;A0A5F9DFQ5;A0A5F9DI43;G1SYG6	A0A5F9C4I8;A0A5F9DFQ5;A0A5F9CD98;A0A5F9DI43;A0A5F9CI65;A0A5F9C880;G1SYG6	A0A5F9C4I8_RABIT;A0A5F9DFQ5_RABIT;A0A5F9DI43_RABIT;G1SYG6_RABIT	APLP2	Amyloid beta precursor like protein 2	19113.2
A0A5F9C6C9	A0A5F9CGZ9;A0A5F9C6C9;G1TYH7;A0A5F9D3C1	A0A5F9C6C9_RABIT	APMAP	Isoform of A0A5F9CHT3, Adipocyte plasma membrane-associated protein	298011
G1SZV5	G1SZV5	G1SZV5_RABIT	APOA1	Apolipoprotein A-I	16867
P09809	P09809;G1SZV5	APOA1_RABIT	APOA1	Apolipoprotein A-I	118939
G1TB49	G1TB49	G1TB49_RABIT	APOA1BP	NAD(P)H-hydrate epimerase	55023.7
B7NZM0	B7NZM0	B7NZM0_RABIT	APOA4	Apolipoprotein A-IV (Predicted)	67255.5
P37153	P37153;G1TIF8	APOD_RABIT	APOD	Apolipoprotein D	40331
P18287	P18287	APOE_RABIT	APOE	Apolipoprotein E	22126.8
G1SU36	G1SU36	G1SU36_RABIT	APOM	Apolipoprotein M	192 days, 9:04:00
A0A5F9C0X6;G1SJK0	G1SJK0;A0A5F9D3I1;A0A5F9C0X6	A0A5F9C0X6_RABIT;G1SJK0_RABIT	APOOL	Isoform of G1SJK0, MICOS complex subunit	12669.8
G1SRT1	G1SRT1	G1SRT1_RABIT	APPL1	Adaptor protein, phosphotyrosine interacting with PH domain and leucine zipper 1	8446.94
G1SN35	A0A5F9CKY7;G1SN35	G1SN35_RABIT	APPL2	Isoform of A0A5F9CKY7, Adaptor protein, phosphotyrosine interacting with PH domain and leucine zipper 2	236 days, 13:04:00
G1SDY6	G1SDY6	G1SDY6_RABIT	APTX	Aprataxin	1221.62
A0A5F9CSK7	A0A5F9DQC4;G1TVU0;A0A5F9CSK7	A0A5F9CSK7_RABIT	AQP2	Isoform of A0A5F9DQC4, Aquaporin-5	1.53571e+06
G1TEK4	G1TEK4	G1TEK4_RABIT	AQP3	Aquaglyceroporin-3	43631
G1TBN2	G1TBN2	G1TBN2_RABIT	ARAF	A-Raf proto-oncogene, serine/threonine kinase	20003.4
A0A5F9CNB2	A0A5F9CD00;G1U2Y1;A0A5F9CNB2;G1U7D7;A0A5F9DLN3;G1TXQ6	A0A5F9CNB2_RABIT	ARF3	ADP ribosylation factor 3	172324
A0A5F9CNB2;G1U4K3	A0A5F9D4W8;G1U4K3;A0A5F9CNB2;A0A5F9DUZ2;G1U7D7;A0A5F9CMJ6;G1TXQ6;A0A5F9DTB0	A0A5F9CNB2_RABIT;G1U4K3_RABIT	ARF3;ARF5	ADP ribosylation factor 3	242321
G1U4K3	G1U4K3	G1U4K3_RABIT	ARF5	ADP ribosylation factor 5	20203.6
G1SFX7	G1SFX7	G1SFX7_RABIT	ARF6	ADP-ribosylation factor 6	141275
A0A5F9CNV9;A0A5F9DCU2;A0A5F9DRU7;G1SQ57	A0A5F9DRU7;A0A5F9DFD9;A0A5F9DCU2;A0A5F9CNV9;G1SQ57	A0A5F9CNV9_RABIT;A0A5F9DCU2_RABIT;A0A5F9DRU7_RABIT;G1SQ57_RABIT	ARFGAP1	Isoform of A0A5F9DRU7, ADP ribosylation factor GTPase activating protein 1	17555
A0A5F9CTZ7;A0A5F9CXU5;G1TAG2	A0A5F9CXU5;A0A5F9C2D1;G1TAG2;A0A5F9CTZ7	A0A5F9CTZ7_RABIT;A0A5F9CXU5_RABIT;G1TAG2_RABIT	ARFGEF1	Isoform of A0A5F9CXU5, ADP ribosylation factor guanine nucleotide exchange factor 1	130 days, 22:03:00
A0A5F9CTZ7;A0A5F9CXU5;G1TAG2;G1TPH5	G1TPH5;A0A5F9CXU5;G1TAG2;A0A5F9CTZ7	A0A5F9CTZ7_RABIT;A0A5F9CXU5_RABIT;G1TAG2_RABIT;G1TPH5_RABIT	ARFGEF1;ARFGEF2	Isoform of A0A5F9CXU5, ADP ribosylation factor guanine nucleotide exchange factor 1	364 days, 19:14:00
G1TPH5	G1TPH5	G1TPH5_RABIT	ARFGEF2	ADP ribosylation factor guanine nucleotide exchange factor 2	250 days, 20:28:00
A0A5F9D8R7;A0A5F9DVY9;U3KNM6	A0A5F9DB42;A0A5F9DVY9;A0A5F9D8R7;G1T6S9;U3KNM6	A0A5F9D8R7_RABIT;A0A5F9DVY9_RABIT;U3KNM6_RABIT	ARFIP1	Isoform of A0A5F9CDN7, ADP ribosylation factor interacting protein 1	38868.3
A0A5F9DDI7;A0A5F9DPS6;G1TCP2	G1TCP2;A0A5F9DDI7;A0A5F9DPS6	A0A5F9DDI7_RABIT;A0A5F9DPS6_RABIT;G1TCP2_RABIT	ARFIP2	Isoform of G1TCP2, ADP ribosylation factor interacting protein 2	11127.8
Q4VK78	Q4VK78;A0A5F9CLD1;G1SDL7;A0A5F9C4E4;A0A5F9D1E4	ARGI2_RABIT	ARG2	Arginase-2, mitochondrial	53 days, 12:08:00
G1TB18	G1TB18	G1TB18_RABIT	ARHGAP1	Rho GTPase activating protein 1	145804
G1SJ27	G1SJ27	G1SJ27_RABIT	ARHGAP10	Rho GTPase activating protein 10	4470.83
A0A5F9C7U6;A0A5F9CP29;A0A5F9CU51;A0A5F9D1Z4;A0A5F9D5H3;A0A5F9D7K6;A0A5F9DDG1;G1TAL0	A0A5F9DDG1;G1TAL0;A0A5F9D5H3;A0A5F9CU51;A0A5F9D7K6;A0A5F9C7U6;A0A5F9CP29;A0A5F9D1Z4	A0A5F9C7U6_RABIT;A0A5F9CP29_RABIT;A0A5F9CU51_RABIT;A0A5F9D1Z4_RABIT;A0A5F9D5H3_RABIT;A0A5F9D7K6_RABIT;A0A5F9DDG1_RABIT;G1TAL0_RABIT	ARHGAP12	Isoform of A0A5F9DDG1, Rho GTPase activating protein 12	20138.2
A0A5F9CTS9;A0A5F9D0Q3;A0A5F9DH41;G1TT64	A0A5F9CTS9;A0A5F9DH41;A0A5F9DCX8;A0A5F9D0Q3;G1TT64	A0A5F9CTS9_RABIT;A0A5F9D0Q3_RABIT;A0A5F9DH41_RABIT;G1TT64_RABIT	ARHGAP17	Rho GTPase activating protein 17	17433.6
A0A5F9CDD0;A0A5F9CN75;A0A5F9CPN8;A0A5F9D611;G1SI61	A0A5F9CN75;A0A5F9CDD0;G1SI61;A0A5F9D611;A0A5F9CPN8	A0A5F9CDD0_RABIT;A0A5F9CN75_RABIT;A0A5F9CPN8_RABIT;A0A5F9D611_RABIT;G1SI61_RABIT	ARHGAP21	Isoform of A0A5F9CN75, Rho GTPase activating protein 21	295 days, 14:45:00
G1T1X0	G1T1X0	G1T1X0_RABIT	ARHGAP23	Rho GTPase activating protein 23	1554.78
G1SF79;G1TXE3	G1TXE3;G1SF79;A0A5F9C539	G1SF79_RABIT;G1TXE3_RABIT	ARHGAP27	Isoform of G1TXE3, Rho GTPase activating protein 27	12319.4
G1TD24	G1TD24	G1TD24_RABIT	ARHGAP35	Rho GTPase activating protein 35	11620.3
G1TTL2	G1TTL2	G1TTL2_RABIT	ARHGAP5	Rho GTPase activating protein 5	13637.7
G1SQ46	G1SQ46	G1SQ46_RABIT	ARHGDIB	Rho GDP dissociation inhibitor beta	64232.2
G1U222	G1U222	G1U222_RABIT	ARHGEF10L	Rho guanine nucleotide exchange factor 10 like	238 days, 16:18:00
A0A5F9CKC1;A0A5F9CLS4;A0A5F9CNR3;A0A5F9CVT1;A0A5F9CYD0;A0A5F9CYT3;A0A5F9DNM6;G1SZW2	A0A5F9CLS4;A0A5F9CVT1;A0A5F9CYT3;A0A5F9CYD0;G1SZW2;A0A5F9CKC1;A0A5F9DNM6;A0A5F9CNR3;A0A5F9D054	A0A5F9CKC1_RABIT;A0A5F9CLS4_RABIT;A0A5F9CNR3_RABIT;A0A5F9CVT1_RABIT;A0A5F9CYD0_RABIT;A0A5F9CYT3_RABIT;A0A5F9DNM6_RABIT;G1SZW2_RABIT	ARHGEF11	Isoform of A0A5F9CLS4, Rho guanine nucleotide exchange factor 11	7170.76
A0A5F9CCS4;A0A5F9CE22;A0A5F9CYE9;A0A5F9CZN3;A0A5F9D7E5;A0A5F9DCD0;G1U152	A0A5F9D7E5;A0A5F9CCS4;A0A5F9CE22;G1U152;A0A5F9DCD0;A0A5F9CYE9;A0A5F9CZN3;A0A5F9DTE4;A0A5F9D401	A0A5F9CCS4_RABIT;A0A5F9CE22_RABIT;A0A5F9CYE9_RABIT;A0A5F9CZN3_RABIT;A0A5F9D7E5_RABIT;A0A5F9DCD0_RABIT;G1U152_RABIT	ARHGEF12	Isoform of A0A5F9D7E5, Rho guanine nucleotide exchange factor 12	16696
A0A5F9CTE0;U3KM79	U3KM79;A0A5F9CTE0	A0A5F9CTE0_RABIT;U3KM79_RABIT	ARHGEF17	Isoform of U3KM79, Rho guanine nucleotide exchange factor 17	6051.77
A0A5F9CWC8;A0A5F9CY65;A0A5F9DFJ2;G1SGG2	A0A5F9CY65;A0A5F9DFJ2;A0A5F9CG53;G1SGG2;A0A5F9CWC8	A0A5F9CWC8_RABIT;A0A5F9CY65_RABIT;A0A5F9DFJ2_RABIT;G1SGG2_RABIT	ARHGEF2	Isoform of A0A5F9CY65, Guanine nucleotide exchange factor H1	15873
A0A5F9CAF1;A0A5F9CC52;G1SRT2	G1SRT2;A0A5F9CC52;A0A5F9CAF1	A0A5F9CAF1_RABIT;A0A5F9CC52_RABIT;G1SRT2_RABIT	ARHGEF37	Isoform of G1SRT2, Rho guanine nucleotide exchange factor 37	14791.9
A0A5F9CU81;G1TRZ6	G1TRZ6;A0A5F9CU81;U3KMV9	A0A5F9CU81_RABIT;G1TRZ6_RABIT	ARHGEF5	Isoform of G1TRZ6, Rho guanine nucleotide exchange factor 5	37751.2
G1T0Z6;U3KN81	G1T0Z6;U3KN81	G1T0Z6_RABIT;U3KN81_RABIT	ARIH1	RBR-type E3 ubiquitin transferase	953.483
G1TE86	G1TE86	G1TE86_RABIT	ARIH2	RBR-type E3 ubiquitin transferase	284 days, 7:19:00
G1SV68	G1SV68	G1SV68_RABIT	ARL15	Isoform of A0A5F9D4B0, ADP ribosylation factor like GTPase 15	576658
G1SPN9	G1SPN9	G1SPN9_RABIT	ARL3	ADP ribosylation factor like GTPase 3	24351.2
G1SPJ2	G1SPJ2	G1SPJ2_RABIT	ARL6IP1	ADP ribosylation factor like GTPase 6 interacting protein 1	395 days, 14:06:00
G1SUN1	G1SUN1	G1SUN1_RABIT	ARL6IP5	PRA1 family protein	228806
G1T518	G1T518	G1T518_RABIT	ARL6IP6	ADP ribosylation factor like GTPase 6 interacting protein 6	65 days, 22:51:00
G1TIX0	G1T6P5;A0A5F9CMY1;G1TIX0;A0A5F9CUH2	G1TIX0_RABIT	ARL8A	ADP ribosylation factor like GTPase 8A	320407
G1SD77	G1SD77	G1SD77_RABIT	ARMC1	Armadillo repeat-containing protein 1	12683.9
A0A5F9C6A4;A0A5F9CP52;A0A5F9CZU6;A0A5F9D1F4;A0A5F9DLY7;G1SST6	A0A5F9D1F4;A0A5F9DLY7;A0A5F9C6A4;A0A5F9CZU6;G1SST6;A0A5F9CP52	A0A5F9C6A4_RABIT;A0A5F9CP52_RABIT;A0A5F9CZU6_RABIT;A0A5F9D1F4_RABIT;A0A5F9DLY7_RABIT;G1SST6_RABIT	ARMC10	Isoform of A0A5F9D1F4, Armadillo repeat containing 10	11791.6
G1U577	G1U577	G1U577_RABIT	ARMC6	Armadillo repeat containing 6	26258.3
A0A5F9CKK3;A0A5F9CTC3;A0A5F9CTF2;A0A5F9CY48;G1T8T8	A0A5F9CTC3;A0A5F9CTF2;A0A5F9CY48;A0A5F9CKK3;G1T8T8;A0A5F9CM06	A0A5F9CKK3_RABIT;A0A5F9CTC3_RABIT;A0A5F9CTF2_RABIT;A0A5F9CY48_RABIT;G1T8T8_RABIT	ARMC8	Isoform of A0A5F9CTC3, Armadillo repeat-containing protein 8	11086.9
A0A5F9CW46;G1SIA6	A0A5F9CW46;G1SIA6	A0A5F9CW46_RABIT;G1SIA6_RABIT	ARMH3	Armadillo like helical domain containing 3	5992.75
G1SHQ9	G1SHQ9	G1SHQ9_RABIT	ARMT1	Sugar phosphate phosphatase	14491.8
G1TVH9	G1TVH9	G1TVH9_RABIT	ARPC1B	Actin related protein 2/3 complex subunit 1B	37335.3
A0A5F9CUC6;G1SP34	G1SP34;A0A5F9CUC6	A0A5F9CUC6_RABIT;G1SP34_RABIT	ARPC2	Isoform of G1SP34, Arp2/3 complex 34 kDa subunit	291715
G1T277	G1T277;A0A5F9DPR9	G1T277_RABIT	ARPC3	Actin-related protein 2/3 complex subunit 3	143390
G1U5Q7	G1U5Q7	G1U5Q7_RABIT	ARPC4	Actin-related protein 2/3 complex subunit 4	267016
G1SIT6	G1SIT6	G1SIT6_RABIT	ARPC5L	Actin-related protein 2/3 complex subunit 5	129094
Q95223	Q95223;A0A5F9CCH4	ARRB1_RABIT	ARRB1	Beta-arrestin-1	398.724
A0A5F9DVS3;G1TDZ3	G1TDZ3;A0A5F9DVS3	A0A5F9DVS3_RABIT;G1TDZ3_RABIT	ARRDC1	Isoform of G1TDZ3, Arrestin domain containing 1	6497.71
G1SUZ7	G1SUZ7	G1SUZ7_RABIT	ARSA	Arylsulfatase A	30946
A0A5F9C4S4;G1TD66	G1TD66;A0A5F9C4S4	A0A5F9C4S4_RABIT;G1TD66_RABIT	ART4	Isoform of G1TD66, NAD(P)(+)--arginine ADP-ribosyltransferase	15930.6
A0A5F9C844;G1SQQ1	G1SQQ1;A0A5F9C844	A0A5F9C844_RABIT;G1SQQ1_RABIT	ARVCF	Isoform of G1SQQ1, ARVCF delta catenin family member	17285.9
A0A5F9CFF7;A0A5F9CNG8;A0A5F9DLS3;A0A5F9DNT4;A0A5F9DPM0;G1SL85	A0A5F9DLS3;G1SL85;A0A5F9CFF7;A0A5F9DNT4;A0A5F9CNG8;A0A5F9DPM0	A0A5F9CFF7_RABIT;A0A5F9CNG8_RABIT;A0A5F9DLS3_RABIT;A0A5F9DNT4_RABIT;A0A5F9DPM0_RABIT;G1SL85_RABIT	ASAH1	Isoform of A0A5F9DLS3, N-acylsphingosine amidohydrolase 1	58311.3
G1SK97	G1SK97	G1SK97_RABIT	ASAP2	ArfGAP with SH3 domain, ankyrin repeat and PH domain 2	20758.8
A0A5F9D635;A0A5F9DJS1;G1SIA3	G1SIA3;A0A5F9DJS1;A0A5F9D635	A0A5F9D635_RABIT;A0A5F9DJS1_RABIT;G1SIA3_RABIT	ASCC3	Isoform of G1SIA3, Activating signal cointegrator 1 complex subunit 3	10708.2
G1U2E5	G1U2E5;A0A5F9CAG2	G1U2E5_RABIT	ASNS	Asparagine synthetase [glutamine-hydrolyzing]	17125.8
G1SPT6	G1SPT6	G1SPT6_RABIT	ASPA	Aspartoacylase	29351.1
A0A5F9C3R6;A0A5F9CH61;G1SPY4	A0A5F9CH61;A0A5F9C3R6;G1SPY4	A0A5F9C3R6_RABIT;A0A5F9CH61_RABIT;G1SPY4_RABIT	ASRGL1	Isoform of P02779, Asparaginase-like protein 1	3397.88
G1T2K6	G1T2K6	G1T2K6_RABIT	ATAD1	ATPase family AAA domain containing 1	82233.8
G1T877	G1T877	G1T877_RABIT	ATG2B	Autophagy related 2B	5833.89
G1T9W9	G1T9W9	G1T9W9_RABIT	ATG3	Autophagy related 3	33750.3
G1TYR8	G1TYR8	G1TYR8_RABIT	ATG4B	Cysteine protease	692.789
A0A5F9CVW4;A0A5F9DA35;G1T589	A0A5F9DA35;A0A5F9CVW4;G1T589	A0A5F9CVW4_RABIT;A0A5F9DA35_RABIT;G1T589_RABIT	ATG5	Isoform of A0A5F9DA35, Autophagy protein 5	11962.1
A0A5F9CHR8;A0A5F9D886;A0A5F9DD12;G1SGD9	A0A5F9CHR8;A0A5F9CF18;A0A5F9CHZ0;G1SGD9;A0A5F9DD12;A0A5F9D886;A0A5F9CP67;A0A5F9D1U4	A0A5F9CHR8_RABIT;A0A5F9D886_RABIT;A0A5F9DD12_RABIT;G1SGD9_RABIT	ATG7	Ubiquitin-like modifier-activating enzyme ATG7	20066.2
G1SES9;U3KMZ3	U3KMZ3;G1SES9;A0A5F9CZB6;A0A5F9CM92	G1SES9_RABIT;U3KMZ3_RABIT	ATIC	Isoform of U3KMZ3, 5-aminoimidazole-4-carboxamide ribonucleotide formyltransferase	316586
A0A5F9DLY8;G1TE90	G1TE90;A0A5F9DLY8	A0A5F9DLY8_RABIT;G1TE90_RABIT	ATL1	Isoform of G1TE90, Atlastin GTPase 1	5797.83
A0A5F9D558;A0A5F9DNY8;A0A5F9DTN4;G1TB34	A0A5F9DNY8;G1TB34;A0A5F9D558;A0A5F9DTN4	A0A5F9D558_RABIT;A0A5F9DNY8_RABIT;A0A5F9DTN4_RABIT;G1TB34_RABIT	ATL2	Isoform of A0A5F9DNY8, Atlastin GTPase 2	22210.9
A0A5F9CXU6;A0A5F9DEG3;G1TF32	G1TF32;A0A5F9DEG3;A0A5F9D6C5;A0A5F9CXU6	A0A5F9CXU6_RABIT;A0A5F9DEG3_RABIT;G1TF32_RABIT	ATL3	Isoform of G1TF32, Atlastin GTPase 3	244516
A0A5F9DJ49	A0A5F9DJ49	A0A5F9DJ49_RABIT	ATOX1	Antioxidant 1 copper chaperone	33443.2
A0A5F9C4N5;A0A5F9C812;A0A5F9CH15;G1SW08	G1SW08;A0A5F9CH15;A0A5F9C4N5;A0A5F9C812	A0A5F9C4N5_RABIT;A0A5F9C812_RABIT;A0A5F9CH15_RABIT;G1SW08_RABIT	ATP10D	Isoform of G1SW08, Phospholipid-transporting ATPase	18001.2
A0A5F9CDU2;A0A5F9D608;A0A5F9D9P4;G1TQW3	A0A5F9D9P4;A0A5F9CD22;G1TQW3;A0A5F9CDU2;A0A5F9D608;A0A5F9C3V4	A0A5F9CDU2_RABIT;A0A5F9D608_RABIT;A0A5F9D9P4_RABIT;G1TQW3_RABIT	ATP11A	Isoform of A0A5F9D9P4, Phospholipid-transporting ATPase	12675.3
Q9N0Z4;Q9N0Z4-2	Q9N0Z4;A0A5F9CQ43;A0A5F9DFI1;A0A5F9CAL5;Q9N0Z4-2;A0A5F9DPP2;A0A5F9DQ10;A0A5F9CNM0;A0A5F9CQG7;G1U5U9;A0A5F9DST9	AT11B-2_RABIT;AT11B_RABIT	ATP11B	Phospholipid-transporting ATPase IF (Fragment)	136 days, 11:37:00
A0A5F9DNT0;G1TBD2	A0A5F9DNT0;G1TBD2;A0A5F9CZL5	A0A5F9DNT0_RABIT;G1TBD2_RABIT	ATP13A2	ATPase cation transporting 13A2	21480
A0A5F9CAM5;A0A5F9CDX0;A0A5F9CRF5;G1TBV6	A0A5F9CDX0;G1TBV6;A0A5F9CAM5;A0A5F9CRF5	A0A5F9CAM5_RABIT;A0A5F9CDX0_RABIT;A0A5F9CRF5_RABIT;G1TBV6_RABIT	ATP13A3	Isoform of A0A5F9CDX0, Cation-transporting ATPase	69 days, 20:23:00
Q9N0Z6	Q9N0Z6;G1U5Y5	AT1A1_RABIT	ATP1A1	Sodium/potassium-transporting ATPase subunit alpha-1	848144
A0A5F9C9H3;G1U8M6	A0A5F9DI53;G1TE72;G1U8M6;G1TQW7;A0A5F9D7I5;A0A5F9CYT7;A0A5F9C9H3	A0A5F9C9H3_RABIT;G1U8M6_RABIT	ATP1A2	Isoform of G1U8M6, Sodium/potassium-transporting ATPase subunit alpha	52636.4
Q9TT37	A0A5F9CZY8;Q9TT37;A0A5F9DT64;G1TUE1	AT1B1_RABIT	ATP1B1	Sodium/potassium-transporting ATPase subunit beta-1	217117
Q9GLC3	G1SD34;Q9GLC3	AT1B3_RABIT	ATP1B3	Sodium/potassium-transporting ATPase subunit beta-3	916668
P04191;P04191-2	A0A5F9CBB7;P04191;G1SI34;A0A5F9DNA9;A0A5F9DBV4;A0A5F9CAR2;A0A5F9D6R3;P04191-2	AT2A1-2_RABIT;AT2A1_RABIT	ATP2A1	Sarcoplasmic/endoplasmic reticulum calcium ATPase 1	8255.64
P04191;P04191-2;P20647;P20647-2	A0A5F9CBB7;P04191;P20647;A0A5F9CYU0;P20647-2;G1SI34;A0A5F9DNA9;G1TH03;A0A5F9DBV4;A0A5F9CAR2;A0A5F9C1W2;A0A5F9DPK3;P04191-2	AT2A1-2_RABIT;AT2A1_RABIT;AT2A2-2_RABIT;AT2A2_RABIT	ATP2A1;ATP2A2	Sarcoplasmic/endoplasmic reticulum calcium ATPase 1	187677
A0A5F9C1W2;A0A5F9CYU0;A0A5F9DPK3;G1TH03	A0A5F9CYU0;G1TH03;A0A5F9C1W2;A0A5F9DPK3	A0A5F9C1W2_RABIT;A0A5F9CYU0_RABIT;A0A5F9DPK3_RABIT;G1TH03_RABIT	ATP2A2	Isoform of A0A5F9CYU0, Calcium-transporting ATPase	16647
P20647;P20647-2	P20647;A0A5F9CYU0;P20647-2;G1TH03;A0A5F9C1W2;A0A5F9DPK3	AT2A2-2_RABIT;AT2A2_RABIT	ATP2A2	Sarcoplasmic/endoplasmic reticulum calcium ATPase 2	400790
A0A5F9D9S6;A0A5F9DRM7;G1TBS4	A0A5F9DRM7;G1TBS4;A0A5F9C3Q0;A0A5F9D9S6	A0A5F9D9S6_RABIT;A0A5F9DRM7_RABIT;G1TBS4_RABIT	ATP2B1	Isoform of A0A5F9DRM7, Calcium-transporting ATPase	129317
Q00804;Q00804-1	Q00804;A0A5F9DRM7;A0A5F9CE02;Q00804-1;Q00804-2;G1TBS4;A0A5F9C3Q0;A0A5F9D9S6	AT2B1-1_RABIT;AT2B1_RABIT	ATP2B1	Plasma membrane calcium-transporting ATPase 1	231290
A0A5F9C1J4;A0A5F9C352;A0A5F9CA70;A0A5F9CVS3;A0A5F9D6F4;A0A5F9D9S6;A0A5F9DD55;A0A5F9DKU4;A0A5F9DP03;A0A5F9DRM7;A0A5F9DV33;G1SHF6;G1TBS4	G1SR77;A0A5F9CTD5;A0A5F9DRM7;A0A5F9DHK0;A0A5F9DL37;A0A5F9DV33;A0A5F9CE02;G1U216;A0A5F9DFY0;G1SMV4;A0A5F9DHC6;A0A5F9DIQ8;A0A5F9DJ38;A0A5F9DL47;A0A5F9DKU4;G1SHF6;G1TGY3;G1TBS4;A0A5F9DD55;A0A5F9CA70;A0A5F9DDS6;A0A5F9C3Q0;A0A5F9C352;A0A5F9D6F4;A0A5F9CVS3;A0A5F9D9S6;A0A5F9CZV3;A0A5F9C8C7;A0A5F9DP03;A0A5F9CPW3;A0A5F9DUD7;G1U572;A0A5F9D4I0;A0A5F9C1J4	A0A5F9C1J4_RABIT;A0A5F9C352_RABIT;A0A5F9CA70_RABIT;A0A5F9CVS3_RABIT;A0A5F9D6F4_RABIT;A0A5F9D9S6_RABIT;A0A5F9DD55_RABIT;A0A5F9DKU4_RABIT;A0A5F9DP03_RABIT;A0A5F9DRM7_RABIT;A0A5F9DV33_RABIT;G1SHF6_RABIT;G1TBS4_RABIT	ATP2B1;ATP2B3	Isoform of A0A5F9DV33, Calcium-transporting ATPase	491499
A0A5F9C1J4;A0A5F9C352;A0A5F9CA70;A0A5F9CVS3;A0A5F9D6F4;A0A5F9DD55;A0A5F9DKU4;A0A5F9DP03;A0A5F9DV33;G1SHF6	G1SR77;A0A5F9DHK0;A0A5F9DL37;A0A5F9DV33;G1U216;A0A5F9DFY0;A0A5F9DHC6;A0A5F9DIQ8;A0A5F9DJ38;A0A5F9DL47;A0A5F9DKU4;G1SHF6;G1TGY3;A0A5F9DD55;A0A5F9CA70;A0A5F9DDS6;A0A5F9C352;A0A5F9D6F4;A0A5F9CVS3;A0A5F9CWD0;A0A5F9CZV3;A0A5F9DP03;A0A5F9CPW3;G1U572;A0A5F9D4I0;A0A5F9C1J4	A0A5F9C1J4_RABIT;A0A5F9C352_RABIT;A0A5F9CA70_RABIT;A0A5F9CVS3_RABIT;A0A5F9D6F4_RABIT;A0A5F9DD55_RABIT;A0A5F9DKU4_RABIT;A0A5F9DP03_RABIT;A0A5F9DV33_RABIT;G1SHF6_RABIT	ATP2B3	Isoform of A0A5F9DV33, Calcium-transporting ATPase	427924
A0A5F9C3Z9;A0A5F9CJG6;A0A5F9D1N6;A0A5F9DM58	A0A5F9D1N6;G1TMQ8;A0A5F9DM58;A0A5F9CJG6;A0A5F9C3Z9	A0A5F9C3Z9_RABIT;A0A5F9CJG6_RABIT;A0A5F9D1N6_RABIT;A0A5F9DM58_RABIT	ATP2C1	Isoform of A0A5F9D1N6, Calcium-transporting ATPase	384 days, 9:04:00
G1SQA8	G1SQA8	G1SQA8_RABIT	ATP5F1B	ATP synthase subunit beta	1.04924e+06
G1SM77	G1SM77;U3KMU8	G1SM77_RABIT	ATP5F1C	ATP synthase subunit gamma	210276
A0A5F9CVB7;G1T923	G1T923;A0A5F9CVB7	A0A5F9CVB7_RABIT;G1T923_RABIT	ATP6AP2	Isoform of G1T923, ATPase H(+)-transporting lysosomal accessory protein 2	20716.1
G1T8W7;G1U3Q0	G1T8W7;G1U3Q0	G1T8W7_RABIT;G1U3Q0_RABIT	ATP6V0A1	V-type proton ATPase subunit a	100045
A0A5F9C7Y5	A0A5F9C7Y5	A0A5F9C7Y5_RABIT	ATP6V0A2	V-type proton ATPase subunit a	5380.77
A0A5F9DQQ8;G1T239	G1T239;A0A5F9DQQ8	A0A5F9DQQ8_RABIT;G1T239_RABIT	ATP6V0D1	Isoform of G1T239, V-type proton ATPase subunit	131663
G1SR29	G1SR29	G1SR29_RABIT	ATP6V1A	H(+)-transporting two-sector ATPase	53652.4
G1SEJ4	G1SEJ4	G1SEJ4_RABIT	ATP6V1B2	Vacuolar proton pump subunit B	40623.5
G1TEH2	A0A5F9DUL5;G1TEH2	G1TEH2_RABIT	ATP6V1C1	Isoform of A0A5F9DUL5, V-type proton ATPase subunit C	16640
A0A5F9CIZ4;A0A5F9DJA8;G1T2F8	A0A5F9CIZ4;A0A5F9DJA8;G1T2F8	A0A5F9CIZ4_RABIT;A0A5F9DJA8_RABIT;G1T2F8_RABIT	ATP6V1D	V-type proton ATPase subunit D	328 days, 13:21:00
O97755	O97755;A0A5F9CIZ4;A0A5F9CIU5;G1T2F8	VATD_RABIT	ATP6V1D	V-type proton ATPase subunit D	14496.1
A0A5F9DNB9;G1SS33	G1SS33;A0A5F9DNB9;A0A5F9DB61	A0A5F9DNB9_RABIT;G1SS33_RABIT	ATP6V1E1	Isoform of G1SS33, ATPase H+ transporting V1 subunit E1	44631.6
G1T6S6	G1T6S6	G1T6S6_RABIT	ATP6V1F	V-type proton ATPase subunit F	32721.8
A0A5F9CED6;A0A5F9CMD7;G1TBC4	G1TBC4;A0A5F9CED6;A0A5F9CMD7	A0A5F9CED6_RABIT;A0A5F9CMD7_RABIT;G1TBC4_RABIT	ATP6V1H	Isoform of G1TBC4, V-type proton ATPase subunit H	27176.6
A0A5F9DDH6;A0A5F9DEF2;G1T6U3	G1T6U3;A0A5F9DDH6;A0A5F9DEF2	A0A5F9DDH6_RABIT;A0A5F9DEF2_RABIT;G1T6U3_RABIT	ATP7A	Isoform of G1T6U3, P-type Cu(+) transporter	201 days, 19:55:00
A0A5F9C6B4;A0A5F9CFI3;A0A5F9D3W1;A0A5F9DGT5;A0A5F9DTT3;G1TF29	A0A5F9DGT5;A0A5F9CFI3;G1TF29;A0A5F9C6B4;A0A5F9DTT3;A0A5F9D3W1	A0A5F9C6B4_RABIT;A0A5F9CFI3_RABIT;A0A5F9D3W1_RABIT;A0A5F9DGT5_RABIT;A0A5F9DTT3_RABIT;G1TF29_RABIT	ATP8A1	Isoform of A0A5F9DGT5, Phospholipid-transporting ATPase	254 days, 18:38:00
A0A5F9C6B4;A0A5F9CFI3;A0A5F9D3P8;A0A5F9D3W1;A0A5F9DGT5;A0A5F9DTT3;G1SXK9;G1TF29	A0A5F9DGT5;G1SXK9;A0A5F9CFI3;G1TF29;A0A5F9C6B4;A0A5F9D3P8;A0A5F9DTT3;A0A5F9D3W1	A0A5F9C6B4_RABIT;A0A5F9CFI3_RABIT;A0A5F9D3P8_RABIT;A0A5F9D3W1_RABIT;A0A5F9DGT5_RABIT;A0A5F9DTT3_RABIT;G1SXK9_RABIT;G1TF29_RABIT	ATP8A1;ATP8B1	Isoform of A0A5F9DGT5, Phospholipid-transporting ATPase	6107.74
A0A5F9D3P8;G1SXK9	G1SXK9;A0A5F9D3P8	A0A5F9D3P8_RABIT;G1SXK9_RABIT	ATP8B1	Isoform of G1SXK9, Phospholipid-transporting ATPase	30876.5
A0A5F9C7S6;A0A5F9CLK4;A0A5F9D7H6;A0A5F9DDW1;G1TFW1	A0A5F9D7H6;G1TFW1;A0A5F9DDW1;A0A5F9C7S6;A0A5F9CLK4	A0A5F9C7S6_RABIT;A0A5F9CLK4_RABIT;A0A5F9D7H6_RABIT;A0A5F9DDW1_RABIT;G1TFW1_RABIT	ATP9A	Isoform of A0A5F9D7H6, Phospholipid-transporting ATPase	44784.3
A0A5F9C7S6;A0A5F9C8D9;A0A5F9CCM0;A0A5F9CHK0;A0A5F9CLK4;A0A5F9CUP2;A0A5F9CUY8;A0A5F9D7H6;A0A5F9DAN9;A0A5F9DDW1;A0A5F9DUL2;G1TFW1;G1U7K1	A0A5F9D7H6;A0A5F9CHK0;A0A5F9CCM0;G1TFW1;A0A5F9DAN9;A0A5F9DDW1;A0A5F9CUP2;A0A5F9CUY8;A0A5F9C7S6;A0A5F9C8D9;A0A5F9CLK4;G1U7K1;A0A5F9DUL2	A0A5F9C7S6_RABIT;A0A5F9C8D9_RABIT;A0A5F9CCM0_RABIT;A0A5F9CHK0_RABIT;A0A5F9CLK4_RABIT;A0A5F9CUP2_RABIT;A0A5F9CUY8_RABIT;A0A5F9D7H6_RABIT;A0A5F9DAN9_RABIT;A0A5F9DDW1_RABIT;A0A5F9DUL2_RABIT;G1TFW1_RABIT;G1U7K1_RABIT	ATP9A;ATP9B	Isoform of A0A5F9D7H6, Phospholipid-transporting ATPase	4086.81
A0A5F9C8D9;A0A5F9CCM0;A0A5F9CHK0;A0A5F9CUP2;A0A5F9CUY8;A0A5F9DAN9;A0A5F9DUL2;G1U7K1	A0A5F9CHK0;A0A5F9CCM0;A0A5F9DAN9;A0A5F9CUP2;A0A5F9CUY8;A0A5F9C8D9;G1U7K1;A0A5F9DUL2	A0A5F9C8D9_RABIT;A0A5F9CCM0_RABIT;A0A5F9CHK0_RABIT;A0A5F9CUP2_RABIT;A0A5F9CUY8_RABIT;A0A5F9DAN9_RABIT;A0A5F9DUL2_RABIT;G1U7K1_RABIT	ATP9B	Isoform of A0A5F9CHK0, Phospholipid-transporting ATPase	146 days, 6:19:00
A0A5F9C546;A0A5F9CDZ3;A0A5F9DE55;G1SWT7	G1SWT7;A0A5F9CDZ3;A0A5F9DE55;A0A5F9C546	A0A5F9C546_RABIT;A0A5F9CDZ3_RABIT;A0A5F9DE55_RABIT;G1SWT7_RABIT	ATPAF1	Isoform of G1SWT7, ATP synthase mitochondrial F1 complex assembly factor 1	186 days, 17:38:00
A0A5F9CQD5;G1T3T6	G1T3T6;A0A5F9CQD5	A0A5F9CQD5_RABIT;G1T3T6_RABIT	ATRN	Isoform of G1T3T6, Attractin	18572.1
A0A5F9C673;A0A5F9CJM0;A0A5F9DNN4;G1SPH1	G1SPH1;A0A5F9CJM0;A0A5F9C673;A0A5F9DNN4	A0A5F9C673_RABIT;A0A5F9CJM0_RABIT;A0A5F9DNN4_RABIT;G1SPH1_RABIT	ATXN3	Isoform of G1SPH1, Ubiquitinyl hydrolase 1	17341.2
G1ST15	G1ST15	G1ST15_RABIT	AUH	AU RNA binding methylglutaconyl-CoA hydratase	17253.6
G1T9C1	G1T9C1	G1T9C1_RABIT	AUP1	AUP1 lipid droplet regulating VLDL assembly factor	325 days, 7:31:00
G1T3I1	G1T3I1	G1T3I1_RABIT	AVIL	Advillin	6478.91
A0A5F9CGS8;G1TN25	G1TN25;A0A5F9CGS8	A0A5F9CGS8_RABIT;G1TN25_RABIT	AZGP1	Isoform of G1TN25, Alpha-2-glycoprotein 1, zinc-binding	4440.69
G1TDA9	G1TDA9	G1TDA9_RABIT	B3GAT3	Galactosylgalactosylxylosylprotein 3-beta-glucuronosyltransferase	15939.8
G1T852	G1T852	G1T852_RABIT	B3GLCT	Isoform of A0A5F9CDE2, Beta 3-glucosyltransferase	10761.5
G1TRR7	G1TRR7	G1TRR7_RABIT	B4GAT1	Beta-1,4-glucuronyltransferase 1	372 days, 3:44:00
A0A5F9C8I1;A0A5F9CR18;A0A5F9DJE0;G1SZT6	G1SZT6;A0A5F9DJE0;A0A5F9C8I1;A0A5F9CR18	A0A5F9C8I1_RABIT;A0A5F9CR18_RABIT;A0A5F9DJE0_RABIT;G1SZT6_RABIT	BABAM2	Isoform of G1SZT6, BRISC and BRCA1-A complex member 2	23438.6
A0A5F9DL71;A0A5F9DSB6;G1T1S7	G1T1S7;A0A5F9DL71;A0A5F9DSB6	A0A5F9DL71_RABIT;A0A5F9DSB6_RABIT;G1T1S7_RABIT	BAG3	Isoform of G1T1S7, BCL2 associated athanogene 3	11711.1
A0A5F9C432;A0A5F9DBM9;A0A5F9DGD5;G1SU30	G1SU30;A0A5F9DGD5;A0A5F9DBM9;A0A5F9C432;A0A5F9CMF5;A0A5F9CLL6	A0A5F9C432_RABIT;A0A5F9DBM9_RABIT;A0A5F9DGD5_RABIT;G1SU30_RABIT	BAG6	Isoform of G1SU30, BCL2-associated athanogene 6	26897
G1SDY2	G1SDY2	G1SDY2_RABIT	BAIAP2L1	BAR/IMD domain containing adaptor protein 2 like 1	359 days, 15:53:00
G1SHS9;U3KMG3	U3KMG3;G1SHS9	G1SHS9_RABIT;U3KMG3_RABIT	BAK1	Isoform of U3KMG3, BCL2 antagonist/killer 1	18425.6
A0A5F9CFU9	A0A5F9CFU9	A0A5F9CFU9_RABIT	BASP1	Brain abundant membrane attached signal protein 1	684.102
G1SQZ2	G1SQZ2	G1SQZ2_RABIT	BAX	BCL2 associated X, apoptosis regulator	17721.5
A0A5F9C9I7;A0A5F9CLD3;A0A5F9CYG3;A0A5F9DB44;G1SQA2	G1SQA2;A0A5F9DB44;A0A5F9CYG3;A0A5F9C9I7;A0A5F9CLD3	A0A5F9C9I7_RABIT;A0A5F9CLD3_RABIT;A0A5F9CYG3_RABIT;A0A5F9DB44_RABIT;G1SQA2_RABIT	BAZ2A	Isoform of G1SQA2, Bromodomain adjacent to zinc finger domain 2A	2333.92
G1SIY1	G1SIY1	G1SIY1_RABIT	BBS7	Bardet-Biedl syndrome 7 protein homolog	1577.86
G1TER3	G1TER3	G1TER3_RABIT	BCAP31	B-cell receptor-associated protein	198803
A0A5F9C607;A0A5F9CUW9;G1TAN3	A0A5F9CUW9;G1TAN3;A0A5F9C607	A0A5F9C607_RABIT;A0A5F9CUW9_RABIT;G1TAN3_RABIT	BCAR1	Isoform of A0A5F9CUW9, BCAR1 scaffold protein, Cas family member	5934.77
G1TCC8	G1TCC8	G1TCC8_RABIT	BCAS2	Pre-mRNA-splicing factor SPF27	3199.93
A0A5F9CD56;A0A5F9CGW6;A0A5F9D4B2;G1T009	A0A5F9D4B2;G1T009;A0A5F9CD56;A0A5F9CGW6	A0A5F9CD56_RABIT;A0A5F9CGW6_RABIT;A0A5F9D4B2_RABIT;G1T009_RABIT	BCAS3	Isoform of A0A5F9D4B2, BCAS3 microtubule associated cell migration factor	70 days, 10:03:00
G1U0T4	G1U0T4	G1U0T4_RABIT	BCAT2	Branched chain amino acid transaminase 2	11363.5
A0A5F9C4A1;G1T4T3	A0A5F9C4A1;G1T4T3	A0A5F9C4A1_RABIT;G1T4T3_RABIT	BCKDHB	Branched chain keto acid dehydrogenase E1 subunit beta	108688
A0A5F9C513;G1SH80	G1SH80;A0A5F9C513	A0A5F9C513_RABIT;G1SH80_RABIT	BCKDK	Isoform of G1SH80, Protein-serine/threonine kinase	19191.8
Q9MYW4	Q9MYW4	Q9MYW4_RABIT	BCL2L1	Apoptosis regulator Bcl-X	73887
G1TB74	G1TB74;A0A5F9CHM1;A0A5F9CM69;A0A5F9DUH3;A0A5F9D3L9	G1TB74_RABIT	BCL2L13	BCL2 like 13	139730
A0A5F9CEG0;A0A5F9D0N9;A0A5F9DAF6;G1TBH5	G1TBH5;A0A5F9CEG0;A0A5F9DAF6;A0A5F9D0N9	A0A5F9CEG0_RABIT;A0A5F9D0N9_RABIT;A0A5F9DAF6_RABIT;G1TBH5_RABIT	BCLAF1	Isoform of G1TBH5, BCL2 associated transcription factor 1	114 days, 4:55:00
A0A5F9DN36;A0A5F9DVB8;G1SXN4	A0A5F9DVB8;A0A5F9DN36;G1SXN4	A0A5F9DN36_RABIT;A0A5F9DVB8_RABIT;G1SXN4_RABIT	BCO2	Isoform of A0A5F9DVB8, Beta-carotene oxygenase 2	402 days, 11:06:00
G1SGL4	G1SGL4	G1SGL4_RABIT	BCS1L	BCS1-like protein	19315.1
G1SZ23	G1SZ23	G1SZ23_RABIT	BDH1	3-hydroxybutyrate dehydrogenase 1	187879
G1SDV3	G1SDV3	G1SDV3_RABIT	BDH2	3-hydroxybutyrate dehydrogenase 2	40527.8
Q28642	G1T869;Q28642;A0A5F9C4I4;A0A5F9C0S4	BKRB2_RABIT	BDKRB2	B2 bradykinin receptor	508.026
A0A5F9DMH4;G1TCU9	A0A5F9DMH4;G1TCU9;A0A5F9D3Z6	A0A5F9DMH4_RABIT;G1TCU9_RABIT	BET1	Bet1 golgi vesicular membrane trafficking protein	9765.63
A0A5F9C7D1;A0A5F9CUW1;A0A5F9D9Y0;G1U0A4;U3KML1	U3KML1;G1U0A4;A0A5F9CUW1;A0A5F9D9Y0;A0A5F9C7D1	A0A5F9C7D1_RABIT;A0A5F9CUW1_RABIT;A0A5F9D9Y0_RABIT;G1U0A4_RABIT;U3KML1_RABIT	BGN	Isoform of U3KML1, Biglycan	536.471
O46377	U3KML1;O46377;G1U0A4;A0A5F9CUW1;A0A5F9D9Y0;A0A5F9C7D1	PGS1_RABIT	BGN	Biglycan (Fragment)	136 days, 1:15:00
A0A5F9CW65;G1SZW5	A0A5F9CW65;G1SZW5	A0A5F9CW65_RABIT;G1SZW5_RABIT	BICD2	BICD cargo adaptor 2	2633.93
A0A5F9CFP8;A0A5F9DA50;A0A5F9DAV1;A0A5F9DHF2;A0A5F9DV09;G1T894	G1T894;A0A5F9DHF2;A0A5F9CFP8;A0A5F9DA50;A0A5F9DAV1;A0A5F9DV09;A0A5F9D3X6	A0A5F9CFP8_RABIT;A0A5F9DA50_RABIT;A0A5F9DAV1_RABIT;A0A5F9DHF2_RABIT;A0A5F9DV09_RABIT;G1T894_RABIT	BIN1	Isoform of G1T894, Bridging integrator 1	2745
A0A5F9D3N6;G1T509	G1T509;A0A5F9D3N6	A0A5F9D3N6_RABIT;G1T509_RABIT	BIN3	Isoform of G1T509, Bridging integrator 3	15737.1
A0A5F9C8G8;A0A5F9D3R2;A0A5F9D9F1;G1T6B9	G1T6B9;A0A5F9D9F1;A0A5F9C8G8;A0A5F9D3R2	A0A5F9C8G8_RABIT;A0A5F9D3R2_RABIT;A0A5F9D9F1_RABIT;G1T6B9_RABIT	BIRC2	Isoform of G1T6B9, Baculoviral IAP repeat containing 2	3413.69
G1SRC9	G1SRC9	G1SRC9_RABIT	BIRC6	Baculoviral IAP repeat containing 6	180 days, 11:29:00
A0A5F9C901;A0A5F9CNZ2;G1SK48	A0A5F9CNZ2;G1SK48;A0A5F9C901	A0A5F9C901_RABIT;A0A5F9CNZ2_RABIT;G1SK48_RABIT	BLMH	Isoform of A0A5F9CNZ2, Bleomycin hydrolase	32253.6
P13019	P13019;A0A5F9CNZ2;G1SK48;A0A5F9C901	BLMH_RABIT	BLMH	Bleomycin hydrolase (Fragment)	112063
G1T4T0	G1T4T0	G1T4T0_RABIT	BLOC1S2	Biogenesis of lysosomal organelles complex 1 subunit 2	904.129
A0A5F9CXN0;G1SRZ6	A0A5F9CXN0;G1SRZ6	A0A5F9CXN0_RABIT;G1SRZ6_RABIT	BLVRA	Biliverdin reductase A	20575.5
A0A5F9CZY1;G1T1J9	G1T1J9;A0A5F9CZY1	A0A5F9CZY1_RABIT;G1T1J9_RABIT	BMP2K	Isoform of G1T1J9, BMP2 inducible kinase	227 days, 4:36:00
G1TCM6	G1TCM6	G1TCM6_RABIT	BMPR1A	Receptor protein serine/threonine kinase	2080.91
A0A5F9CTC2;A0A5F9D9H4;G1SGJ0	A0A5F9CTC2;G1SGJ0;A0A5F9D9H4	A0A5F9CTC2_RABIT;A0A5F9D9H4_RABIT;G1SGJ0_RABIT	BMPR2	Receptor protein serine/threonine kinase	102 days, 1:08:00
G1SCG8	G1SCG8;A0A5F9D8G6	G1SCG8_RABIT	BNIP1	BCL2 interacting protein 1	18892.1
G1SMC2	G1SMC2	G1SMC2_RABIT	BNIPL	BCL2 interacting protein like	16962.1
G1T023	G1T023	G1T023_RABIT	BOC	BOC cell adhesion associated, oncogene regulated	955.009
A0A5F9CE84;A0A5F9DI67;G1T6H6	G1T6H6;A0A5F9DI67;A0A5F9CE84	A0A5F9CE84_RABIT;A0A5F9DI67_RABIT;G1T6H6_RABIT	BOLL	Isoform of G1T6H6, Boule homolog, RNA binding protein	127 days, 17:12:00
A0A5F9C2K4;A0A5F9DP96;G1SZM8	G1SZM8;A0A5F9C2K4;A0A5F9DP96;A0A5F9DSB2	A0A5F9C2K4_RABIT;A0A5F9DP96_RABIT;G1SZM8_RABIT	BORCS5	Isoform of G1SZM8, BLOC-1-related complex subunit 5	35311.4
A0A5F9DHE0;G1SXZ9	A0A5F9DHE0;G1SXZ9	A0A5F9DHE0_RABIT;G1SXZ9_RABIT	BPHL	Biphenyl hydrolase like	28687.2
A0A5F9C8P6;G1ST97	G1ST97;A0A5F9C8P6	A0A5F9C8P6_RABIT;G1ST97_RABIT	BPIFA1	Isoform of G1ST97, BPI fold-containing family A member 1	4448.88
A0A5F9C8J1;G1SZ85	A0A5F9C8J1;A0A5F9CU16;G1SZ85	A0A5F9C8J1_RABIT;G1SZ85_RABIT	BPNT1	3'(2'), 5'-bisphosphate nucleotidase 1	24026.2
A0A5F9C5H8;G1SLS8	A0A5F9C5H8;G1SLS8	A0A5F9C5H8_RABIT;G1SLS8_RABIT	BPNT2	Inositol monophosphatase domain containing 1	46723.8
A0A5F9CCZ3;A0A5F9CFV9;A0A5F9CTE6;A0A5F9D2K3;A0A5F9D5I8;A0A5F9DAY5;A0A5F9DBE2;A0A5F9DEP2;A0A5F9DW46;G1SP13;G1TKQ9	A0A5F9CTE6;A0A5F9CCZ3;A0A5F9CFV9;G1TKQ9;A0A5F9DBE2;A0A5F9DAY5;A0A5F9DEP2;A0A5F9D5I8;A0A5F9D2K3;G1SP13;A0A5F9DW46	A0A5F9CCZ3_RABIT;A0A5F9CFV9_RABIT;A0A5F9CTE6_RABIT;A0A5F9D2K3_RABIT;A0A5F9D5I8_RABIT;A0A5F9DAY5_RABIT;A0A5F9DBE2_RABIT;A0A5F9DEP2_RABIT;A0A5F9DW46_RABIT;G1SP13_RABIT;G1TKQ9_RABIT	BRAF;RAF1	B-Raf proto-oncogene, serine/threonine kinase	10354.5
A0A5F9DMG2;G1SKL7	G1SKL7;A0A5F9DMG2	A0A5F9DMG2_RABIT;G1SKL7_RABIT	BRCA1	Isoform of G1SKM1, BRCA1 DNA repair associated	290941
G1TVR9	G1TVR9	G1TVR9_RABIT	BRCC3	Lys-63-specific deubiquitinase	382 days, 13:11:00
G1T7H4	G1T7H4	G1T7H4_RABIT	BRIX1	Brix domain-containing protein 2	1948.87
A0A5F9C4F5	A0A5F9C4F5	A0A5F9C4F5_RABIT	BRK1	BRICK1 subunit of SCAR/WAVE actin nucleating complex	87 days, 4:02:00
A0A5F9DTR5;G1TBI4	G1TBI4;A0A5F9DU23;A0A5F9DTR5	A0A5F9DTR5_RABIT;G1TBI4_RABIT	BROX	Isoform of G1TBI4, BRO1 domain- and CAAX motif-containing protein	89374.7
Q28740	Q28740	BASI_RABIT	BSG	Basigin	830310
G1SHB7	G1SHB7	G1SHB7_RABIT	BST1	ADP-ribosyl cyclase/cyclic ADP-ribose hydrolase	251733
A0A5F9CSU1;A0A5F9CU37;A0A5F9DAG6;A0A5F9DNG2;G1SZA8	A0A5F9DAG6;A0A5F9CU37;A0A5F9CSU1;A0A5F9C709;G1SZA8;A0A5F9DNG2	A0A5F9CSU1_RABIT;A0A5F9CU37_RABIT;A0A5F9DAG6_RABIT;A0A5F9DNG2_RABIT;G1SZA8_RABIT	BTAF1	Isoform of A0A5F9DAG6, B-TFIID TATA-box binding protein associated factor 1	31180.7
G1T6L6	G1T6L6	G1T6L6_RABIT	BTBD1	BTB domain containing 1	292 days, 18:42:00
A0A5F9C2X1;A0A5F9CLX7	A0A5F9CLX7;A0A5F9C2X1	A0A5F9C2X1_RABIT;A0A5F9CLX7_RABIT	BTBD11	Isoform of A0A5F9CLX7, BTB domain containing 11	14092
A0A5F9C2V2;G1TDB7	A0A5F9C2V2;G1TDB7	A0A5F9C2V2_RABIT;G1TDB7_RABIT	BTBD9	BTB/POZ domain-containing protein 9	1858.92
G1TKK2	G1TKK2;U3KMX6	G1TKK2_RABIT	BTF3	Transcription factor BTF3	349 days, 7:03:00
G1TFI4	G1TFI4	G1TFI4_RABIT	BTF3L4	Transcription factor BTF3	22862.2
A0A5F9C8I0;G1TDQ3	G1TDQ3;A0A5F9C6Z9;A0A5F9C8I0	A0A5F9C8I0_RABIT;G1TDQ3_RABIT	BUB3	Isoform of G1TDQ3, BUB3 mitotic checkpoint protein	23172.7
A0A5F9CCX8;A0A5F9CEF0;A0A5F9DAT6;G1TBL0	A0A5F9DAT6;A0A5F9CCX8;A0A5F9CEF0;G1TBL0	A0A5F9CCX8_RABIT;A0A5F9CEF0_RABIT;A0A5F9DAT6_RABIT;G1TBL0_RABIT	BZW2	Isoform of A0A5F9DAT6, Basic leucine zipper and W2 domains 2	14526
A0A5F9CNB5;G1T135	A0A5F9CNB5;G1T135	A0A5F9CNB5_RABIT;G1T135_RABIT	BZW2	Isoform of A0A5F9DAT6, Basic leucine zipper and W2 domains 2	114 days, 21:07:00
G1T443	G1T443;A0A5F9DAI9	G1T443_RABIT	C11orf54	Chromosome 11 open reading frame 54	124041
G1T0B0	G1T0B0	G1T0B0_RABIT	C11orf68	Chromosome 11 open reading frame 68	413 days, 11:42:00
A0A5F9CHH9;G1SNC8	G1SNC8;A0A5F9CHH9	A0A5F9CHH9_RABIT;G1SNC8_RABIT	C16orf70	Isoform of G1SNC8, Chromosome 16 open reading frame 70	236 days, 22:09:00
A0A5F9D0Q1;G1T775	G1T775;A0A5F9D0Q1	A0A5F9D0Q1_RABIT;G1T775_RABIT	C1orf116	Isoform of G1T775, Chromosome 1 open reading frame 116	109 days, 1:14:00
A0A5F9C2L5;A0A5F9D5B6;A0A5F9D8Q5;A0A5F9DKD8;G1T222	A0A5F9D5B6;A0A5F9DKD8;A0A5F9C2L5;A0A5F9D8Q5;G1T222	A0A5F9C2L5_RABIT;A0A5F9D5B6_RABIT;A0A5F9D8Q5_RABIT;A0A5F9DKD8_RABIT;G1T222_RABIT	C1orf43	Isoform of A0A5F9D5B6, Chromosome 1 open reading frame 43	404 days, 21:09:00
A0A5F9DTD6	A0A5F9DP16;A0A5F9DTD6	A0A5F9DTD6_RABIT	C1orf43	Isoform of A0A5F9D5B6, Chromosome 1 open reading frame 43	138881
G1T9L9;U3KP63	G1T9L9;U3KP63	G1T9L9_RABIT;U3KP63_RABIT	C2CD2	C2 calcium dependent domain containing 2	87 days, 20:56:00
G1T000	G1T000	G1T000_RABIT	C2CD2L	C2CD2 like	6432.63
A0A5F9CFU7;A0A5F9CGL5;A0A5F9CNH8;A0A5F9CPK5;A0A5F9CPL6;A0A5F9CUR4;A0A5F9D0M3;A0A5F9D2M7;A0A5F9DBF2;G1U143	G1U143;A0A5F9CFU7;A0A5F9CGL5;A0A5F9DBF2;A0A5F9CUR4;A0A5F9CNH8;A0A5F9CPK5;A0A5F9CPL6;A0A5F9D0M3;A0A5F9D2M7	A0A5F9CFU7_RABIT;A0A5F9CGL5_RABIT;A0A5F9CNH8_RABIT;A0A5F9CPK5_RABIT;A0A5F9CPL6_RABIT;A0A5F9CUR4_RABIT;A0A5F9D0M3_RABIT;A0A5F9D2M7_RABIT;A0A5F9DBF2_RABIT;G1U143_RABIT	C2CD5	Isoform of G1U143, C2 calcium dependent domain containing 5	9563.81
P12247	G1STJ4;P12247	CO3_RABIT	C3	Complement C3 alpha chain (Fragment)	126 days, 19:06:00
A0A5F9CCJ6;A0A5F9CJA1;A0A5F9D993;G1T7A2	G1T7A2;A0A5F9CCJ6;A0A5F9CJA1;A0A5F9D993	A0A5F9CCJ6_RABIT;A0A5F9CJA1_RABIT;A0A5F9D993_RABIT;G1T7A2_RABIT	C4BPA	Isoform of G1T7A2, Complement component 4 binding protein alpha	544.599
G1T8Q3	G1T8Q3	G1T8Q3_RABIT	C4orf33	Chromosome 4 open reading frame 33	12890.5
G1T5Y6	G1T5Y6	G1T5Y6_RABIT	C5orf15	Chromosome 5 open reading frame 15	15450.4
G1SWU8	G1SWU8	G1SWU8_RABIT	C5orf51	Chromosome 5 open reading frame 51	200 days, 8:24:00
G1TFY7	G1TFY7	G1TFY7_RABIT	C6orf132	Chromosome 6 open reading frame 132	14839.5
P48747	G1T3X1;P48747;A0A5F9CMB7	CO9_RABIT	C9	Complement component C9	16330.3
G1SVZ8	G1SVZ8	G1SVZ8_RABIT	C9orf64	Queuosine salvage protein	13375
G1SR57	G1SR57	G1SR57_RABIT	C9orf72	C9orf72-SMCR8 complex subunit	363 days, 4:51:00
P07452	P07452	CAH1_RABIT	CA1	Carbonic anhydrase 1 (Fragment)	1658.71
A0A5F9CS11;A0A5F9DFY4;A0A5F9DTJ6;A0A5F9DTW0;G1SSU4	A0A5F9CS11;A0A5F9DFY4;G1SSU4;A0A5F9DTJ6;A0A5F9DTW0	A0A5F9CS11_RABIT;A0A5F9DFY4_RABIT;A0A5F9DTJ6_RABIT;A0A5F9DTW0_RABIT;G1SSU4_RABIT	CA13	Carbonic anhydrase	99 days, 23:14:00
P00919	P00919;A0A5F9CGC8;A0A5F9C332	CAH2_RABIT	CA2	Carbonic anhydrase 2	382 days, 18:51:00
G1SP83	G1SP83	G1SP83_RABIT	CA5B	Carbonic anhydrase	27093.5
G1T157	G1T157;A0A5F9CBD3	G1T157_RABIT	CAB39	Calcium binding protein 39	78978.2
G1SUR8;G1T157	G1T157;A0A5F9DBJ4;A0A5F9CBD3;G1SUR8	G1SUR8_RABIT;G1T157_RABIT	CAB39;CAB39L	Isoform of A0A5F9DBJ4, Calcium binding protein 39 like	755.786
G1SUR8	A0A5F9DBJ4;G1SUR8	G1SUR8_RABIT	CAB39L	Isoform of A0A5F9DBJ4, Calcium binding protein 39 like	13545.8
A0A5F9CTZ4;A0A5F9D2B9;G1U4V6	G1U243;A0A5F9CTZ4;A0A5F9D2B9;G1U4V6	A0A5F9CTZ4_RABIT;A0A5F9D2B9_RABIT;G1U4V6_RABIT	CACNA2D1	Isoform of A0A5F9DC96, Voltage-dependent calcium channel subunit alpha-2/delta-1	197 days, 8:34:00
P13806	A0A5F9DC96;P13806;A0A5F9DA20;A0A5F9CTZ4;A0A5F9DR89;A0A5F9D2B9;G1U4V6;A0A5F9CRV8	CA2D1_RABIT	CACNA2D1	Voltage-dependent calcium channel subunit alpha-2/delta-1	35059.9
A0A5F9C8K6;A0A5F9D440;G1TCT3	A0A5F9D440;A0A5F9DLY4;G1TCT3;A0A5F9C8K6	A0A5F9C8K6_RABIT;A0A5F9D440_RABIT;G1TCT3_RABIT	CAD	Isoform of A0A5F9D440, Aspartate carbamoyltransferase	22439.8
A0A5F9CAT4;A0A5F9CLF6;A0A5F9CXB1;A0A5F9CYC0;A0A5F9D586;A0A5F9D9Q2;A0A5F9DPA6;A0A5F9DS80;G1U684	A0A5F9CAT4;A0A5F9D586;A0A5F9D9Q2;A0A5F9CXB1;A0A5F9CYC0;A0A5F9DPA6;A0A5F9CLF6;A0A5F9DS80;G1U684;A0A5F9CR29	A0A5F9CAT4_RABIT;A0A5F9CLF6_RABIT;A0A5F9CXB1_RABIT;A0A5F9CYC0_RABIT;A0A5F9D586_RABIT;A0A5F9D9Q2_RABIT;A0A5F9DPA6_RABIT;A0A5F9DS80_RABIT;G1U684_RABIT	CADM1	Cell adhesion molecule 1	35342.4
A0A5F9C4Z8;A0A5F9CUC0;A0A5F9D944;A0A5F9DKY9;A0A5F9DQX2;G1TBI5	A0A5F9DKY9;G1TBI5;A0A5F9CUC0;A0A5F9D944;A0A5F9C4Z8;A0A5F9DQX2	A0A5F9C4Z8_RABIT;A0A5F9CUC0_RABIT;A0A5F9D944_RABIT;A0A5F9DKY9_RABIT;A0A5F9DQX2_RABIT;G1TBI5_RABIT	CADM3	Isoform of A0A5F9DKY9, Cell adhesion molecule 3	384 days, 23:56:00
A0A5F9D494;G1TB56;U3KN53	U3KN53;G1TB56;A0A5F9D494	A0A5F9D494_RABIT;G1TB56_RABIT;U3KN53_RABIT	CALCOCO2	Isoform of U3KN53, Calcium binding and coiled-coil domain 2	8138.85
P62160	P62160;A0A5F9DSH0	CALM_RABIT	CALM	Calmodulin	118966
P15253	P15253	CALR_RABIT	CALR	Calreticulin	499884
A0A140TAW0;A0A5F9CTM8	A0A5F9CTM8;A0A140TAW0	A0A140TAW0_RABIT;A0A5F9CTM8_RABIT	CALU	Isoform of A0A5F9DCR4, Calumenin	4404.91
A0A5F9DCR4	A0A5F9DCR4	A0A5F9DCR4_RABIT	CALU	Calumenin	10266.1
Q6XLQ7	Q6XLQ7;A0A140TAW0	CALU_RABIT	CALU	Calumenin	30546.9
G1T1N2	A0A5F9CWE6;G1T1N2	G1T1N2_RABIT	CAMK1D	Isoform of A0A5F9CWE6, Calcium/calmodulin dependent protein kinase ID	40392.3
O77708-4;O77708-6	A0A5F9CFN3;O77708;O77708-2;O77708-3;O77708-4;O77708-5;O77708-6;A0A5F9C3G4;G1TVE5;A0A5F9D2W2	KCC2D-4_RABIT;KCC2D-6_RABIT	CAMK2D	Isoform of O77708, Isoform 4 of Calcium/calmodulin-dependent protein kinase type II subunit delta	77392.6
A0A5F9CDC0;A0A5F9DJ64;A0A5F9DPL4;A0A5F9DQP0;A0A5F9DUG6;G1U0Y0	A0A5F9DUG6;A0A5F9CDC0;G1U0Y0;A0A5F9DJ64;A0A5F9C492;A0A5F9DPL4;A0A5F9DQP0	A0A5F9CDC0_RABIT;A0A5F9DJ64_RABIT;A0A5F9DPL4_RABIT;A0A5F9DQP0_RABIT;A0A5F9DUG6_RABIT;G1U0Y0_RABIT	CAMK2G	Isoform of A0A5F9DUG6, Calcium/calmodulin-dependent protein kinase	92634.6
G1SUV2	G1SUV2	G1SUV2_RABIT	CAMLG	Calcium signal-modulating cyclophilin ligand	212 days, 3:37:00
G1SN14	G1SN14;A0A5F9CHL3;A0A5F9CVY3	G1SN14_RABIT	CAND1	Cullin associated and neddylation dissociated 1	75541.8
A0A5F9DHU0;A0A5F9DU78;G1U6H0	G1U6H0;A0A5F9DHU0;A0A5F9D9N0;A0A5F9DU78	A0A5F9DHU0_RABIT;A0A5F9DU78_RABIT;G1U6H0_RABIT	CANX	Isoform of G1U6H0, Calnexin	1.43999e+06
P25230	P25230;G1T9L4	CAP18_RABIT	CAP18	Antimicrobial protein CAP18	14664.2
G1SHB9	A0A5F9CDL7;G1SHB9;A0A5F9CXG4	G1SHB9_RABIT	CAPG	Isoform of A0A5F9CDL7, Macrophage-capping protein	692107
G1SJ23	G1SJ23	G1SJ23_RABIT	CAPN1	Calcium-activated neutral proteinase 1	288777
P06815	P06815;G1SJ23	CAN1_RABIT	CAPN1	Calpain-1 catalytic subunit (Fragment)	298065
G1TKY3	G1TKY3	G1TKY3_RABIT	CAPN2	Calcium-activated neutral proteinase 2	57056.3
P06814	G1TKY3;P06814	CAN2_RABIT	CAPN2	Calpain-2 catalytic subunit (Fragment)	103652
G1U496	G1U496;A0A5F9D827	G1U496_RABIT	CAPN5	Calpain 5	167075
G1SSR4	G1SSR4	G1SSR4_RABIT	CAPN7	Calpain 7	25858
P06813	P06813;A0A5F9DQ50	CPNS1_RABIT	CAPNS1	Calpain small subunit 1	188034
A0A5F9CSW3;A0A5F9CU35;G1U636	A0A5F9CSW3;A0A5F9CU35;G1U636	A0A5F9CSW3_RABIT;A0A5F9CU35_RABIT;G1U636_RABIT	CAPRIN1	Cell cycle associated protein 1	25828.9
G1SCY4	G1SCY4;A0A5F9D8J8;A0A5F9DEB0	G1SCY4_RABIT	CAPZA1	F-actin-capping protein subunit alpha	94034.6
Q09YN4	G1SCY4;Q09YN4;A0A5F9D8J8;A0A5F9DEB0;A0A5F9DAK3;A0A5S8H220;A0A5F9C507	CAZA2_RABIT	CAPZA2	F-actin-capping protein subunit alpha-2	184614
G1T9P2	G1T9P2	G1T9P2_RABIT	CARKD	Isoform of A0A5F9DD43, ATP-dependent (S)-NAD(P)H-hydrate dehydratase	17550.1
A0A5F9CAJ1;A0A5F9CLK7;A0A5F9CW89;G1T6Z1	G1T6Z1;A0A5F9CAJ1;A0A5F9CW89;A0A5F9CLK7	A0A5F9CAJ1_RABIT;A0A5F9CLK7_RABIT;A0A5F9CW89_RABIT;G1T6Z1_RABIT	CARMIL1	Isoform of G1T6Z1, Capping protein regulator and myosin 1 linker 1	12789.2
A0A5F9CXB8;A0A5F9DLG1;A0A5F9DQ03;G1SMP3	A0A5F9DPU0;A0A5F9CDQ6;G1SMP3;A0A5F9DLG1;A0A5F9CXB8;A0A5F9DQ03	A0A5F9CXB8_RABIT;A0A5F9DLG1_RABIT;A0A5F9DQ03_RABIT;G1SMP3_RABIT	CASK	Isoform of A0A5F9DPU0, Calcium/calmodulin dependent serine protein kinase	19231.4
A5HAU9	A5HAU9	A5HAU9_RABIT	CASP10	Caspase-10	230 days, 9:51:00
A0A5F9CSD6;A0A5F9DL88;G1SRD0	A0A5F9CSD6;A0A5F9DL88;G1SRD0	A0A5F9CSD6_RABIT;A0A5F9DL88_RABIT;G1SRD0_RABIT	CASP3	Caspase-3	46 days, 10:17:00
A0A5F9CB64;G1T625	G1T625;A0A5F9CB64	A0A5F9CB64_RABIT;G1T625_RABIT	CASP6	Isoform of G1T625, Caspase 6	10411.7
G1T0H6	G1T0H6	G1T0H6_RABIT	CASP7	Caspase 7	11698.4
A0A5F9DNS8;G1TAS5	A0A5F9DNS8;G1TAS5	A0A5F9DNS8_RABIT;G1TAS5_RABIT	CASP9	Caspase 9	2905.77
P08855	G1STV0;P08855;A0A5F9CDD9;A0A5F9CID6;A0A5F9DLM9;A0A5F9DP86;A0A5F9DS37;A0A5F9D159;A0A5F9DTJ3;A0A5F9D2K1;A0A5F9D356	ICAL_RABIT	CAST	Calpastatin	9350.88
A0A5F9DJP2;G1T6W7	A0A5F9C2R4;A0A5F9DJP2;A0A5F9DJP6;G1T6W7	A0A5F9DJP2_RABIT;G1T6W7_RABIT	CAT	Isoform of A0A5F9C2R4, Catalase	18524.2
A0A5F9DN76;G1SFY8	A0A5F9DN76;G1SFY8	A0A5F9DN76_RABIT;G1SFY8_RABIT	CATSPER3	Cation channel sperm associated 3	135 days, 8:09:00
Q09YN6	Q09YN6	CAV1_RABIT	CAV1	Caveolin-1	28491.3
Q09YN7	G1T7J8;Q09YN7	CAV2_RABIT	CAV2	Caveolin-2	18709.9
P47844	A0A5F9DEH6;P47844;G1TNV4;G1U2X0;G1TNK9;G1TLJ2;G1TUP7;A0A5F9DGL1;G1TQC4;A0A5F9DLZ0;G1TIW6;G1TXK8;A0A5F9D1I1;G1SSH6;G1TTC8;A0A5F9CQW4	CBR1_RABIT	CBR1	Carbonyl reductase [NADPH] 1	64977.5
G1TCA8	G1TCA8	G1TCA8_RABIT	CBR3	Carbonyl reductase 3	109560
G1SR07	G1SR07	G1SR07_RABIT	CBR4	Carbonyl reductase 4	29189.8
Q9N0V7	A0A5F9CLM2;Q9N0V7;G1TE53;A0A5F9CAT8;A0A5F9DVL5	CBS_RABIT	CBS	Cystathionine beta-synthase	41583.2
G1SEF2	G1SEF2	G1SEF2_RABIT	CC2D1B	Coiled-coil and C2 domain containing 1B	26296.2
G1T536;G1TM49	G1T536;G1TM49	G1T536_RABIT;G1TM49_RABIT	CCAR1	Cell division cycle and apoptosis regulator 1	309 days, 3:46:00
G1T501	G1T501	G1T501_RABIT	CCAR2	Cell cycle and apoptosis regulator 2	15156.3
A0A5F9DQK6;G1SN74	G1SN74;A0A5F9DQK6	A0A5F9DQK6_RABIT;G1SN74_RABIT	CCDC115	Isoform of G1SN74, Coiled-coil domain containing 115	102 days, 12:01:00
G1T587	G1T587	G1T587_RABIT	CCDC134	Coiled-coil domain containing 134	188 days, 15:39:00
G1SSQ0	G1SSQ0	G1SSQ0_RABIT	CCDC186	Coiled-coil domain containing 186	402 days, 0:36:00
A0A5F9CDS6	A0A5F9CDS6	A0A5F9CDS6_RABIT	CCDC196	Isoform of G1TYY0, Coiled-coil domain containing 196	687.014
A0A5F9CW53;A0A5F9DI59;G1U1E5	A0A5F9DI59;G1U1E5;A0A5F9CW53	A0A5F9CW53_RABIT;A0A5F9DI59_RABIT;G1U1E5_RABIT	CCDC22	Isoform of A0A5F9DI59, Coiled-coil domain-containing protein 22	15115.4
A0A5F9C4K9;A0A5F9CAA9;A0A5F9DAI6;G1SY65;G1U5T1	A0A5F9CAA9;A0A5F9DAI6;A0A5F9C4K9;G1SY65;G1U5T1	A0A5F9C4K9_RABIT;A0A5F9CAA9_RABIT;A0A5F9DAI6_RABIT;G1SY65_RABIT;G1U5T1_RABIT	CCDC25	Isoform of A0A5F9CAA9, Coiled-coil domain-containing protein 25	352 days, 12:47:00
G1TKT9	G1TKT9	G1TKT9_RABIT	CCDC30	Isoform of U3KM08, Coiled-coil domain containing 30	20579.8
G1SLI0	G1SLI0	G1SLI0_RABIT	CCDC47	Coiled-coil domain-containing protein 47	72461.5
G1SGF7	G1SGF7	G1SGF7_RABIT	CCDC51	Coiled-coil domain containing 51	16676.8
G1SP27	G1SP27;A0A5F9CDU0	G1SP27_RABIT	CCDC6	Coiled-coil domain containing 6	107 days, 16:06:00
A0A5F9CF16;A0A5F9DI50;G1U4C2	A0A5F9DI50;A0A5F9CF16;G1U4C2	A0A5F9CF16_RABIT;A0A5F9DI50_RABIT;G1U4C2_RABIT	CCDC80	Isoform of A0A5F9DI50, Coiled-coil domain containing 80	896.226
A0A5F9D0Z2;A0A5F9DA49;G1TS38	A0A5F9D0Z2;A0A5F9DA49;A0A5F9DUR0;G1TS38	A0A5F9D0Z2_RABIT;A0A5F9DA49_RABIT;G1TS38_RABIT	CCDC90B	Coiled-coil domain containing 90B	248 days, 18:37:00
G1SPZ5;U3KNL6	U3KNL6;G1SPZ5	G1SPZ5_RABIT;U3KNL6_RABIT	CCDC93	Isoform of U3KNL6, Coiled-coil domain-containing protein 93	316 days, 19:08:00
G1SM90	G1SM90	G1SM90_RABIT	CCNH	Cyclin-H	1467.85
A0A5F9D3A3;A0A5F9DHE2;G1TSV3	G1TSV3;A0A5F9DHE2;A0A5F9D3A3	A0A5F9D3A3_RABIT;A0A5F9DHE2_RABIT;G1TSV3_RABIT	CCNY	Isoform of G1TSV3, Cyclin Y	10816.2
G1T667	G1T667	G1T667_RABIT	CCS	Copper chaperone for superoxide dismutase	252 days, 11:36:00
B6V9S9	A0A5F9DM38;B6V9S9;A0A5F9C3W8;A0A5F9D474	B6V9S9_RABIT	CCT2	Isoform of A0A5F9DM38, CCT-beta	60631.6
G1SCN8	G1SCN8;A0A5F9CJQ3	G1SCN8_RABIT	CCT3	T-complex protein 1 subunit gamma	125156
A0A5F9C3D7;G1U9U0	A0A5F9C3D7;A0A5F9C9R5;G1U9T8;G1U9U0	A0A5F9C3D7_RABIT;G1U9U0_RABIT	CCT4	T-complex protein 1 subunit delta	93597.9
G1TMS5	G1TMS5;A0A5F9CC50;A0A5F9DPE9	G1TMS5_RABIT	CCT5	CCT-epsilon	62917.1
O77622	A0A5F9C7X2;O77622;A0A5F9DQS0	TCPZ_RABIT	CCT6	T-complex protein 1 subunit zeta	98694.7
G1U9T1	G1U9T1;A0A5F9D9Z2;A0A5F9D208;A0A5F9CPX7	G1U9T1_RABIT	CCT7	T-complex protein 1 subunit eta	70055.5
G1SHZ8	G1SHZ8	G1SHZ8_RABIT	CCT8	CCT-theta	155157
G1SR15	G1SR15;A0A5F9CFX8	G1SR15_RABIT	CD109	CD109 molecule	26100.2
A0A5F9DE66;G1T5R4	A0A5F9DE66;A0A5F9C7H1;G1T5R4	A0A5F9DE66_RABIT;G1T5R4_RABIT	CD302	CD302 molecule	248 days, 19:19:00
A0A5F9C1V0;A0A5F9CM59;A0A5F9D5R3;A0A5F9D9C7;A0A5F9DVM4	A0A5F9DPC5;A0A5F9CHN0;G1SDW8;A0A5F9D5R3;A0A5F9C1V0;A0A5F9D9C7;A0A5F9CM59;A0A5F9CPI4;A0A5F9DVM4;A0A5F9C181	A0A5F9C1V0_RABIT;A0A5F9CM59_RABIT;A0A5F9D5R3_RABIT;A0A5F9D9C7_RABIT;A0A5F9DVM4_RABIT	CD44	Isoform of A0A5F9DPC5, CD44 antigen	18729.3
O77541	A0A5F9CS30;O77541;G1THU6	CD59_RABIT	CD59	CD59 glycoprotein	254 days, 16:54:00
G1SZ64	G1SZ64	G1SZ64_RABIT	CD68	CD68 molecule	391 days, 0:55:00
G1SE84	G1SE84	G1SE84_RABIT	CD82	Tetraspanin	279 days, 14:23:00
A0A5F9CRI4;A0A5F9D0T7;A0A5F9D3P9;A0A5F9DBQ5;G1TC74	G1TC74;A0A5F9DBQ5;A0A5F9D0T7;A0A5F9CRI4;A0A5F9D3P9	A0A5F9CRI4_RABIT;A0A5F9D0T7_RABIT;A0A5F9D3P9_RABIT;A0A5F9DBQ5_RABIT;G1TC74_RABIT	CD99L2	Isoform of G1TC74, CD99 molecule like 2	3058.93
A0A5F9CFC4;G1SWZ7	G1SWZ7;A0A5F9CFC4	A0A5F9CFC4_RABIT;G1SWZ7_RABIT	CDC123	Isoform of G1SWZ7, Cell division cycle protein 123 homolog	108 days, 21:19:00
G1SV62	G1SV62	G1SV62_RABIT	CDC16	Cell division cycle 16	11395.6
G1SV17	G1SV17	G1SV17_RABIT	CDC23	Cell division cycle 23	10768.1
A0A5F9CXG5;A0A5F9D0N3;A0A5F9DA90;A0A5F9DA99;A0A5F9DCP7;A0A5F9DIG8;A0A5F9DND8;A0A5F9DPI8;A0A5F9DTF0;G1TX63	A0A5F9DPI8;A0A5F9DIG8;A0A5F9DND8;A0A5F9DA90;A0A5F9DA99;A0A5F9DCP7;A0A5F9CXG5;G1TX63;A0A5F9D0N3;A0A5F9DTF0	A0A5F9CXG5_RABIT;A0A5F9D0N3_RABIT;A0A5F9DA90_RABIT;A0A5F9DA99_RABIT;A0A5F9DCP7_RABIT;A0A5F9DIG8_RABIT;A0A5F9DND8_RABIT;A0A5F9DPI8_RABIT;A0A5F9DTF0_RABIT;G1TX63_RABIT	CDC42BPA	Isoform of A0A5F9DPI8, Non-specific serine/threonine protein kinase	151 days, 6:52:00
G1SZ34	A0A5F9DKJ1;G1SZ34	G1SZ34_RABIT	CDC42BPB	Isoform of A0A5F9DKJ1, Non-specific serine/threonine protein kinase	23015.5
G1TDA7	G1TDA7	G1TDA7_RABIT	CDC5L	Cell division cycle 5 like	280 days, 15:24:00
G1SRZ3	G1SRZ3	G1SRZ3_RABIT	CDCP1	CUB domain containing protein 1	141924
G1TYT3	G1TYT3	G1TYT3_RABIT	CDH1	Cadherin-1	120318
G1TL92	G1TL92;A0A5F9CEJ4;U3KMQ1	G1TL92_RABIT	CDH13	Cadherin-13	142391
A0A5F9DDS5;G1TKP1	A0A5F9DDS5;G1TKP1	A0A5F9DDS5_RABIT;G1TKP1_RABIT	CDH3	Cadherin 3	10493.8
A0A5F9DRG2;G1SIH0	G1SIH0;A0A5F9DRG2	A0A5F9DRG2_RABIT;G1SIH0_RABIT	CDK1	Isoform of G1SIH0, Cyclin dependent kinase 1	10353.8
A0A5F9C2I2;A0A5F9CC98;A0A5F9CMA3;G1T7L9;G1U4R9	A0A5F9CMA3;G1T7L9;A0A5F9CC98;A0A5F9C2I2;G1U4R9	A0A5F9C2I2_RABIT;A0A5F9CC98_RABIT;A0A5F9CMA3_RABIT;G1T7L9_RABIT;G1U4R9_RABIT	CDK2;CDK3	Isoform of A0A5F9CMA3, Cyclin dependent kinase 2	9152.67
G1U1H1	G1U1H1;A0A5F9CNY1	G1U1H1_RABIT	CDK5	Cyclin dependent kinase 5	28387.6
A0A5F9CRJ0;A0A5F9D4W4;G1T329	A0A5F9CRJ0;A0A5F9D4W4;G1T329	A0A5F9CRJ0_RABIT;A0A5F9D4W4_RABIT;G1T329_RABIT	CDK5RAP3	CDK5 regulatory subunit associated protein 3	9988.72
A0A5F9D1E5;A0A5F9D2I5;G1SPM7	A0A5F9D1E5;A0A5F9D2I5;G1SPM7	A0A5F9D1E5_RABIT;A0A5F9D2I5_RABIT;G1SPM7_RABIT	CDKAL1	CDK5 regulatory subunit-associated protein 1-like 1	21546.4
A0A5F9CPS9;G1TD39	G1TD39;A0A5F9CPS9	A0A5F9CPS9_RABIT;G1TD39_RABIT	CDS1	Isoform of G1TD39, Phosphatidate cytidylyltransferase	370 days, 22:54:00
G1SDW3	G1SDW3	G1SDW3_RABIT	CDS2	Phosphatidate cytidylyltransferase	40471.6
A0A5F9C4Z4;A0A5F9C9P7;A0A5F9DEZ1;G1SMW8;U3KP70	G1SMW8;A0A5F9DEZ1;A0A5F9C4Z4;A0A5F9C9P7;U3KP70	A0A5F9C4Z4_RABIT;A0A5F9C9P7_RABIT;A0A5F9DEZ1_RABIT;G1SMW8_RABIT;U3KP70_RABIT	CELF2	Isoform of G1SMW8, CUGBP Elav-like family member 2	82 days, 8:24:00
G1TA45;G1U0Y9	G1TA45;G1U0Y9	G1TA45_RABIT;G1U0Y9_RABIT	CELSR2	Cadherin EGF LAG seven-pass G-type receptor 2	27979.5
G1SET5	G1SET5;A0A5F9C8S8	G1SET5_RABIT	CEMIP2	Hyaluronoglucosaminidase	37361.6
G1SJM1	G1SJM1;A0A5F9CX65;A0A5F9CZ29	G1SJM1_RABIT	CEP112	Isoform of G1SV77, Apolipoprotein H	580898
A0A5F9C6Y9;A0A5F9CWG5;A0A5F9DBU8;A0A5F9DSS3;A0A5F9DVP6;G1T6G7	G1T6G7;A0A5F9DBU8;A0A5F9CWG5;A0A5F9C6Y9;A0A5F9DSS3;A0A5F9DVP6	A0A5F9C6Y9_RABIT;A0A5F9CWG5_RABIT;A0A5F9DBU8_RABIT;A0A5F9DSS3_RABIT;A0A5F9DVP6_RABIT;G1T6G7_RABIT	CEP250	Isoform of G1T6G7, Centrosomal protein 250	54389.4
A0A5F9DIE7;G1TA42	A0A5F9DIE7;G1TA42	A0A5F9DIE7_RABIT;G1TA42_RABIT	CEPT1	Choline/ethanolamine phosphotransferase 1	205278
G1U0J6	G1U0J6	G1U0J6_RABIT	CERS2	Isoform of A0A5F9DCA5, Ceramide synthase 2	19271.5
A0A5F9C395;G1SKI0	A0A5F9C395;G1SKI0	A0A5F9C395_RABIT;G1SKI0_RABIT	CERS3	Ceramide synthase 3	60537.4
A0A5F9C874;A0A5F9CMF0;A0A5F9DAC0;A0A5F9DD30;G1SQ90	G1SQ90;A0A5F9DAC0;A0A5F9DD30;A0A5F9C874;A0A5F9CMF0	A0A5F9C874_RABIT;A0A5F9CMF0_RABIT;A0A5F9DAC0_RABIT;A0A5F9DD30_RABIT;G1SQ90_RABIT	CERT1	Isoform of G1SQ90, Ceramide transfer protein	117 days, 14:06:00
P14943	G1T6K0;G1TMC5;G1SF18;G1T6X7;P12337;G1T7P3;P14943;G1T7Q5;Q29499;A0A5F9CBC5;A0A5F9D2L3;G1SDM4;G1SNB6;A0A5F9CDQ0;G1SN51;A0A5F9DJW6;G1TDR0;A0A5F9DAX9;A0A5F9D9M6;A0A5F9D9E3;A0A5F9D9H8;A0A5F9C8U1;A0A5F9CL28;U3KPB3;G1SRL5;A0A5F9CRE5;A0A5F9C0Y6	EST2_RABIT	CES2	Cocaine esterase	178637
A0A5F9CKA3;G1SX37	A0A5F9C8D3;G1SX37;A0A5F9CKA3	A0A5F9CKA3_RABIT;G1SX37_RABIT	CFL2	Isoform of G1SX37, Cofilin 2	81888.7
B7NZD9	B7NZD9	B7NZD9_RABIT	CGN	Cingulin (Predicted)	16852.6
G1SK43	G1SK43	G1SK43_RABIT	CGNL1	Cingulin like 1	13873.5
G1TI83	G1TI83	G1TI83_RABIT	CHAT	Choline O-acetyltransferase	14445.9
G1TM73	G1TM73;G1TST9;A0A5F9DFK3	G1TM73_RABIT	CHD3	DNA helicase	255 days, 21:27:00
A0A5F9C772;A0A5F9D6P7;G1SLX1	G1SLX1;A0A5F9D6P7;A0A5F9C772	A0A5F9C772_RABIT;A0A5F9D6P7_RABIT;G1SLX1_RABIT	CHL1	Isoform of G1SLX1, Cell adhesion molecule L1 like	15866.4
G1T452	G1T452	G1T452_RABIT	CHM	Rab proteins geranylgeranyltransferase component A	2486.89
G1TC07	G1TC07	G1TC07_RABIT	CHMP2A	Charged multivesicular body protein 2A	13955.7
A0A5F9C945;G1SKU8	G1SKU8;A0A5F9C945	A0A5F9C945_RABIT;G1SKU8_RABIT	CHMP2B	Isoform of A0A5F9DA96, Charged multivesicular body protein 2B	363 days, 3:49:00
G1SIL1	G1SIL1	G1SIL1_RABIT	CHMP4A	Charged multivesicular body protein 4A	19232.3
G1SW78	A0A5F9D0C6;A0A5F9DHC8;A0A5F9CHN7;G1SW78	G1SW78_RABIT	CHMP5	Isoform of A0A5F9D0C6, Charged multivesicular body protein 5	21611.4
A0A5F9DGP9;G1T9Y4	G1T9Y4;A0A5F9DGP9	A0A5F9DGP9_RABIT;G1T9Y4_RABIT	CHMP7	Isoform of G1T9Y4, Charged multivesicular body protein 7	3746.95
G1T6T5	G1T6T5;A0A5F9D134	G1T6T5_RABIT	CHORDC1	Cysteine and histidine rich domain containing 1	110 days, 14:01:00
A0A5F9C8T8	A0A5F9C8T8	A0A5F9C8T8_RABIT	CHST14	Carbohydrate sulfotransferase	51 days, 5:02:00
G1TU01	G1TU01	G1TU01_RABIT	CHST3	Sulfotransferase	2234.88
G1SY90	G1SY90	G1SY90_RABIT	CHST4	Sulfotransferase	9450.71
A0A5F9CCH3	A0A5F9CCH3;G1T4S2	A0A5F9CCH3_RABIT	CHUK	I-kappa-B kinase	14068.4
A0A5F9CCH3;G1T4S7	A0A5F9CCH3;G1T4S7;A0A5F9D045	A0A5F9CCH3_RABIT;G1T4S7_RABIT	CHUK	I-kappa-B kinase	257 days, 14:54:00
G1T4S7	G1T4S7	G1T4S7_RABIT	CHUK	Isoform of A0A5F9CCH3, Component of inhibitor of nuclear factor kappa B kinase complex	86 days, 9:49:00
G1SFJ9	G1SFJ9	G1SFJ9_RABIT	CIAO1	Probable cytosolic iron-sulfur protein assembly protein CIAO1	224 days, 17:01:00
A0A5F9D577;G1SIP6	A0A5F9D877;G1SIP6;A0A5F9D577	A0A5F9D577_RABIT;G1SIP6_RABIT	CISD1	Isoform of A0A5F9D877, CDGSH iron sulfur domain 1	65280.7
G1SCT0	G1SCT0	G1SCT0_RABIT	CKAP4	Cytoskeleton associated protein 4	543150
A0A5F9CT68;G1TB71	G1TB71;A0A5F9CT68	A0A5F9CT68_RABIT;G1TB71_RABIT	CKAP5	Isoform of G1TB71, Cytoskeleton associated protein 5	166 days, 17:36:00
P00567	A0A5F9DLC0;P00567;G1SVY8	KCRB_RABIT	CKB	Creatine kinase B-type	453.297
P00563	P00563;G1TUS9;G1TG30	KCRM_RABIT	CKM	Creatine kinase M-type	88115.6
O77814	G1T0U9;O77814;B7NZE9;A0A5F9DB74	KCRS_RABIT	CKMT2	Creatine kinase S-type, mitochondrial	226 days, 14:08:00
A0A5F9D7L1;G1SXU7	A0A5F9D3D0;A0A5F9D7L1;A0A5F9CDT9;A0A5F9DGB7;G1SEI1;A0A5F9C4Y5;G1SXU7;A0A5F9D157	A0A5F9D7L1_RABIT;G1SXU7_RABIT	CLASP1	Cytoplasmic linker associated protein 1	13850.1
G1SME3	G1SME3	G1SME3_RABIT	CLCA2	Chloride channel accessory 2	12154.2
G1SIT0	G1SIT0;A0A5F9CLV9	G1SIT0_RABIT	CLCC1	Chloride channel CLIC-like protein 1	93564.2
O18894	O18894;A0A5F9DDN6;A0A5F9C5P2;A0A5F9CZQ8;G1SQK4	CLCN3_RABIT	CLCN3	H(+)/Cl(-) exchange transporter 3	416 days, 10:57:00
Q9TT16	G1SSS4;Q9TT16;A0A5F9DJZ6;A0A5F9D154	CLCN6_RABIT	CLCN6	Chloride transport protein 6	6427.63
G1T1C3	G1T1C3	G1T1C3_RABIT	CLDN1	Claudin	24091.8
G1SDQ8	G1SDQ8	G1SDQ8_RABIT	CLDN23	Claudin	1245.99
G1SZ42	G1TD67;G1SZ42	G1SZ42_RABIT	CLDN4	Claudin	186511
A0A5F9CCT8;G1SS67	G1SS67;A0A5F9CCT8	A0A5F9CCT8_RABIT;G1SS67_RABIT	CLDN7	Isoform of G1SS67, Claudin	26492.3
G1SW52	G1SW52	G1SW52_RABIT	CLDN8	Claudin	375 days, 15:12:00
Q95MF9	Q95MF9;G1U4G9;A0A5F9CRP0	CLIC1_RABIT	CLIC1	Chloride intracellular channel protein 1	365526
A0A5F9D128;G1ST51	A0A5F9D128;G1ST51	A0A5F9D128_RABIT;G1ST51_RABIT	CLIC2	Chloride intracellular channel protein	22457.8
A0A5F9D7A7;G1U446	G1U446;A0A5F9CUS5;A0A5F9D7A7	A0A5F9D7A7_RABIT;G1U446_RABIT	CLINT1	Isoform of G1U446, Clathrin interactor 1	82495.4
A0A5F9C2T0;A0A5F9CSU4;A0A5F9DA12;A0A5F9DKV3;A0A5F9DT46;G1SH95	A0A5F9CSU4;A0A5F9DKV3;G1SH95;A0A5F9DA12;A0A5F9CB37;A0A5F9C2T0;A0A5F9DT46	A0A5F9C2T0_RABIT;A0A5F9CSU4_RABIT;A0A5F9DA12_RABIT;A0A5F9DKV3_RABIT;A0A5F9DT46_RABIT;G1SH95_RABIT	CLIP1	Isoform of A0A5F9CSU4, CAP-Gly domain containing linker protein 1	11413.5
G1U517	G1U517	G1U517_RABIT	CLN8	CLN8 transmembrane ER and ERGIC protein	12911.7
A0A5F9CEV6;A0A5F9CXC5;A0A5F9DAJ7;G1U8Z2	A0A5F9DAJ7;A0A5F9CEV6;A0A5F9CXC5;G1U8Z2	A0A5F9CEV6_RABIT;A0A5F9CXC5_RABIT;A0A5F9DAJ7_RABIT;G1U8Z2_RABIT	CLPB	Isoform of A0A5F9DAJ7, ClpB homolog, mitochondrial AAA ATPase chaperonin	12861.7
G1U8K3	G1U8K3	G1U8K3_RABIT	CLPP	ATP-dependent Clp protease proteolytic subunit	12517.3
G1TNT9	G1TNT9;G1T1T8	G1TNT9_RABIT	CLPTM1	CLPTM1 regulator of GABA type A receptor forward trafficking	80963.2
G1SHM2	G1SHM2	G1SHM2_RABIT	CLPTM1L	CLPTM1 like	16887.6
A0A5F9CC37;A0A5F9CIY2;G1SSR8	A0A5F9CC37;A0A5F9CIY2;G1SSR8	A0A5F9CC37_RABIT;A0A5F9CIY2_RABIT;G1SSR8_RABIT	CLPX	Caseinolytic mitochondrial matrix peptidase chaperone subunit	27523.1
A0A5F9CJE1;G1U3U2	A0A5F9CJE1;G1U3U2	A0A5F9CJE1_RABIT;G1U3U2_RABIT	CLSTN1	Calsyntenin 1	415 days, 2:47:00
U3KM64	U3KM64	U3KM64_RABIT	CLTA	Isoform of G1SCE4, Clathrin light chain	91 days, 16:45:00
A0A5F9DCD4;G1TBL6	A0A5F9DCD4;G1SF26;G1TBL6;A0A5F9DCQ8;A0A5F9CWS3;A0A5F9DSZ0	A0A5F9DCD4_RABIT;G1TBL6_RABIT	CLTC	Clathrin heavy chain	227322
Q9XSC5	G1SQ27;Q9XSC5;A0A5F9C203	CLUS_RABIT	CLU	Clusterin	287542
G1T601	A0A5F9CZ56;A0A5F9DCW1;G1T601	G1T601_RABIT	CLYBL	Isoform of A0A5F9CZ56, Citrate lyase beta like	38572.9
A0A5F9C5E0;A0A5F9DQ17;G1T4S5	G1T4S5;A0A5F9C5E0;A0A5F9DQ17	A0A5F9C5E0_RABIT;A0A5F9DQ17_RABIT;G1T4S5_RABIT	CMAS	Isoform of G1T4S5, CMP-N-acetylneuraminic acid synthase	14739.2
G1SQA1	G1SQA1	G1SQA1_RABIT	CMBL	Carboxymethylenebutenolidase homolog	234 days, 5:38:00
A0A5F9C963;A0A5F9CFH1;A0A5F9CKI3;A0A5F9CVA6;A0A5F9CY92;A0A5F9DAH2;A0A5F9DCK7;A0A5F9DI80;A0A5F9DJV1;G1SGV2	A0A5F9DI80;A0A5F9CFH1;A0A5F9DJV1;G1SGV2;A0A5F9DAH2;A0A5F9DCK7;A0A5F9CVA6;A0A5F9CY92;A0A5F9C963;A0A5F9CKI3	A0A5F9C963_RABIT;A0A5F9CFH1_RABIT;A0A5F9CKI3_RABIT;A0A5F9CVA6_RABIT;A0A5F9CY92_RABIT;A0A5F9DAH2_RABIT;A0A5F9DCK7_RABIT;A0A5F9DI80_RABIT;A0A5F9DJV1_RABIT;G1SGV2_RABIT	CMIP	Isoform of A0A5F9DI80, C-Maf inducing protein	6613.77
G1T398	G1T398	G1T398_RABIT	CMPK1	UMP-CMP kinase	65812.5
A0A5F9D9C4;G1U5G2	G1U5G2;A0A5F9D9C4	A0A5F9D9C4_RABIT;G1U5G2_RABIT	CMTR1	Isoform of G1U5G2, Cap-specific mRNA (nucleoside-2'-O-)-methyltransferase 1	1132.64
A0A5F9CA23;A0A5F9DKP9;G1SKW3	A0A5F9DKP9;G1SKW3;A0A5F9CA23	A0A5F9CA23_RABIT;A0A5F9DKP9_RABIT;G1SKW3_RABIT	CNDP1	Isoform of A0A5F9DKP9, Carnosine dipeptidase 1	344 days, 17:01:00
G1SKV7	G1SKV7;U3KM31	G1SKV7_RABIT	CNDP2	Carnosine dipeptidase 2	82142.6
G1U7F4	G1U7F4	G1U7F4_RABIT	CNKSR1	Connector enhancer of kinase suppressor of Ras 1	413 days, 1:06:00
A0A5F9CCU5;A0A5F9CFH8;G1SWJ8;G1U323	A0A5F9CCU5;G1U323;A0A5F9CFH8;G1SWJ8	A0A5F9CCU5_RABIT;A0A5F9CFH8_RABIT;G1SWJ8_RABIT;G1U323_RABIT	CNNM2	Cyclin and CBS domain divalent metal cation transport mediator 2	176 days, 1:45:00
A0A5F9CCU5;A0A5F9CFH8;A0A5F9CUZ3;A0A5F9D5P7;A0A5F9D8H9;G1SJG9;G1SWJ8;G1TJ71;G1U323	A0A5F9CCU5;G1TJ71;G1U323;A0A5F9CFH8;G1SJG9;A0A5F9CJR8;A0A5F9D5P7;A0A5F9CUZ3;A0A5F9D8H9;A0A5F9CL73;G1SWJ8	A0A5F9CCU5_RABIT;A0A5F9CFH8_RABIT;A0A5F9CUZ3_RABIT;A0A5F9D5P7_RABIT;A0A5F9D8H9_RABIT;G1SJG9_RABIT;G1SWJ8_RABIT;G1TJ71_RABIT;G1U323_RABIT	CNNM2;CNNM4	Cyclin and CBS domain divalent metal cation transport mediator 2	18106.1
A0A5F9CUZ3;A0A5F9D5P7;A0A5F9D8H9	A0A5F9D5P7;A0A5F9CUZ3;A0A5F9D8H9	A0A5F9CUZ3_RABIT;A0A5F9D5P7_RABIT;A0A5F9D8H9_RABIT	CNNM4	Isoform of G1TJ71, Cyclin and CBS domain divalent metal cation transport mediator 4	86 days, 17:36:00
A0A5F9CUZ3;A0A5F9D5P7;A0A5F9D8H9;G1SJG9;G1TJ71	G1TJ71;G1SJG9;A0A5F9CJR8;A0A5F9D5P7;A0A5F9CUZ3;A0A5F9D8H9;A0A5F9CL73	A0A5F9CUZ3_RABIT;A0A5F9D5P7_RABIT;A0A5F9D8H9_RABIT;G1SJG9_RABIT;G1TJ71_RABIT	CNNM4	Isoform of G1TJ71, Cyclin and CBS domain divalent metal cation transport mediator 4	304 days, 14:26:00
A0A5F9CUZ3;A0A5F9D5P7;A0A5F9D8H9;G1U2J5	G1U2J5;A0A5F9CJR8;A0A5F9D5P7;A0A5F9CUZ3;A0A5F9D8H9;A0A5F9CL73;A0A5F9CQV9	A0A5F9CUZ3_RABIT;A0A5F9D5P7_RABIT;A0A5F9D8H9_RABIT;G1U2J5_RABIT	CNNM4	Isoform of G1TJ71, Cyclin and CBS domain divalent metal cation transport mediator 4	12706.3
G1U2J5	G1U2J5;A0A5F9CQV9	G1U2J5_RABIT	CNNM4	Isoform of G1TJ71, Cyclin and CBS domain divalent metal cation transport mediator 4	17587.2
A0A5F9DS52;G1SRZ8	G1SRZ8;A0A5F9DS52	A0A5F9DS52_RABIT;G1SRZ8_RABIT	CNOT1	Isoform of G1SRZ8, CCR4-NOT transcription complex subunit 1	21740.3
A0A5F9CCB4;A0A5F9CHV7;A0A5F9CVF6;A0A5F9D7M2;A0A5F9DUZ9;G1TZB2	G1TZB2;A0A5F9DFI7;A0A5F9CCB4;A0A5F9DHX5;A0A5F9CHV7;A0A5F9CIS5;A0A5F9D7M2;A0A5F9CVF6;A0A5F9DUZ9	A0A5F9CCB4_RABIT;A0A5F9CHV7_RABIT;A0A5F9CVF6_RABIT;A0A5F9D7M2_RABIT;A0A5F9DUZ9_RABIT;G1TZB2_RABIT	CNOT10	Isoform of G1TZB2, CCR4-NOT transcription complex subunit 10	184 days, 1:51:00
A0A5F9CU46;A0A5F9D878;B7NZS4	A0A5F9CU46;B7NZS4;A0A5F9D878;A0A5F9C9H5	A0A5F9CU46_RABIT;A0A5F9D878_RABIT;B7NZS4_RABIT	CNOT3	CCR4-NOT transcription complex subunit 3	348 days, 21:37:00
A0A5F9C6G5;A0A5F9CE48;A0A5F9CRQ8;A0A5F9DKC2;A0A5F9DQG1;G1T0K9;G1TVA3	A0A5F9DQG1;G1T0K9;A0A5F9CE48;A0A5F9DKC2;A0A5F9C6G5;G1TVA3;A0A5F9CRQ8	A0A5F9C6G5_RABIT;A0A5F9CE48_RABIT;A0A5F9CRQ8_RABIT;A0A5F9DKC2_RABIT;A0A5F9DQG1_RABIT;G1T0K9_RABIT;G1TVA3_RABIT	CNOT6;CNOT6L	Isoform of A0A5F9DQG1, Poly(A)-specific ribonuclease	227 days, 14:45:00
A0A5F9D358;G1SGJ5;G1TIP3	G1TIP3;G1SGJ5;A0A5F9D358	A0A5F9D358_RABIT;G1SGJ5_RABIT;G1TIP3_RABIT	CNOT9	Isoform of G1TIP3, CCR4-NOT transcription complex subunit 9	3067.71
G1THV8;G1U5R4	G1THV8;G1U5R4	G1THV8_RABIT;G1U5R4_RABIT	CNPY3	Canopy FGF signaling regulator 3	19496.5
G1SD09	G1SD09	G1SD09_RABIT	CNPY4	Canopy FGF signaling regulator 4	168 days, 23:06:00
A0A5F9CXT1;A0A5F9D0M6;A0A5F9DFW1;A0A5F9DIJ8;G1SX46	G1SX46;A0A5F9DFW1;A0A5F9DIJ8;A0A5F9CXT1;A0A5F9D0M6	A0A5F9CXT1_RABIT;A0A5F9D0M6_RABIT;A0A5F9DFW1_RABIT;A0A5F9DIJ8_RABIT;G1SX46_RABIT	CNTN1	Isoform of G1SX46, Contactin 1	194 days, 4:09:00
G1TAK1	G1TAK1	G1TAK1_RABIT	COA3	Cytochrome c oxidase assembly factor 3	23511.5
A0A5F9CZ03;G1TAS1	G1TAS1;A0A5F9CZ03	A0A5F9CZ03_RABIT;G1TAS1_RABIT	COA7	Isoform of G1TAS1, Cytochrome c oxidase assembly factor 7 (putative)	11712.1
G1T8Y0	G1T8Y0	G1T8Y0_RABIT	COASY	Coenzyme A synthase	43336.2
A0A5F9D6W5;A0A5F9D8P2;A0A5F9DB60;A0A5F9DSZ3;G1TDD0	A0A5F9DSZ3;A0A5F9DB60;G1TDD0;A0A5F9D6W5;A0A5F9D8P2	A0A5F9D6W5_RABIT;A0A5F9D8P2_RABIT;A0A5F9DB60_RABIT;A0A5F9DSZ3_RABIT;G1TDD0_RABIT	COBLL1	Isoform of A0A5F9DSZ3, Cordon-bleu WH2 repeat protein like 1	15537.6
G1T263	G1T263;A0A5F9DSB3	G1T263_RABIT	COG1	Conserved oligomeric Golgi complex subunit 1	5193
A0A5F9D493;G1SDD2;U3KML0	G1SDD2;A0A5F9CTH2;U3KML0;A0A5F9D493	A0A5F9D493_RABIT;G1SDD2_RABIT;U3KML0_RABIT	COG2	Isoform of G1SDD2, Component of oligomeric Golgi complex 2	12200.3
A0A5F9CHR9;G1SHN4	G1SHN4;A0A5F9CHR9	A0A5F9CHR9_RABIT;G1SHN4_RABIT	COG3	Isoform of G1SHN4, Component of oligomeric Golgi complex 3	76 days, 2:02:00
A0A5F9CLB2;A0A5F9CZN1;G1T416	A0A5F9CZN1;A0A5F9CLB2;G1T416	A0A5F9CLB2_RABIT;A0A5F9CZN1_RABIT;G1T416_RABIT	COG5	Isoform of A0A5F9CZN1, Conserved oligomeric Golgi complex subunit 5	2898.68
G1SV40	G1SV40	G1SV40_RABIT	COG7	Isoform of A0A5F9D0L3, Component of oligomeric Golgi complex 7	9292.68
A0A5F9C2X4;A0A5F9CJB7;A0A5F9CR40;A0A5F9DAJ5;A0A5F9DVH1;G1T994	G1T994;A0A5F9CGX6;A0A5F9CJB7;A0A5F9DAJ5;A0A5F9D4Y9;A0A5F9C2X4;A0A5F9CXR4;A0A5F9CR40;A0A5F9DVH1	A0A5F9C2X4_RABIT;A0A5F9CJB7_RABIT;A0A5F9CR40_RABIT;A0A5F9DAJ5_RABIT;A0A5F9DVH1_RABIT;G1T994_RABIT	COL12A1	Isoform of G1T994, Collagen alpha-1(XII) chain	17342.1
Q28902	Q28902;G1T994;A0A5F9CGX6;A0A5F9CJB7;A0A5F9DAJ5;A0A5F9D4Y9;A0A5F9C2X4;A0A5F9CXR4;A0A5F9CR40;A0A5F9DVH1	COCA1_RABIT	COL12A1	Collagen alpha-1(XII) chain (Fragment)	11732.1
G1SPM4	G1SPM4	G1SPM4_RABIT	COL16A1	Collagen type XVI alpha 1 chain	686.968
G1SIZ0	G1SIZ0	G1SIZ0_RABIT	COL17A1	Collagen type XVII alpha 1 chain	183280
A0A5F9CXB0;A0A5F9CXS8;G1T4A5	G1T4A5;A0A5F9CXS8;A0A5F9CXB0	A0A5F9CXB0_RABIT;A0A5F9CXS8_RABIT;G1T4A5_RABIT	COL1A1	Isoform of G1T4A5, Collagen alpha-1(I) chain	119 days, 7:37:00
A0A5F9DSX4;G1T8L2	G1T8L2;A0A5F9DSX4	A0A5F9DSX4_RABIT;G1T8L2_RABIT	COL5A2	Isoform of G1T8L2, Collagen type V alpha 2 chain	1779.86
G1TYB6	G1TYB6	G1TYB6_RABIT	COLEC12	Collectin-12	15873.1
G1SEQ7	G1SEQ7	G1SEQ7_RABIT	COMMD1	COMM domain-containing protein 1	11388.5
G1SYY4	G1SYY4	G1SYY4_RABIT	COMMD3	COMM domain-containing protein 3	7504.87
G1SR33	G1SR33	G1SR33_RABIT	COMMD5	COMM domain-containing protein 5	307 days, 10:17:00
A0A5F9CDH3;A0A5F9DMB5;A0A5F9DQD9;G1T9Y5	A0A5F9DMB5;A0A5F9CDH3;G1T9Y5;A0A5F9DQD9	A0A5F9CDH3_RABIT;A0A5F9DMB5_RABIT;A0A5F9DQD9_RABIT;G1T9Y5_RABIT	COMMD9	Isoform of A0A5F9DMB5, COMM domain containing 9	6809.78
A0A5F9DQ59	A0A5F9DQ59	A0A5F9DQ59_RABIT	COMT	Catechol O-methyltransferase	302 days, 22:37:00
A0A5F9DQ59;A0A5F9DRQ6;G1SQP9	A0A5F9DQ59;A0A5F9DKR7;A0A5F9DRQ6;G1SQP9	A0A5F9DQ59_RABIT;A0A5F9DRQ6_RABIT;G1SQP9_RABIT	COMT	Catechol O-methyltransferase	70019.1
A0A5F9DRQ6;G1SQP9	A0A5F9DRQ6;G1SQP9	A0A5F9DRQ6_RABIT;G1SQP9_RABIT	COMT	Isoform of A0A5F9DQ59, Catechol O-methyltransferase	16528
G1SWJ0	G1SWJ0	G1SWJ0_RABIT	COMTD1	Catechol-O-methyltransferase domain containing 1	36638.7
G1T7I4	G1T7I4	G1T7I4_RABIT	COPA	Coatomer subunit alpha	241547
G1SDA4	A0A5F9C3M1;G1SDA4;A0A5F9C6C7;A0A5F9DSP2;A0A5F9D4B1	G1SDA4_RABIT	COPB1	Isoform of A0A5F9C3M1, Coatomer subunit beta	51324.4
G1SET0	G1SET0;A0A5F9DNA1;A0A5F9CSJ9	G1SET0_RABIT	COPB2	Coatomer subunit beta'	79512.6
G1SQ22	G1SQ22;A0A5F9D277	G1SQ22_RABIT	COPG1	Coatomer subunit gamma	24445.7
A0A5F9C1K7;A0A5F9C2H7;A0A5F9C8X2;A0A5F9CSZ9;G1SQ22;U3KMU0	G1SQ22;A0A5F9CSZ9;A0A5F9C2H7;U3KMU0;A0A5F9C8X2;G1U541;A0A5F9C1K7	A0A5F9C1K7_RABIT;A0A5F9C2H7_RABIT;A0A5F9C8X2_RABIT;A0A5F9CSZ9_RABIT;G1SQ22_RABIT;U3KMU0_RABIT	COPG1;COPG2	Isoform of A0A5F9CSZ9, Coatomer subunit gamma	28164.7
A0A5F9C1K7;A0A5F9C2H7;A0A5F9C8X2;A0A5F9CSZ9;U3KMU0	A0A5F9CSZ9;A0A5F9C2H7;U3KMU0;A0A5F9C8X2;G1U541;A0A5F9C1K7	A0A5F9C1K7_RABIT;A0A5F9C2H7_RABIT;A0A5F9C8X2_RABIT;A0A5F9CSZ9_RABIT;U3KMU0_RABIT	COPG2	Isoform of A0A5F9CSZ9, Coatomer subunit gamma	53788.4
G1SR16	G1SR16;U3KNN0	G1SR16_RABIT	COPS2	COP9 signalosome complex subunit 2	58755.7
U3KMS5	U3KMS5;G1U013;A0A5F9D3B2	U3KMS5_RABIT	COPS3	COP9 signalosome complex subunit 3	16032.9
A0A5F9C9X1;G1SJN4	A0A5F9C9X1;G1SJN4;A0A5F9CTA6	A0A5F9C9X1_RABIT;G1SJN4_RABIT	COPS4	COP9 signalosome complex subunit 4	14886.6
G1T1D9	G1T1D9	G1T1D9_RABIT	COPS5	COP9 signalosome subunit 5	12907.7
G1SD02	G1SD02	G1SD02_RABIT	COPS6	COP9 signalosome complex subunit 6	15451.2
G1T0T5	G1T0T5	G1T0T5_RABIT	COPS7A	Isoform of A0A5F9D163, COP9 signalosome subunit 7A	188 days, 16:23:00
A0A5F9C103;A0A5F9DPK6;A0A5F9DUG9	A0A5F9C103;A0A5F9DPK6;A0A5F9DUG9	A0A5F9C103_RABIT;A0A5F9DPK6_RABIT;A0A5F9DUG9_RABIT	COPS7B	COP9 signalosome subunit 7B	173 days, 13:44:00
A0A5F9C2C6;A0A5F9CY75;G1SSV1	A0A5F9D9L7;A0A5F9CY75;A0A5F9C2C6;G1SSV1	A0A5F9C2C6_RABIT;A0A5F9CY75_RABIT;G1SSV1_RABIT	COPS8	Isoform of A0A5F9CY75, COP9 signalosome subunit 8	10499.1
A0A5F9C2C6;G1SSV1	A0A5F9D9L7;A0A5F9C2C6;G1SSV1	A0A5F9C2C6_RABIT;G1SSV1_RABIT	COPS8	Isoform of A0A5F9CY75, COP9 signalosome subunit 8	91 days, 0:58:00
A0A5F9CY75	A0A5F9CY75	A0A5F9CY75_RABIT	COPS8	COP9 signalosome complex subunit 8	38 days, 19:33:00
A0A5F9CG47;G1T593	G1T593;A0A5F9CG47	A0A5F9CG47_RABIT;G1T593_RABIT	COPZ1	Isoform of G1T593, Coatomer subunit zeta	28068.3
G1TB44	G1TB44	G1TB44_RABIT	COQ4	Ubiquinone biosynthesis protein COQ4 homolog, mitochondrial	134 days, 22:45:00
G1T897	G1T897;A0A5F9D6M3	G1T897_RABIT	COQ5	2-methoxy-6-polyprenyl-1,4-benzoquinol methylase, mitochondrial	226 days, 18:43:00
A0A5F9DAZ0;A0A5F9DHE8;G1SRQ9	A0A5F9DAZ0;A0A5F9DHE8;G1SRQ9	A0A5F9DAZ0_RABIT;A0A5F9DHE8_RABIT;G1SRQ9_RABIT	COQ6	Ubiquinone biosynthesis monooxygenase COQ6, mitochondrial	3517.62
A0A5F9C346;G1SGS8	G1SGS8;A0A5F9C346	A0A5F9C346_RABIT;G1SGS8_RABIT	COQ7	Isoform of A0A5F9CIV1, 5-demethoxyubiquinone hydroxylase, mitochondrial	14667.6
A0A5F9CPJ6;G1TDF3	A0A5F9CPJ6;G1TDF3;A0A5F9C6J5	A0A5F9CPJ6_RABIT;G1TDF3_RABIT	COQ8A	Atypical kinase COQ8A, mitochondrial	20341.8
A0A5F9CF36;A0A5F9DLE7;G1STX9	A0A5F9DLE7;A0A5F9CF36;G1STX9	A0A5F9CF36_RABIT;A0A5F9DLE7_RABIT;G1STX9_RABIT	COQ8B	Isoform of A0A5F9DLE7, Coenzyme Q8B	306 days, 18:39:00
A0A5F9DEN1;G1TF67	G1TF67;A0A5F9DEN1	A0A5F9DEN1_RABIT;G1TF67_RABIT	CORO1A	Isoform of G1TF67, Coronin	179 days, 12:07:00
Q9XS70	Q9XS70	COR1B_RABIT	CORO1B	Coronin-1B	57812.9
G1TRH5	G1TRH5;A0A5F9D3T9	G1TRH5_RABIT	CORO1C	Coronin	111697
G1SKQ1	A0A5F9D6V9;G1SKQ1;A0A5F9D3C9	G1SKQ1_RABIT	CORO2A	Isoform of A0A5F9D6V9, Coronin	412 days, 17:51:00
G1SV82	G1SV82	G1SV82_RABIT	COX11	Cytochrome c oxidase copper chaperone COX11	1545.62
Q9TTT8	Q9TTT8;G1SG11	COX41_RABIT	COX4I1	Cytochrome c oxidase subunit 4 isoform 1, mitochondrial	624887
Q9TTT7	G1SY28;Q9TTT7	CX6A1_RABIT	COX6A1	Cytochrome c oxidase subunit 6A1, mitochondrial	334 days, 12:04:00
A0A5F9CI66;A0A5F9D4T2;G1SJX3;U3KMC6	A0A5F9CI66;G1SJX3;A0A5F9D4T2;U3KMC6	A0A5F9CI66_RABIT;A0A5F9D4T2_RABIT;G1SJX3_RABIT;U3KMC6_RABIT	CP	Ceruloplasmin	10527.9
G1SZF9	G1SZF9;A0A5F9DEI4	G1SZF9_RABIT	CPD	Carboxypeptidase D	88359.5
A0A5F9C7T5;A0A5F9CBU9;A0A5F9CHX2;A0A5F9CWJ6;A0A5F9D5F5;A0A5F9DBC6;A0A5F9DG59;A0A5F9DMX8;A0A5F9DP00;A0A5F9DR76;A0A5F9DVS6;G1SU53;G1SW93;G1TJV8;G1U085	A0A5F9DMX8;A0A5F9DP00;G1TJV8;A0A5F9DG59;A0A5F9CBU9;G1U085;A0A5F9CHX2;A0A5F9DBC6;A0A5F9D5F5;A0A5F9CWJ6;A0A5F9C7T5;G1SW93;G1SU53;A0A5F9DR76;A0A5F9DVS6	A0A5F9C7T5_RABIT;A0A5F9CBU9_RABIT;A0A5F9CHX2_RABIT;A0A5F9CWJ6_RABIT;A0A5F9D5F5_RABIT;A0A5F9DBC6_RABIT;A0A5F9DG59_RABIT;A0A5F9DMX8_RABIT;A0A5F9DP00_RABIT;A0A5F9DR76_RABIT;A0A5F9DVS6_RABIT;G1SU53_RABIT;G1SW93_RABIT;G1TJV8_RABIT;G1U085_RABIT	CPEB2;CPEB3;CPEB4	Isoform of A0A5F9DMX8, Cytoplasmic polyadenylation element binding protein 4	305 days, 5:53:00
A0A5F9C7C8	A0A5F9C7C8;G1TCX0	A0A5F9C7C8_RABIT	CPNE1	Cysteine desulfurase, mitochondrial	127495
A0A5F9C7C8;U3KPF0	G1TEU5;A0A5F9C7C8;G1U356;A0A5F9DH20;A0A5F9CTB5;U3KPF0;A0A5F9C0Y5	A0A5F9C7C8_RABIT;U3KPF0_RABIT	CPNE1;CPNE3	Cysteine desulfurase, mitochondrial	430255
G1SDK0	G1SDK0	G1SDK0_RABIT	CPNE2	Copine 2	12796
U3KPF0	G1TEU5;U3KPF0;A0A5F9C0Y5	U3KPF0_RABIT	CPNE3	Isoform of G1TEU5, Copine 3	515892
A0A5F9D161;G1TEC7;U3KMG0;U3KPF0	G1TEU5;G1SIQ6;G1SYK2;G1SSG3;G1TL70;G1TEC7;A0A5F9C4T3;U3KMG0;A0A5F9D161;U3KPF0;A0A5F9C0Y5	A0A5F9D161_RABIT;G1TEC7_RABIT;U3KMG0_RABIT;U3KPF0_RABIT	CPNE3;CPNE8	Isoform of A0A5F9CLP4, Copine 8	965365
A0A5F9D161;G1TEC7;U3KMG0	A0A5F9CLP4;G1TL70;G1TEC7;A0A5F9C4T3;U3KMG0;A0A5F9D161;A0A5F9CQR1	A0A5F9D161_RABIT;G1TEC7_RABIT;U3KMG0_RABIT	CPNE8	Isoform of A0A5F9CLP4, Copine 8	62693.3
G1SK75	G1SK75	G1SK75_RABIT	CPPED1	Calcineurin-like phosphoesterase domain-containing protein 1	2707.83
G1T7A8	G1T7A8	G1T7A8_RABIT	CPQ	Carboxypeptidase Q	235 days, 16:28:00
G1SPH7	G1SPH7	G1SPH7_RABIT	CPSF2	Cleavage and polyadenylation specificity factor subunit 2	1197.87
A0A5F9CF68;A0A5F9CPT9;A0A5F9D0X9;G1SKA3	A0A5F9D0X9;A0A5F9CF68;G1SKA3;A0A5F9CPT9	A0A5F9CF68_RABIT;A0A5F9CPT9_RABIT;A0A5F9D0X9_RABIT;G1SKA3_RABIT	CPSF3	Isoform of A0A5F9D0X9, Cleavage and polyadenylation specific factor 3	365 days, 14:51:00
A0A5F9D176;G1T5I9	G1T5I9;A0A5F9CG61;A0A5F9D176	A0A5F9D176_RABIT;G1T5I9_RABIT	CPSF6	Isoform of G1T5I9, Cleavage and polyadenylation specificity factor subunit 6	10917.8
G1THT8	G1THT8	G1THT8_RABIT	CPSF7	Cleavage and polyadenylation specific factor 7	1770.66
G1TC19	G1TC19	G1TC19_RABIT	CPT2	Carnitine palmitoyltransferase 2	59514.6
G1SDA2	G1SDA2	G1SDA2_RABIT	CRABP1	Cellular retinoic acid-binding protein 1	1046.94
A0A5F9CA28;A0A5F9CWE1;A0A5F9D098;A0A5F9DG89;G1SLV2;G1T1B1	G1SLV2;G1T1B1;A0A5F9DG89;A0A5F9CA28;A0A5F9CWE1;A0A5F9D098	A0A5F9CA28_RABIT;A0A5F9CWE1_RABIT;A0A5F9D098_RABIT;A0A5F9DG89_RABIT;G1SLV2_RABIT;G1T1B1_RABIT	CREBBP;EP300	Isoform of G1T1B1, Histone acetyltransferase	290 days, 17:08:00
G1U6B5	G1U6B5	G1U6B5_RABIT	CREBZF	CREB/ATF bZIP transcription factor	312 days, 8:42:00
G1SE50	G1SE50	G1SE50_RABIT	CRKL	CRK like proto-oncogene, adaptor protein	17332.5
G1T9K0	G1T9K0	G1T9K0_RABIT	CRNKL1	Crooked neck pre-mRNA splicing factor 1	5139.74
A0A5F9C1P8;A0A5F9C946;A0A5F9D111;A0A5F9D9C2;A0A5F9DC24;A0A5F9DPD9;G1SZI7	A0A5F9C1P8;A0A5F9DC24;A0A5F9D9C2;G1SZI7;A0A5F9C946;A0A5F9DPD9;A0A5F9D111	A0A5F9C1P8_RABIT;A0A5F9C946_RABIT;A0A5F9D111_RABIT;A0A5F9D9C2_RABIT;A0A5F9DC24_RABIT;A0A5F9DPD9_RABIT;G1SZI7_RABIT	CROT	Carnitine O-octanoyltransferase	195 days, 15:02:00
A0A5F9CTV6;A0A5F9DCK3;G1SMX6	A0A5F9CTV6;G1SMX6;A0A5F9DCK3	A0A5F9CTV6_RABIT;A0A5F9DCK3_RABIT;G1SMX6_RABIT	CRTAC1	Cartilage acidic protein 1	145974
A0A5F9DQV8;G1STP3	A0A5F9DQV8;A0A5F9C241;A0A5F9DP15;G1STP3	A0A5F9DQV8_RABIT;G1STP3_RABIT	CRTAP	Cartilage associated protein	26113.6
P02493	P02493;A0A5F9CAT1;G1U4U7	CRYAA_RABIT	CRYAA	Alpha-crystallin A chain	14751.9
P41316	P41316	CRYAB_RABIT	CRYAB	Alpha-crystallin B chain	167695
G1TTL8	G1TTL8	G1TTL8_RABIT	CRYBB1	Beta-B1 crystallin	11798.9
A2IBH5	A2IBH5;A0A5F9CKN8	CRBB2_RABIT	CRYBB2	Beta-crystallin B2	400 days, 3:44:00
A0A5F9D8S3;G1T598	G1T598;A0A5F9CHA0;A0A5F9D8S3;A0A5F9CME7	A0A5F9D8S3_RABIT;G1T598_RABIT	CRYBG1	Isoform of G1T598, Crystallin beta-gamma domain containing 1	39196.9
A0A5F9DIT6;A0A5F9DTN3;G1TCQ6	A0A5F9DIT6;G1TCQ6;A0A5F9DTN3	A0A5F9DIT6_RABIT;A0A5F9DTN3_RABIT;G1TCQ6_RABIT	CRYBG2	Crystallin beta-gamma domain containing 2	14081.5
G1U3M6	G1U3M6	G1U3M6_RABIT	CRYBG3	Crystallin beta-gamma domain containing 3	11125.3
G1U6H3	G1T0C9;A0A5F9C361;G1TU07;G1U6H3	G1U6H3_RABIT	CRYGD	Isoform of A0A5F9DAQ0, Crystallin gamma D	24954.2
P14755	G1T5F8;P14755;A0A5F9CM74;A0A5F9D446	CRYL1_RABIT	CRYL1	Lambda-crystallin	35364.3
A0A5F9DCJ0;G1SIW8	G1SIW8;A0A5F9DCJ0;A0A5F9DV34	A0A5F9DCJ0_RABIT;G1SIW8_RABIT	CRYZ	Isoform of G1SIW8, Crystallin zeta	97996
A0A5F9DNW6;G1SKL8	G1SKL8;A0A5F9DNW6	A0A5F9DNW6_RABIT;G1SKL8_RABIT	CRYZL1	Isoform of G1SKL8, Crystallin zeta like 1	70 days, 13:54:00
A0A5F9DU85;G1SSK8	A0A5F9DU85;G1SSK8	A0A5F9DU85_RABIT;G1SSK8_RABIT	CS	Citrate synthase	552270
G1TK30	G1TK30;A0A5F9CP22	G1TK30_RABIT	CSAD	Cysteine sulfinic acid decarboxylase	84590.4
A0A5F9CBG6;G1T2C3;G1TBN0	A0A5F9CBG6;G1TBN0;G1T2C3	A0A5F9CBG6_RABIT;G1T2C3_RABIT;G1TBN0_RABIT	CSDE1	Cold shock domain containing E1	18274.8
A0A5F9D376	G1SNZ3;A0A5F9D376	A0A5F9D376_RABIT	CSE1L	Isoform of G1SNZ3, Chromosome segregation 1-like protein	70871.7
A0A5F9DLM3;G1SNN0	G1SNN0;A0A5F9DLM3	A0A5F9DLM3_RABIT;G1SNN0_RABIT	CSGALNACT2	Isoform of G1SNN0, Hexosyltransferase	284 days, 13:24:00
P67828	A0A5F9DN01;A0A5F9DGX4;A0A5F9CUM8;G1U4M4;A0A5F9CV57;P67828;A0A5S8HXC8;A0A5F9DBW1;A0A5F9CAG6;A0A5F9C8A7;A0A5F9CKG7	KC1A_RABIT	CSNK1A1	Casein kinase I isoform alpha	52842.1
A0A5F9DDG5;A0A5F9DJR8;G1ST01	A0A5F9DJR8;A0A5F9DDG5;G1ST01	A0A5F9DDG5_RABIT;A0A5F9DJR8_RABIT;G1ST01_RABIT	CSNK1D	Isoform of A0A5F9DJR8, Casein kinase I isoform delta	6927.74
P81123	A0A5F9CVD1;A0A5F9DJR8;P81123;A0A5F9DGW5;A0A5F9DDG5;A0A5F9C3Y1;A0A5F9CYS9;G1ST01;G1U4F8	KC1D_RABIT	CSNK1D	Casein kinase I isoform delta (Fragment)	3501.81
A0A5F9C1N6;A0A5F9C8S4;A0A5F9D7J4;A0A5F9DBJ7;A0A5F9DH79;G1T2F6	A0A5F9D7J4;A0A5F9DH79;A0A5F9DBJ7;A0A5F9C8S4;G1T2F6;A0A5F9C1N6	A0A5F9C1N6_RABIT;A0A5F9C8S4_RABIT;A0A5F9D7J4_RABIT;A0A5F9DBJ7_RABIT;A0A5F9DH79_RABIT;G1T2F6_RABIT	CSNK1G1	Isoform of A0A5F9D7J4, Non-specific serine/threonine protein kinase	13293
A0A5F9C1N6;A0A5F9C8S4;A0A5F9C8V8;A0A5F9CG88;A0A5F9D336;A0A5F9D6R2;A0A5F9D7J4;A0A5F9DBJ7;A0A5F9DH79;A0A5F9DPZ3;G1T2F6;G1T865	A0A5F9D7J4;G1T865;A0A5F9DH79;A0A5F9CG88;A0A5F9DBJ7;A0A5F9D6R2;A0A5F9C8S4;A0A5F9C8V8;A0A5F9DPZ3;A0A5F9D336;G1T2F6;A0A5F9C1N6	A0A5F9C1N6_RABIT;A0A5F9C8S4_RABIT;A0A5F9C8V8_RABIT;A0A5F9CG88_RABIT;A0A5F9D336_RABIT;A0A5F9D6R2_RABIT;A0A5F9D7J4_RABIT;A0A5F9DBJ7_RABIT;A0A5F9DH79_RABIT;A0A5F9DPZ3_RABIT;G1T2F6_RABIT;G1T865_RABIT	CSNK1G1;CSNK1G3	Isoform of A0A5F9D7J4, Non-specific serine/threonine protein kinase	27779.3
A0A5F9C8V8;A0A5F9CG88;A0A5F9D336;A0A5F9D6R2;A0A5F9DPZ3;G1T865	G1T865;A0A5F9CG88;A0A5F9D6R2;A0A5F9C8V8;A0A5F9DPZ3;A0A5F9D336	A0A5F9C8V8_RABIT;A0A5F9CG88_RABIT;A0A5F9D336_RABIT;A0A5F9D6R2_RABIT;A0A5F9DPZ3_RABIT;G1T865_RABIT	CSNK1G3	Isoform of G1T865, Non-specific serine/threonine protein kinase	27733
P33674	P33674;G1TQ31;A0A5F9CDI0;A0A5F9CE99;A0A5F9DBL1;A0A5F9D4P0	CSK21_RABIT	CSNK2A1	Casein kinase II subunit alpha	14309.8
G1SN56	G1SN56	G1SN56_RABIT	CSNK2A2	Casein kinase 2 alpha 2	10805.4
P67873	P67873;A0A5F9CJS0	CSK2B_RABIT	CSNK2B	Casein kinase II subunit beta	29404.5
G1SJ72	G1SJ72	G1SJ72_RABIT	CSPG4	Chondroitin sulfate proteoglycan 4	1232.69
G1SZ00	G1SZ00;A0A5F9DNI2;A0A5F9DQI6	G1SZ00_RABIT	CSRP1	Cysteine and glycine rich protein 1	46052.6
O97862	O97862;A0A5F9CA48;G1SUE4	CYTC_RABIT	CST3	Cystatin-C	47765.1
G1TME7	G1TME7	G1TME7_RABIT	CSTB	Cystatin B	31603.9
G1T9E3	G1T9E3	G1T9E3_RABIT	CSTF3	Cleavage stimulation factor subunit 3	6193.87
A0A5F9CWB3;G1SSB4	A0A5F9CWB3;A0A5F9DF35;G1SSB4	A0A5F9CWB3_RABIT;G1SSB4_RABIT	CTBP2	C-terminal binding protein 2	397 days, 20:21:00
G1ST90	G1ST90	G1ST90_RABIT	CTH	Cystathionine gamma-lyase	15288
Q59I72	G1STP6;A0A5F9CDT1;Q59I72;A0A5F9D822;A0A5F9D8X8;A0A5F9C5V6;A0A5F9D7Y4;A0A5F9CY31;A0A5F9DP02;A0A5F9CPG1;A0A5F9CP53;U3KNC8	CTNA1_RABIT	CTNNA1	Catenin alpha-1	385532
A0A5F9CDT1;A0A5F9D8X8;A0A5F9DP02	A0A5F9CDT1;A0A5F9D8X8;A0A5F9DP02	A0A5F9CDT1_RABIT;A0A5F9D8X8_RABIT;A0A5F9DP02_RABIT	CTNNA2	Alpha N-catenin	71516.5
A0A5F9CQS0;G1SFH9	G1SFH9;A0A5F9CQS0	A0A5F9CQS0_RABIT;G1SFH9_RABIT	CTNNB1	Isoform of A0A5F9CH47, Catenin beta 1	123862
A0A5F9CQS0;G1SFH9;G1T2J0	G1T2J0;A0A5F9CH47;G1SFH9;A0A5F9CQS0	A0A5F9CQS0_RABIT;G1SFH9_RABIT;G1T2J0_RABIT	CTNNB1;JUP	Isoform of A0A5F9CH47, Catenin beta 1	371187
A0A5F9DVA9;G1SSH0	G1SSH0;A0A5F9DVA9	A0A5F9DVA9_RABIT;G1SSH0_RABIT	CTNNBL1	Isoform of G1SSH0, Catenin beta like 1	285 days, 9:57:00
A0A5F9CJS3;A0A5F9CR86;A0A5F9D429;G1TVY5	A0A5F9D429;A0A5F9CJS3;A0A5F9DN40;G1TVY5;A0A5F9CR86	A0A5F9CJS3_RABIT;A0A5F9CR86_RABIT;A0A5F9D429_RABIT;G1TVY5_RABIT	CTNND1	Isoform of A0A5F9D429, Catenin delta 1	697956
G1T3X9	G1T3X9	G1T3X9_RABIT	CTNND2	Catenin delta 2	234 days, 13:23:00
G1TBC8	G1TBC8	G1TBC8_RABIT	CTPS1	CTP synthase	19070.8
G1SI74	G1SI74	G1SI74_RABIT	CTPS2	CTP synthase	13160.9
G1T559	G1T559	G1T559_RABIT	CTR9	CTR9 homolog, Paf1/RNA polymerase II complex component	4280.97
A0A5F9C3V2;A0A5F9CB14;A0A5F9CVW0;A0A5F9DEI0;A0A5F9DMP1;G1SDZ0	A0A5F9DMP1;G1SDZ0;A0A5F9DEI0;A0A5F9CB14;A0A5F9CVW0;A0A5F9C3V2	A0A5F9C3V2_RABIT;A0A5F9CB14_RABIT;A0A5F9CVW0_RABIT;A0A5F9DEI0_RABIT;A0A5F9DMP1_RABIT;G1SDZ0_RABIT	CTSA	Isoform of A0A5F9DMP1, Carboxypeptidase	15799.4
A0A5F9C4V2	A0A5F9CEP9;A0A5F9DK52;G1TBY1;A0A5F9C4V2;A0A5F9CQV5	A0A5F9C4V2_RABIT	CTSB	Isoform of A0A5F9CEP9, Cathepsin B	218597
A0A5F9CG27;A0A5F9DHB5;G1T7L0	G1T7L0;A0A5F9DHB5;A0A5F9CG27;A0A5F9DNX4	A0A5F9CG27_RABIT;A0A5F9DHB5_RABIT;G1T7L0_RABIT	CTSC	Isoform of G1T7L0, Cathepsin C	37537.7
A0A5F9CYU5;A0A5F9DGC0;G1SV24	A0A5F9CYU5;A0A5F9DGC0;A0A5F9CNF3;G1SV24	A0A5F9CYU5_RABIT;A0A5F9DGC0_RABIT;G1SV24_RABIT	CTSV	Cathepsin V	30101.5
G1TRH3	G1SPB7;G1TRH3	G1TRH3_RABIT	CTSZ	Isoform of G1SPB7, Cathepsin X	21978.3
A0A5F9CDR6	A0A5F9CDR6;A0A5F9D1S5	A0A5F9CDR6_RABIT	CTTN	Cortactin	69848.5
G1TH37	G1TH37	G1TH37_RABIT	CTTNBP2NL	CTTNBP2 N-terminal like	3306.78
G1SHS4	G1SHS4;A0A5F9DH52	G1SHS4_RABIT	CUL1	Cullin 1	5434.94
A0A5F9DHV1;G1T810	G1T810;A0A5F9DHV1;A0A5F9CVQ0	A0A5F9DHV1_RABIT;G1T810_RABIT	CUL2	Isoform of G1T810, Cullin 2	7273.83
A0A5F9CCH5;A0A5F9DN96;G1SZR6	A0A5F9CCH5;A0A5F9CG34;A0A5F9DN96;G1SZR6;A0A5F9DPU2	A0A5F9CCH5_RABIT;A0A5F9DN96_RABIT;G1SZR6_RABIT	CUL3	Cullin 3	21609.4
A0A5F9CPW9;G1SXJ6	G1SXJ6;A0A5F9CPW9	A0A5F9CPW9_RABIT;G1SXJ6_RABIT	CUL4A	Isoform of G1SXJ6, Cullin 4A	12741
A0A5F9CPW9;A0A5F9DGW6;G1SXJ6	A0A5F9D3K0;G1SXJ6;A0A5F9DGW6;G1T9W3;A0A5F9CPW9	A0A5F9CPW9_RABIT;A0A5F9DGW6_RABIT;G1SXJ6_RABIT	CUL4A;CUL4B	Isoform of G1SXJ6, Cullin 4A	391 days, 6:07:00
A0A5F9DGW6	A0A5F9D3K0;A0A5F9DGW6;G1T9W3	A0A5F9DGW6_RABIT	CUL4B	Isoform of A0A5F9D3K0, Cullin 4B	259 days, 19:59:00
G1T087	G1T087	G1T087_RABIT	CUL5	Cullin-5	332 days, 18:02:00
Q29425	Q29425;G1T087;A0A5F9D3G3	CUL5_RABIT	CUL5	Cullin-5	20810.9
A0A5F9CK60;G1T9V2	G1T9V2;A0A5F9DEZ8;A0A5F9DGJ5;A0A5F9CD62;A0A5F9CK60;A0A5F9DAP4;A0A5F9D671	A0A5F9CK60_RABIT;G1T9V2_RABIT	CUX1	Isoform of G1T9V2, Cut like homeobox 1	10222
A0A5F9C8V2;A0A5F9CA08;A0A5F9DS19;U3KMX5	A0A5F9C8V2;A0A5F9CA08;U3KMX5;A0A5F9DS19	A0A5F9C8V2_RABIT;A0A5F9CA08_RABIT;A0A5F9DS19_RABIT;U3KMX5_RABIT	CWC27	CWC27 spliceosome associated cyclophilin	1442.99
A0A5F9CL16;A0A5F9D2H1;A0A5F9DDU7;G1SJ10	A0A5F9DDU7;G1SJ10;A0A5F9DDS0;A0A5F9CL16;A0A5F9D2H1	A0A5F9CL16_RABIT;A0A5F9D2H1_RABIT;A0A5F9DDU7_RABIT;G1SJ10_RABIT	CXADR	Isoform of A0A5F9DDU7, Uncharacterized protein	63896.5
P00169;P00169-2	P00169;P00169-2;A0A5F9DCD3	CYB5-2_RABIT;CYB5_RABIT	CYB5A	Cytochrome b5	162672
G1STN6	G1STN6	G1STN6_RABIT	CYB5B	Cytochrome b5 type B	458823
G1TCE2	G1TCE2	G1TCE2_RABIT	CYB5R1	NADH-cytochrome b5 reductase	25831.4
G1TV68	G1TV68	G1TV68_RABIT	CYB5R2	NADH-cytochrome b5 reductase	76927.6
G1T705	G1T705	G1T705_RABIT	CYB5R3	NADH-cytochrome b5 reductase	113925
A0A5F9CCG5;A0A5F9CNI6;A0A5F9CZ19;G1TE14	A0A5F9CNI6;A0A5F9CCG5;G1TE14;A0A5F9CZ19	A0A5F9CCG5_RABIT;A0A5F9CNI6_RABIT;A0A5F9CZ19_RABIT;G1TE14_RABIT	CYBB	Isoform of A0A5F9CNI6, Cytochrome b-245 beta chain	190 days, 22:01:00
P00008	G1TY21;P00008;G1U0B4	CYC_RABIT	CYCS	Cytochrome c	2454.72
G1SZW0	G1SZW0	G1SZW0_RABIT	CYFIP1	Cytoplasmic FMR1-interacting protein	174883
A0A5F9D8G4;G1SZW0	G1SZW0;A0A5F9D8G4;A0A5F9D9L0;A0A5F9CMR9;A0A5F9DQM6;G1T1Z6	A0A5F9D8G4_RABIT;G1SZW0_RABIT	CYFIP1;CYFIP2	Cytoplasmic FMR1-interacting protein	86055.4
A0A5F9D8G4	A0A5F9D8G4;A0A5F9DQM6;G1T1Z6	A0A5F9D8G4_RABIT	CYFIP2	Cytoplasmic FMR1-interacting protein	21047.1
A0A5F9CHM4	A0A5F9CHM4	A0A5F9CHM4_RABIT	CYP20A1	Cytochrome P450 family 20 subfamily A member 1	35667.3
A0A5F9CHM4;A0A5F9DRE7	A0A5F9CHM4;G1SUD2;A0A5F9CN01;A0A5F9DRE7	A0A5F9CHM4_RABIT;A0A5F9DRE7_RABIT	CYP20A1	Cytochrome P450 family 20 subfamily A member 1	165140
A0A5F9DRE7	G1SUD2;A0A5F9CN01;A0A5F9DRE7	A0A5F9DRE7_RABIT	CYP20A1	Isoform of A0A5F9CHM4, Cytochrome P450 family 20 subfamily A member 1	12274
P17177	P17177;G1SJK7	CP27A_RABIT	CYP27A1	Sterol 26-hydroxylase, mitochondrial	10732.3
G1SWM9	G1SWM9	G1SWM9_RABIT	CYP27C1	Cytochrome P450 family 27 subfamily C member 1	370 days, 21:48:00
P52786	P52786;G1SLA3	CP2J1_RABIT	CYP2J1	Cytochrome P450 2J1	149493
A0A5F9D833;G1SE60	A0A5F9D833;G1SE60	A0A5F9D833_RABIT;G1SE60_RABIT	CYP2S1	Cytochrome P450 family 2 subfamily S member 1	18576.6
A0A5F9CGT1;A0A5F9CLZ5;A0A5F9DLZ5;G1SDZ9	A0A5F9DLZ5;A0A5F9CGT1;G1SDZ9;A0A5F9CLZ5	A0A5F9CGT1_RABIT;A0A5F9CLZ5_RABIT;A0A5F9DLZ5_RABIT;G1SDZ9_RABIT	CYP39A1	Isoform of A0A5F9DLZ5, Cytochrome P450 family 39 subfamily A member 1	106 days, 9:38:00
P15128	P15128;A0A5F9CS21;A0A5F9C2H8;A0A5F9C6L4;U3KPI4;G1T0U3	CP4B1_RABIT	CYP4B1	Cytochrome P450 4B1	4078.83
G1TQ61	G1TQ61	G1TQ61_RABIT	CYP4F2	Cytochrome P450 family 4 subfamily F member 2	159 days, 7:14:00
G1TDA8	G1TDA8	G1TDA8_RABIT	CYP4F22	Cytochrome P450 family 4 subfamily F member 22	10219.3
G1T118	G1T118	G1T118_RABIT	CYP4V2	Cytochrome P450 family 4 subfamily V member 2	10542.5
G1SM08	G1SM08	G1SM08_RABIT	CYP51A1	Cytochrome P450 family 51 subfamily A member 1	141643
G1SU04	G1T5Y2;G1SU04;A0A5F9C9D2	G1SU04_RABIT	CYRIA	Family with sequence similarity 49 member A	18832.2
A0A5F9C8A2;A0A5F9CL88;G1SW94;G1TY08	G1TY08;A0A5F9C8A2;A0A5F9CL88;G1SW94	A0A5F9C8A2_RABIT;A0A5F9CL88_RABIT;G1SW94_RABIT;G1TY08_RABIT	CYTH1	Isoform of G1TY08, Cytohesin 1	2253.91
A0A5F9C8A2;A0A5F9CL88;A0A5F9CQY4;G1SW94;G1SWB5;G1TY08	A0A5F9CQY4;G1TY08;A0A5F9C8A2;A0A5F9CL88;G1SW94;G1SWB5	A0A5F9C8A2_RABIT;A0A5F9CL88_RABIT;A0A5F9CQY4_RABIT;G1SW94_RABIT;G1SWB5_RABIT;G1TY08_RABIT	CYTH1;CYTH2	Isoform of G1TY08, Cytohesin 1	32850.5
A0A5F9CQY4;G1SWB5	A0A5F9CQY4;G1SWB5	A0A5F9CQY4_RABIT;G1SWB5_RABIT	CYTH2	Cytohesin 2	270 days, 17:05:00
G1T461	G1T461	G1T461_RABIT	CZIB	CXXC motif containing zinc binding protein	32691.4
A0A5F9CQS8;A0A5F9CSK6;G1TGH1	G1TGH1;A0A5F9CQS8;A0A5F9CSK6	A0A5F9CQS8_RABIT;A0A5F9CSK6_RABIT;G1TGH1_RABIT	D2HGDH	Isoform of G1TGH1, D-2-hydroxyglutarate dehydrogenase	12328.9
A0A5F9CND1;G1TV76	A0A5F9CND1;A0A5F9DEZ5;G1TV76	A0A5F9CND1_RABIT;G1TV76_RABIT	DAAM1	Dishevelled associated activator of morphogenesis 1	44042.4
A0A5F9CT61;A0A5F9D9B2;A0A5F9DFQ8;G1T5U7	G1T5U7;A0A5F9DFQ8;A0A5F9CT61;A0A5F9D9B2	A0A5F9CT61_RABIT;A0A5F9D9B2_RABIT;A0A5F9DFQ8_RABIT;G1T5U7_RABIT	DAB2IP	Isoform of G1T5U7, DAB2 interacting protein	315 days, 15:43:00
G1T720	G1T720	G1T720_RABIT	DAD1	Dolichyl-diphosphooligosaccharide--protein glycosyltransferase subunit DAD1	58392.2
Q28685	Q28685	DAG1_RABIT	DAG1	Dystroglycan	21499.7
G1U345	G1U345	G1U345_RABIT	DALRD3	DALR anticodon binding domain containing 3	330.302
A0A5F9D3J5;A0A5F9DU76;G1SMI7	G1SMI7;A0A5F9D3J5;A0A5F9DU76	A0A5F9D3J5_RABIT;A0A5F9DU76_RABIT;G1SMI7_RABIT	DAP3	Isoform of G1SMI7, Death associated protein 3	20049.2
A0A5F9C196;A0A5F9CHH7;A0A5F9CSZ1;A0A5F9DFH0;A0A5F9DN44;G1SJW2	A0A5F9DN44;A0A5F9DFH0;G1SJW2;A0A5F9CHH7;A0A5F9CSZ1;A0A5F9C196	A0A5F9C196_RABIT;A0A5F9CHH7_RABIT;A0A5F9CSZ1_RABIT;A0A5F9DFH0_RABIT;A0A5F9DN44_RABIT;G1SJW2_RABIT	DAPK1	Isoform of A0A5F9DN44, Non-specific serine/threonine protein kinase	11006.6
A0A5F9D243;A0A5F9DGE5;A0A5F9DRL9;G1T846	A0A5F9DGE5;A0A5F9DJG7;A0A5F9CKA2;A0A5F9C3Z6;G1T846;A0A5F9DRL9;A0A5F9DTB9;A0A5F9D243	A0A5F9D243_RABIT;A0A5F9DGE5_RABIT;A0A5F9DRL9_RABIT;G1T846_RABIT	DARS1	Isoform of A0A5F9DGE5, Aspartate--tRNA ligase, cytoplasmic	80308.6
A0A5F9C4H3;A0A5F9CKU3;A0A5F9D6U0;A0A5F9DC20;G1STX8	G1STX8;A0A5F9DC20;A0A5F9D6U0;A0A5F9C4H3;A0A5F9C3Z0;A0A5F9CXY7;A0A5F9CKU3	A0A5F9C4H3_RABIT;A0A5F9CKU3_RABIT;A0A5F9D6U0_RABIT;A0A5F9DC20_RABIT;G1STX8_RABIT	DARS2	Isoform of G1STX8, Aspartyl-tRNA synthetase 2, mitochondrial	384 days, 23:12:00
Q8WN94	Q8WN94	ACBP_RABIT	DBI	Acyl-CoA-binding protein	347 days, 0:08:00
G1SZ31	G1SZ31	G1SZ31_RABIT	DCAF1	DDB1 and CUL4 associated factor 1	340 days, 8:16:00
A0A5F9CJ49;A0A5F9CWY5;G1SYZ8	G1SYZ8;A0A5F9CJ49;A0A5F9CWY5	A0A5F9CJ49_RABIT;A0A5F9CWY5_RABIT;G1SYZ8_RABIT	DCAF5	Isoform of G1SYZ8, DDB1 and CUL4 associated factor 5	126 days, 3:04:00
G1TAE4	G1TAE4	G1TAE4_RABIT	DCAF7	DDB1 and CUL4 associated factor 7	219 days, 15:58:00
A0A5F9CII1;G1TE83	A0A5F9CII1;G1TE83	A0A5F9CII1_RABIT;G1TE83_RABIT	DCAF8	DDB1 and CUL4 associated factor 8	16726.6
G1SRY7	G1SRY7	G1SRY7_RABIT	DCAKD	Dephospho-CoA kinase domain containing	12597.5
G1SJ55	G1SJ55	G1SJ55_RABIT	DCBLD1	Discoidin, CUB and LCCL domain containing 1	258 days, 5:23:00
Q28888	Q28888;A0A5F9CGV4	PGS2_RABIT	DCN	Decorin	46613.7
A0A5F9CQD4;G1T0Y9	A0A5F9CQD4;G1T0Y9	A0A5F9CQD4_RABIT;G1T0Y9_RABIT	DCTN2	Dynactin subunit 2	21105.6
A0A5F9DRG0;A0A5F9DUE3;G1T5J8	A0A5F9DUE3;A0A5F9DRG0;G1T5J8	A0A5F9DRG0_RABIT;A0A5F9DUE3_RABIT;G1T5J8_RABIT	DCTN4	Isoform of A0A5F9DUE3, Dynactin subunit 4	6057.76
A0A5F9DIP2;G1T0C5	A0A5F9DIP2;G1T0C5	A0A5F9DIP2_RABIT;G1T0C5_RABIT	DCTN6	Dynactin subunit 6	86 days, 6:05:00
A0A5F9DS27;G1T369	G1T369;A0A5F9DS27	A0A5F9DS27_RABIT;G1T369_RABIT	DCUN1D1	Isoform of G1T369, DCN1-like protein	16758.7
G1TIN3	G1TIN3	G1TIN3_RABIT	DCUN1D3	DCN1-like protein	15762.8
A0A5F9CQQ7;G1SR56	G1SR56;A0A5F9CQQ7	A0A5F9CQQ7_RABIT;G1SR56_RABIT	DCUN1D5	Isoform of G1SR56, DCN1-like protein	113 days, 15:44:00
A0A5F9D6I5;G1SNI4	G1SNI4;A0A5F9D6I5	A0A5F9D6I5_RABIT;G1SNI4_RABIT	DDAH1	Isoform of G1SNI4, Dimethylargininase	309 days, 16:01:00
A0A5F9CYP0;G1U6H4	G1U6H4;A0A5F9CYP0	A0A5F9CYP0_RABIT;G1U6H4_RABIT	DDAH2	Isoform of G1U6H4, Dimethylargininase	6979.95
G1SFV7	G1SFV7	G1SFV7_RABIT	DDB1	DNA damage-binding protein 1	124265
G1SGS2	G1SGS2;A0A5F9CGR0	G1SGS2_RABIT	DDB2	DNA damage-binding protein 2	27529.1
A0A5F9DT69;G1U4R5	A0A5F9CA62;A0A5F9DT69;G1U4R5	A0A5F9DT69_RABIT;G1U4R5_RABIT	DDOST	Isoform of A0A5F9CA62, Dolichyl-diphosphooligosaccharide--protein glycosyltransferase 48 kDa subunit	776845
A0A5F9DJV4;A0A5F9DQA3;G1TBR0	A0A5F9DJV4;G1TBR0;A0A5F9D6K0;A0A5F9DQA3	A0A5F9DJV4_RABIT;A0A5F9DQA3_RABIT;G1TBR0_RABIT	DDR1	Isoform of A0A5F9DVD1, Receptor protein-tyrosine kinase	10773.8
G1U8N0	G1U8N0	G1U8N0_RABIT	DDR1	Isoform of A0A5F9DVD1, Valyl-tRNA synthetase	7204.75
A0A5F9DLS8;G1T1C4	A0A5F9DLS8;G1T1C4	A0A5F9DLS8_RABIT;G1T1C4_RABIT	DDR2	Isoform of G1T1B6, Receptor protein-tyrosine kinase	59405.3
G1T3Q2	G1T3Q2	G1T3Q2_RABIT	DDRGK1	DDRGK domain-containing protein 1	163 days, 11:02:00
G1SS73	G1SS73;A0A5F9DCR7	G1SS73_RABIT	DDX1	ATP-dependent RNA helicase DDX1	65667.5
G1SMY1	G1SMY1;A0A5F9C8E1	G1SMY1_RABIT	DDX17	RNA helicase	135130
A0A5F9C333;A0A5F9C8L5;A0A5F9CPF5;A0A5F9DAG9;A0A5F9DHJ7;G1SMY1;G1T336;G1TLW3	A0A5F9DAG9;G1SMY1;G1T336;A0A5F9DHJ7;G1TLW3;A0A5F9C333;A0A5F9C8E1;A0A5F9C8L5;A0A5F9CPF5	A0A5F9C333_RABIT;A0A5F9C8L5_RABIT;A0A5F9CPF5_RABIT;A0A5F9DAG9_RABIT;A0A5F9DHJ7_RABIT;G1SMY1_RABIT;G1T336_RABIT;G1TLW3_RABIT	DDX17;DDX3X;DDX5	Isoform of A0A5F9DAG9, DEAD box protein 5	62517
A0A5F9C333;A0A5F9C8L5;A0A5F9CPF5;A0A5F9DAG9;A0A5F9DHJ7;G1SMY1;G1TLW3	A0A5F9DAG9;G1SMY1;A0A5F9DHJ7;G1TLW3;A0A5F9C333;A0A5F9C8E1;A0A5F9C8L5;A0A5F9CPF5	A0A5F9C333_RABIT;A0A5F9C8L5_RABIT;A0A5F9CPF5_RABIT;A0A5F9DAG9_RABIT;A0A5F9DHJ7_RABIT;G1SMY1_RABIT;G1TLW3_RABIT	DDX17;DDX5	Isoform of A0A5F9DAG9, DEAD box protein 5	118913
A0A5F9CDT8;A0A5F9CKE8;A0A5F9CQ31;A0A5F9DI37;A0A5F9DIA6;G1SW32	A0A5F9CKE8;A0A5F9CDT8;A0A5F9DI37;A0A5F9DIA6;G1SW32;A0A5F9CQ31	A0A5F9CDT8_RABIT;A0A5F9CKE8_RABIT;A0A5F9CQ31_RABIT;A0A5F9DI37_RABIT;A0A5F9DIA6_RABIT;G1SW32_RABIT	DDX19A;DDX19B	RNA helicase	16702.3
G1SIJ7	G1SIJ7	G1SIJ7_RABIT	DDX21	RNA helicase	17783.9
G1SFD8;U3KNQ7	U3KNQ7;G1SFD8	G1SFD8_RABIT;U3KNQ7_RABIT	DDX23	Isoform of U3KNQ7, RNA helicase	19384
G1SHW4;G1SHW6	G1SHW6;G1SHW4	G1SHW4_RABIT;G1SHW6_RABIT	DDX24	Isoform of G1SHW6, RNA helicase	338 days, 17:11:00
G1TUL5	G1TUL5	G1TUL5_RABIT	DDX28	RNA helicase	2404.98
A0A5F9C2M0;G1SVT1	G1SVT1;A0A5F9C2M0	A0A5F9C2M0_RABIT;G1SVT1_RABIT	DDX31	Isoform of G1SVT1, RNA helicase	120 days, 1:48:00
G1U7I9	G1U7I9;A0A5F9CI85	G1U7I9_RABIT	DDX39B	RNA helicase	154780
G1T336	G1T336;G1SVI0;A0A5F9DMV9;A0A5F9CTK9;A0A5F9C4E9;A0A5F9C6E8	G1T336_RABIT	DDX3X	RNA helicase	62695.1
G1SLI8	G1SLI8	G1SLI8_RABIT	DDX42	RNA helicase	2839.82
G1T2U6	G1T2U6	G1T2U6_RABIT	DDX46	RNA helicase	13404.8
A0A5F9CZE8;A0A5F9D202;A0A5F9D4F1;G1T7B5	A0A5F9CZE8;G1T7B5;A0A5F9D202;A0A5F9D4F1	A0A5F9CZE8_RABIT;A0A5F9D202_RABIT;A0A5F9D4F1_RABIT;G1T7B5_RABIT	DDX47	RNA helicase	258 days, 21:06:00
A0A5F9C333;A0A5F9C8L5;A0A5F9CPF5;A0A5F9DAG9;A0A5F9DHJ7;G1TLW3	A0A5F9DAG9;A0A5F9DHJ7;G1TLW3;A0A5F9C333;A0A5F9C8L5;A0A5F9D1F1;A0A5F9CPF5	A0A5F9C333_RABIT;A0A5F9C8L5_RABIT;A0A5F9CPF5_RABIT;A0A5F9DAG9_RABIT;A0A5F9DHJ7_RABIT;G1TLW3_RABIT	DDX5	Isoform of A0A5F9DAG9, DEAD box protein 5	44755.6
A0A5F9DM77;G1SPT2	G1SPT2;A0A5F9DM77	A0A5F9DM77_RABIT;G1SPT2_RABIT	DDX6	Isoform of G1SPT2, RNA helicase	87278.8
A0A5F9DM61;G1TQJ5	G1TQJ5;A0A5F9DM61	A0A5F9DM61_RABIT;G1TQJ5_RABIT	DEK	Isoform of G1TQJ5, DEK proto-oncogene	14559
A0A5F9C733;G1SMZ7	G1SMZ7;A0A5F9C733	A0A5F9C733_RABIT;G1SMZ7_RABIT	DENND10	Isoform of G1SMZ7, DENN domain containing 10	358 days, 20:51:00
G1TDX9	G1TDX9	G1TDX9_RABIT	DENND11	DENN domain-containing protein 11	3908.66
A0A5F9D4E2;A0A5F9D7L0;A0A5F9DI56;A0A5F9DJZ5;G1SNY4	G1SNY4;A0A5F9DI56;A0A5F9DJZ5;A0A5F9D7L0;A0A5F9D9Z1;A0A5F9D4E2;A0A5F9C0R1	A0A5F9D4E2_RABIT;A0A5F9D7L0_RABIT;A0A5F9DI56_RABIT;A0A5F9DJZ5_RABIT;G1SNY4_RABIT	DENND2B	Isoform of G1SNY4, DENN domain containing 2B	217 days, 5:03:00
A0A5F9CHR0;G1TCD6	G1TCD6;A0A5F9CHR0	A0A5F9CHR0_RABIT;G1TCD6_RABIT	DENND2C	Isoform of G1TCD6, DENN domain containing 2C	3119.99
A0A5F9CH90;A0A5F9D4E5;G1SU64;G1TWD2	A0A5F9CH90;G1SU64;G1TWD2;A0A5F9D4E5	A0A5F9CH90_RABIT;A0A5F9D4E5_RABIT;G1SU64_RABIT;G1TWD2_RABIT	DENND4A	DENN domain containing 4A	256 days, 9:04:00
A0A5F9CB02;A0A5F9D0V6;A0A5F9DR65;G1TF92	G1TF92;A0A5F9CB02;A0A5F9C3J4;A0A5F9CNS5;A0A5F9DR65;A0A5F9D0V6	A0A5F9CB02_RABIT;A0A5F9D0V6_RABIT;A0A5F9DR65_RABIT;G1TF92_RABIT	DENND4C	Isoform of G1TF92, DENN domain containing 4C	14272
G1SUK5	G1SUK5	G1SUK5_RABIT	DENR	Density-regulated protein	42 days, 13:36:00
A0A5F9DI86;G1T6C1	G1T6C1;A0A5F9DI86	A0A5F9DI86_RABIT;G1T6C1_RABIT	DERA	Isoform of G1T6C1, 2-deoxy-D-ribose 5-phosphate aldolase	18890.7
A0A5F9CCH6;G1SWK4	G1SWK4;A0A5F9CCH6	A0A5F9CCH6_RABIT;G1SWK4_RABIT	DERL1	Isoform of G1SWK4, Derlin	42011.5
A0A5F9CNB0;G1SMK6	G1SMK6;A0A5F9CNB0	A0A5F9CNB0_RABIT;G1SMK6_RABIT	DERL2	Isoform of G1SMK6, Derlin 2	24549.1
G1TRX7	G1TRX7	G1TRX7_RABIT	DGKA	Diacylglycerol kinase	24307
G1T440	G1T440	G1T440_RABIT	DGKE	Diacylglycerol kinase	2367.65
A0A5F9DPG5;G1TAN5	A0A5F9DPG5;G1TAN5	A0A5F9DPG5_RABIT;G1TAN5_RABIT	DGKH	Diacylglycerol kinase	225 days, 15:04:00
A0A5F9C2Z6;A0A5F9D211;A0A5F9DG30;G1TY01;G1U5K7	G1TY01;A0A5F9D211;A0A5F9DG30;A0A5F9C2Z6;G1U5K7	A0A5F9C2Z6_RABIT;A0A5F9D211_RABIT;A0A5F9DG30_RABIT;G1TY01_RABIT;G1U5K7_RABIT	DGKI;DGKZ	Isoform of G1TY01, Diacylglycerol kinase	296 days, 14:38:00
G1SK62	G1SK62;A0A5F9D4C4	G1SK62_RABIT	DGUOK	Deoxyguanosine kinase	3966.81
G1SNE3	G1SNE3	G1SNE3_RABIT	DHCR24	Delta(24)-sterol reductase	44335.3
G1SWF3	G1SWF3	G1SWF3_RABIT	DHODH	Dihydroorotate dehydrogenase (quinone), mitochondrial	12568.7
G1SIP1	G1SIP1	G1SIP1_RABIT	DHRS1	Dehydrogenase/reductase 1	118503
G1TTJ1	G1TTJ1	G1TTJ1_RABIT	DHRS11	Dehydrogenase/reductase 11	45195.8
Q9GKX2	Q9GKX2;G1TRJ1;A0A5F9DQK9	DHRS4_RABIT	DHRS4	Dehydrogenase/reductase SDR family member 4 (Fragment)	30409.1
G1SH49	G1SH49	G1SH49_RABIT	DHRS7	Dehydrogenase/reductase 7	239 days, 9:05:00
G1T6M2;G1TWM4	G1T6M2;G1TWM4	G1T6M2_RABIT;G1TWM4_RABIT	DHRS7B	Dehydrogenase/reductase 7B	84651.4
G1SWY2	G1SWY2	G1SWY2_RABIT	DHTKD1	Oxoglutarate dehydrogenase (succinyl-transferring)	18299.5
G1SIW1	A0A5F9C893;G1SGY7;G1SIW1;G1SUA9;A0A5F9DR36	G1SIW1_RABIT	DHX15	RNA helicase	58639.2
G1U383	G1U383	G1U383_RABIT	DHX29	ATP-dependent RNA helicase DHX29	10859.7
A0A5F9C2F9;A0A5F9C4F1;A0A5F9D5P8;G1SR61	G1SR61;A0A5F9C2F9;A0A5F9D5P8;A0A5F9C4F1	A0A5F9C2F9_RABIT;A0A5F9C4F1_RABIT;A0A5F9D5P8_RABIT;G1SR61_RABIT	DHX30	Isoform of G1SR61, RNA helicase	17103.3
G1SVU6;U3KNJ7	G1SVU6;U3KNJ7	G1SVU6_RABIT;U3KNJ7_RABIT	DHX32	DEAH-box helicase 32 (putative)	6065.73
A0A5F9DCT7;G1SEX6	A0A5F9DCT7;G1SEX6;A0A5F9CVY9	A0A5F9DCT7_RABIT;G1SEX6_RABIT	DHX36	RNA helicase	66 days, 19:29:00
G1SWH1	G1SWH1	G1SWH1_RABIT	DHX38	RNA helicase	3057.76
A0A5F9C6D0;A0A5F9CZC9	A0A5F9C6D0;A0A5F9CZC9	A0A5F9C6D0_RABIT;A0A5F9CZC9_RABIT	DHX40	RNA helicase	42 days, 9:03:00
A0A5F9C8S1;G1TGK9	A0A5F9C8S1;G1TGK9	A0A5F9C8S1_RABIT;G1TGK9_RABIT	DHX9	DEAH box protein 9	26207.2
G1TZ19	G1TZ19	G1TZ19_RABIT	DIABLO	Diablo homolog, mitochondrial	343 days, 22:04:00
A0A5F9CPY2;G1SSE1;U3KPK3	G1SSE1;A0A5F9CPY2;U3KPK3	A0A5F9CPY2_RABIT;G1SSE1_RABIT;U3KPK3_RABIT	DIAPH2	Isoform of G1SSE1, Diaphanous related formin 2	403 days, 12:02:00
A0A5F9D4V5;U3KM00	U3KM00;A0A5F9D4V5	A0A5F9D4V5_RABIT;U3KM00_RABIT	DIMT1	Isoform of U3KM00, rRNA adenine N(6)-methyltransferase	213 days, 3:09:00
A0A5F9CCW7	G1SMM2;A0A5F9CCW7	A0A5F9CCW7_RABIT	DIP2A	Isoform of G1SMM2, Disco interacting protein 2 homolog A	163 days, 2:11:00
A0A5F9CCW7;A0A5F9CFM8;A0A5F9CIT3;A0A5F9CMX3;A0A5F9D5W7;A0A5F9DTP0;G1STV8;G1T2G6	G1SMM2;G1STV8;A0A5F9CIT3;A0A5F9CCW7;A0A5F9CFM8;A0A5F9D5W7;A0A5F9CLY7;A0A5F9CMX3;A0A5F9DT02;A0A5F9D0U4;A0A5F9DTP0;G1T2G6	A0A5F9CCW7_RABIT;A0A5F9CFM8_RABIT;A0A5F9CIT3_RABIT;A0A5F9CMX3_RABIT;A0A5F9D5W7_RABIT;A0A5F9DTP0_RABIT;G1STV8_RABIT;G1T2G6_RABIT	DIP2A;DIP2B;DIP2C	Isoform of G1SMM2, Disco interacting protein 2 homolog A	287 days, 22:06:00
A0A5F9CCW7;A0A5F9CFM8;A0A5F9DTP0;G1STV8	G1SMM2;G1STV8;A0A5F9CCW7;A0A5F9CFM8;A0A5F9CFV2;A0A5F9DTP0	A0A5F9CCW7_RABIT;A0A5F9CFM8_RABIT;A0A5F9DTP0_RABIT;G1STV8_RABIT	DIP2A;DIP2C	Isoform of G1SMM2, Disco interacting protein 2 homolog A	21879.1
A0A5F9CIT3;A0A5F9CMX3;A0A5F9D5W7;G1T2G6	A0A5F9CIT3;A0A5F9D5W7;A0A5F9CLY7;A0A5F9CMX3;A0A5F9DT02;A0A5F9D0U4;G1T2G6	A0A5F9CIT3_RABIT;A0A5F9CMX3_RABIT;A0A5F9D5W7_RABIT;G1T2G6_RABIT	DIP2B	Disco interacting protein 2 homolog B	19264.1
A0A5F9CFM8;A0A5F9DTP0;G1STV8	G1STV8;A0A5F9CFM8;A0A5F9DTP0	A0A5F9CFM8_RABIT;A0A5F9DTP0_RABIT;G1STV8_RABIT	DIP2C	Isoform of G1STV8, Disco interacting protein 2 homolog C	15609.3
G1T3Q1	G1T3Q1	G1T3Q1_RABIT	DIPK2A	Divergent protein kinase domain 2A	353 days, 5:01:00
A0A5F9D3F6;G1SRG3	G1SRG3;A0A5F9C8Q7;A0A5F9D3F6	A0A5F9D3F6_RABIT;G1SRG3_RABIT	DIS3	Isoform of G1SRG3, DIS3 homolog, exosome endoribonuclease and 3'-5' exoribonuclease	20199.3
G1TRS0	G1TRS0	G1TRS0_RABIT	DKC1	Dyskerin pseudouridine synthase 1	5372.72
G1T9S4	G1T9S4	G1T9S4_RABIT	DLAT	Isoform of A0A5F9C6Y0, Acetyltransferase component of pyruvate dehydrogenase complex	136185
A0A5F9CHM5;A0A5F9CIR2;A0A5F9D1V8;G1SZ18	G1SZ18;A0A5F9CHM5;A0A5F9CIR2;A0A5F9D1V8;A0A5F9D3T3	A0A5F9CHM5_RABIT;A0A5F9CIR2_RABIT;A0A5F9D1V8_RABIT;G1SZ18_RABIT	DLG1	Isoform of G1SZ18, Discs large MAGUK scaffold protein 1	45953
A0A5F9C4H0;A0A5F9C7P1;A0A5F9C9C8;A0A5F9CD50;A0A5F9CEG3;A0A5F9CHM5;A0A5F9CIR2;A0A5F9CL13;A0A5F9CLP9;A0A5F9CWG3;A0A5F9D1V8;A0A5F9D9J7;G1SZ18;G1SZH9	A0A5F9C4H0;G1SZ18;A0A5F9CD50;A0A5F9CEG3;A0A5F9CHM5;A0A5F9CIR2;A0A5F9CWG3;A0A5F9D9J7;A0A5F9C7P1;G1SZH9;A0A5F9C9C8;A0A5F9CL13;A0A5F9CLP9;A0A5F9D1V8;A0A5F9D3T3	A0A5F9C4H0_RABIT;A0A5F9C7P1_RABIT;A0A5F9C9C8_RABIT;A0A5F9CD50_RABIT;A0A5F9CEG3_RABIT;A0A5F9CHM5_RABIT;A0A5F9CIR2_RABIT;A0A5F9CL13_RABIT;A0A5F9CLP9_RABIT;A0A5F9CWG3_RABIT;A0A5F9D1V8_RABIT;A0A5F9D9J7_RABIT;G1SZ18_RABIT;G1SZH9_RABIT	DLG1;DLG2	Discs large MAGUK scaffold protein 2	40438.9
A0A5F9C4H0;A0A5F9C7P1;A0A5F9C9C8;A0A5F9CD50;A0A5F9CEF5;A0A5F9CEG3;A0A5F9CHM5;A0A5F9CIR2;A0A5F9CL13;A0A5F9CLP9;A0A5F9CWG3;A0A5F9CZD0;A0A5F9D1V8;A0A5F9D9J7;A0A5F9DIE6;G1SZ18;G1SZH9;G1TD43	G1TD43;A0A5F9C4H0;G1SZ18;A0A5F9CD50;A0A5F9CEG3;A0A5F9CEE0;A0A5F9CEF5;A0A5F9DIE6;A0A5F9CHM5;A0A5F9CIR2;A0A5F9CWG3;A0A5F9D9J7;A0A5F9C7P1;G1SZH9;A0A5F9CZD0;A0A5F9C9C8;A0A5F9CL13;A0A5F9CLP9;A0A5F9D1V8;A0A5F9D3T3	A0A5F9C4H0_RABIT;A0A5F9C7P1_RABIT;A0A5F9C9C8_RABIT;A0A5F9CD50_RABIT;A0A5F9CEF5_RABIT;A0A5F9CEG3_RABIT;A0A5F9CHM5_RABIT;A0A5F9CIR2_RABIT;A0A5F9CL13_RABIT;A0A5F9CLP9_RABIT;A0A5F9CWG3_RABIT;A0A5F9CZD0_RABIT;A0A5F9D1V8_RABIT;A0A5F9D9J7_RABIT;A0A5F9DIE6_RABIT;G1SZ18_RABIT;G1SZH9_RABIT;G1TD43_RABIT	DLG1;DLG2;DLG3	Discs large MAGUK scaffold protein 2	14058
A0A5F9C4H0;A0A5F9C7P1;A0A5F9C9C8;A0A5F9CD50;A0A5F9CEG3;A0A5F9CL13;A0A5F9CLP9;A0A5F9CWG3;A0A5F9D9J7;G1SZH9	A0A5F9C4H0;A0A5F9CD50;A0A5F9CEG3;A0A5F9CWG3;A0A5F9D9J7;A0A5F9C7P1;G1SZH9;A0A5F9C9C8;A0A5F9CL13;A0A5F9CLP9	A0A5F9C4H0_RABIT;A0A5F9C7P1_RABIT;A0A5F9C9C8_RABIT;A0A5F9CD50_RABIT;A0A5F9CEG3_RABIT;A0A5F9CL13_RABIT;A0A5F9CLP9_RABIT;A0A5F9CWG3_RABIT;A0A5F9D9J7_RABIT;G1SZH9_RABIT	DLG2	Discs large MAGUK scaffold protein 2	82539.6
A0A5F9CEF5;A0A5F9CZD0;A0A5F9DIE6;G1TD43	G1TD43;A0A5F9CEE0;A0A5F9CEF5;A0A5F9DIE6;A0A5F9CZD0	A0A5F9CEF5_RABIT;A0A5F9CZD0_RABIT;A0A5F9DIE6_RABIT;G1TD43_RABIT	DLG3	Isoform of G1TD43, Discs large MAGUK scaffold protein 3	30563.3
A0A5F9CAW7;A0A5F9DC49;G1T9T5	G1T9T5;A0A5F9DC49;A0A5F9CAW7	A0A5F9CAW7_RABIT;A0A5F9DC49_RABIT;G1T9T5_RABIT	DLST	Isoform of G1T9T5, Dihydrolipoyllysine-residue succinyltransferase component of 2-oxoglutarate dehydrogenase complex, mitochondrial	130144
G1TW66	G1TW66	G1TW66_RABIT	DMAC2	Distal membrane arm assembly complex 2	7834.66
Q95218;Q95218-2	Q95218;A0A5F9D8X5;A0A5F9CTW5;G1T5J0;Q95218-2	DMBT1-2_RABIT;DMBT1_RABIT	Dmbt1	Deleted in malignant brain tumors 1 protein	168 days, 13:06:00
A0A5F9DGJ7;G1U9B3	G1U9B3;A0A5F9DGJ7	A0A5F9DGJ7_RABIT;G1U9B3_RABIT	DMXL1	Isoform of G1U9B3, Dmx like 1	105 days, 12:44:00
A0A5F9CU12;A0A5F9DC17;G1SQ12	G1SQ12;A0A5F9DC17;A0A5F9CU12	A0A5F9CU12_RABIT;A0A5F9DC17_RABIT;G1SQ12_RABIT	DMXL2	Isoform of G1SQ12, Dmx like 2	78 days, 14:48:00
A0A5F9CZL1;G1U1R4	G1U1R4;A0A5F9CZL1	A0A5F9CZL1_RABIT;G1U1R4_RABIT	DNAI4	Isoform of G1U1R4, WD repeat domain 78	1168.63
G1SML9	G1U9C0;A0A5F9C2E1;G1SML9	G1SML9_RABIT	DNAJA1	DnaJ heat shock protein family (Hsp40) member A1	20977.1
G1SMM5	G1SMM5	G1SMM5_RABIT	DNAJA2	DnaJ heat shock protein family (Hsp40) member A2	103585
G1TDM0	G1TDM0	G1TDM0_RABIT	DNAJB12	DnaJ heat shock protein family (Hsp40) member B12	4739.79
G1SR83	G1SR83	G1SR83_RABIT	DNAJB14	DnaJ heat shock protein family (Hsp40) member B14	4977.64
A0A5F9CZ65;G1T8V4	A0A5F9CZ65;G1T8V4	A0A5F9CZ65_RABIT;G1T8V4_RABIT	DNAJB2	DnaJ heat shock protein family (Hsp40) member B2	3184.85
A0A5F9CZ65;G1SCI2;G1T8V4	G1SCI2;A0A5F9CZ65;G1T8V4	A0A5F9CZ65_RABIT;G1SCI2_RABIT;G1T8V4_RABIT	DNAJB2;DNAJB6	DnaJ heat shock protein family (Hsp40) member B2	4867.78
G1T3U5	G1T3U5	G1T3U5_RABIT	DNAJB4	DnaJ heat shock protein family (Hsp40) member B4	21224.9
G1SCI2	G1SCI2;G1TSM3;A0A5F9DI34;A0A5F9CNZ1;A0A5F9DS56	G1SCI2_RABIT	DNAJB6	DnaJ heat shock protein family (Hsp40) member B6	19904.8
A0A5F9CCD7;A0A5F9CRA9;G1TIJ7	A0A5F9CCD7;G1TIJ7;A0A5F9CRA9	A0A5F9CCD7_RABIT;A0A5F9CRA9_RABIT;G1TIJ7_RABIT	DNAJC1	DnaJ heat shock protein family (Hsp40) member C1	161 days, 20:01:00
G1SG44	G1SG44	G1SG44_RABIT	DNAJC10	DnaJ homolog subfamily C member 10	17429.3
A0A5F9D059;G1T0F3	G1T0F3;A0A5F9DHF0;A0A5F9CFP7;A0A5F9D059	A0A5F9D059_RABIT;G1T0F3_RABIT	DNAJC11	Isoform of G1T0F3, DnaJ heat shock protein family (Hsp40) member C11	35955.9
A0A5F9CDN9;A0A5F9D3D9;G1SDM6	G1SDM6;A0A5F9CDN9;A0A5F9D3D9	A0A5F9CDN9_RABIT;A0A5F9D3D9_RABIT;G1SDM6_RABIT	DNAJC13	Isoform of G1SDM6, DnaJ heat shock protein family (Hsp40) member C13	24446.8
A0A5F9D5B5;A0A5F9DBE5;G1TAT6	A0A5F9D5B5;A0A5F9DBE5;G1TAT6	A0A5F9D5B5_RABIT;A0A5F9DBE5_RABIT;G1TAT6_RABIT	DNAJC16	DnaJ homolog subfamily C member 16	10298.4
G1T6M1	G1T6M1	G1T6M1_RABIT	DNAJC19	DnaJ heat shock protein family (Hsp40) member C19	400 days, 8:26:00
A0A5F9CAJ7;G1SYU2	G1SYU2;A0A5F9CAJ7	A0A5F9CAJ7_RABIT;G1SYU2_RABIT	DNAJC2	Isoform of G1SYU2, DnaJ heat shock protein family (Hsp40) member C2	154 days, 13:41:00
G1TVE2	G1TVE2	G1TVE2_RABIT	DNAJC28	DnaJ heat shock protein family (Hsp40) member C28	1786.99
G1TE27	G1TE27	G1TE27_RABIT	DNAJC3	DnaJ heat shock protein family (Hsp40) member C3	29968.2
A0A5F9DTU0;G1T520	G1T520;A0A5F9DCS9;A0A5F9DTU0	A0A5F9DTU0_RABIT;G1T520_RABIT	DNAJC7	Isoform of G1T520, DnaJ heat shock protein family (Hsp40) member C7	300 days, 21:04:00
G1TGM9	G1TGM9	G1TGM9_RABIT	DNASE2	Deoxyribonuclease II	69 days, 17:06:00
A0A5F9C2B4;A0A5F9C7M3;A0A5F9CSS2;A0A5F9DEW8;G1SCF4	A0A5F9D7H7;A0A5F9DEW8;G1SCF4;A0A5F9C2B4;A0A5F9CSS2;A0A5F9C7M3	A0A5F9C2B4_RABIT;A0A5F9C7M3_RABIT;A0A5F9CSS2_RABIT;A0A5F9DEW8_RABIT;G1SCF4_RABIT	DNM1L	Isoform of A0A5F9D7H7, Dynamin-1-like protein	19465.1
G1U9C1	A0A5F9CXE0;A0A5F9CB93;A0A5F9C8C8;G1T953;G1U9C1	G1U9C1_RABIT	DNM2	Isoform of A0A5F9CXE0, Dynamin GTPase	43687.9
A0A5F9CC60;A0A5F9CPB0;A0A5F9CS32;A0A5F9DJH0;G1SQ38;G1U9C1	A0A5F9DJH0;A0A5F9CXE0;A0A5F9CC60;A0A5F9CB93;A0A5F9C8C8;G1T953;G1U9C1;A0A5F9CPB0;G1SQ38;A0A5F9CS32	A0A5F9CC60_RABIT;A0A5F9CPB0_RABIT;A0A5F9CS32_RABIT;A0A5F9DJH0_RABIT;G1SQ38_RABIT;G1U9C1_RABIT	DNM2;DNM3	Isoform of A0A5F9DJH0, Dynamin GTPase	47577.2
A0A5F9CC60;A0A5F9CPB0;A0A5F9CS32;A0A5F9DJH0;G1SQ38	A0A5F9DJH0;A0A5F9CC60;A0A5F9CPB0;G1SQ38;A0A5F9CS32	A0A5F9CC60_RABIT;A0A5F9CPB0_RABIT;A0A5F9CS32_RABIT;A0A5F9DJH0_RABIT;G1SQ38_RABIT	DNM3	Isoform of A0A5F9DJH0, Dynamin GTPase	38333.6
G1T3E6	G1T3E6	G1T3E6_RABIT	DNPEP	Aspartyl aminopeptidase	43697.3
G1TYL5	G1TYL5	G1TYL5_RABIT	DNPH1	2'-deoxynucleoside 5'-phosphate N-hydrolase 1	4599.92
G1SFG8	G1SFG8	G1SFG8_RABIT	DOCK1	Dedicator of cytokinesis 1	11369.8
A0A5F9CME5;G1SFG8;G1T6P0;G1TQW8	G1SFG8;G1T6P0;G1TQW8;A0A5F9CME5;A0A5F9DRQ1	A0A5F9CME5_RABIT;G1SFG8_RABIT;G1T6P0_RABIT;G1TQW8_RABIT	DOCK1;DOCK5	Isoform of G1T6P0, Dedicator of cytokinesis 5	5001.68
A0A5F9CME5;G1T6P0;G1TQW8	G1T6P0;G1TQW8;A0A5F9CME5	A0A5F9CME5_RABIT;G1T6P0_RABIT;G1TQW8_RABIT	DOCK5	Isoform of G1T6P0, Dedicator of cytokinesis 5	120 days, 11:59:00
G1T4G0	G1T4G0	G1T4G0_RABIT	DOCK7	Dedicator of cytokinesis 7	17131
A0A5F9CBZ0;A0A5F9CY29;A0A5F9DJX4;A0A5F9DPM9;G1SJ96	G1SJ96;A0A5F9CBZ0;A0A5F9DJX4;A0A5F9DDX3;A0A5F9CY29;A0A5F9DPM9	A0A5F9CBZ0_RABIT;A0A5F9CY29_RABIT;A0A5F9DJX4_RABIT;A0A5F9DPM9_RABIT;G1SJ96_RABIT	DOCK8	Isoform of G1SJ96, Dedicator of cytokinesis 8	377 days, 2:18:00
A0A5F9C645;A0A5F9C842;A0A5F9CSH6;A0A5F9D670;A0A5F9DJB7;G1SIT4;G1TXQ8	A0A5F9C645;A0A5F9DHU4;A0A5F9DJB7;G1SIT4;A0A5F9D670;A0A5F9C842;G1TXQ8;A0A5F9CSH6	A0A5F9C645_RABIT;A0A5F9C842_RABIT;A0A5F9CSH6_RABIT;A0A5F9D670_RABIT;A0A5F9DJB7_RABIT;G1SIT4_RABIT;G1TXQ8_RABIT	DOCK9	Dedicator of cytokinesis 9	16900.2
A0A5F9CGU9;G1TCC3	G1TCC3;A0A5F9CGU9	A0A5F9CGU9_RABIT;G1TCC3_RABIT	DOP1B	Isoform of G1TCC3, DOP1 leucine zipper like protein B	194 days, 10:26:00
G1U5S7	G1U5S7	G1U5S7_RABIT	DPAGT1	GlcNAc-1-P transferase	292 days, 5:42:00
G1T4J1	G1T4J1	G1T4J1_RABIT	DPH1	2-(3-amino-3-carboxypropyl)histidine synthase	214 days, 2:58:00
A0A5F9CA06;A0A5F9CKR9;A0A5F9DHP0;G1SKS1	A0A5F9CKR9;A0A5F9DHP0;G1SKS1;A0A5F9CA06	A0A5F9CA06_RABIT;A0A5F9CKR9_RABIT;A0A5F9DHP0_RABIT;G1SKS1_RABIT	DPH6	Isoform of A0A5F9CKR9, ATP-binding domain-containing protein 4	1441.65
G1T7Y5	G1T7Y5	G1T7Y5_RABIT	DPM1	Dolichol-phosphate mannosyltransferase subunit 1	94987.1
G1T090;G1TPL7	G1T090;G1TPL7	G1T090_RABIT;G1TPL7_RABIT	DPP3	Dipeptidyl peptidase 3	70818.4
A0A5F9CJ15;G1TAM2	A0A5F9CJ15;A0A5F9DCG9;G1TAM2	A0A5F9CJ15_RABIT;G1TAM2_RABIT	DPY19L1	Dpy-19 like C-mannosyltransferase 1	13013
A0A5F9C2X5;A0A5F9CJ78;A0A5F9CV03;A0A5F9DB54;A0A5F9DD15;A0A5F9DPU3;G1T4Y0	G1T4Y0;A0A5F9CJ78;A0A5F9DB54;A0A5F9DD15;A0A5F9CV03;A0A5F9C2X5;A0A5F9DPU3	A0A5F9C2X5_RABIT;A0A5F9CJ78_RABIT;A0A5F9CV03_RABIT;A0A5F9DB54_RABIT;A0A5F9DD15_RABIT;A0A5F9DPU3_RABIT;G1T4Y0_RABIT	DPY19L3	Isoform of G1T4Y0, Dpy-19 like C-mannosyltransferase 3	580.938
G1U974	G1U974	G1U974_RABIT	DPYSL2	Dihydropyrimidinase-related protein 2	271 days, 23:49:00
A0A5F9DCV7;G1TUH9;G1U974	G1U974;A0A5F9DCV7;A0A5F9CYR7;A0A5F9CLG7;G1TUH9	A0A5F9DCV7_RABIT;G1TUH9_RABIT;G1U974_RABIT	DPYSL2;DPYSL3	Dihydropyrimidinase like 3	25283.1
A0A5F9DCV7;G1TUH9	A0A5F9DCV7;A0A5F9CYR7;G1TUH9	A0A5F9DCV7_RABIT;G1TUH9_RABIT	DPYSL3	Dihydropyrimidinase like 3	47324.4
G1SSZ1	G1SSZ1	G1SSZ1_RABIT	DR1	Down-regulator of transcription 1	12084.3
A0A5F9CTR3	A0A5F9DN37;A0A5F9CTR3	A0A5F9CTR3_RABIT	DRG1	Isoform of A0A5F9DN37, Developmentally regulated GTP binding protein 1	16618.7
A0A5F9CTR3;G1TGQ1	A0A5F9DN37;G1TGQ1;A0A5F9CTR3	A0A5F9CTR3_RABIT;G1TGQ1_RABIT	DRG1	Isoform of A0A5F9DN37, Developmentally regulated GTP binding protein 1	15119.7
G1TGQ1	G1TGQ1	G1TGQ1_RABIT	DRG1	Isoform of A0A5F9DN37, Developmentally regulated GTP binding protein 1	30410.2
A0A5F9CZD8	A0A5F9CZD8;A0A5F9DFP8;G1T3H9	A0A5F9CZD8_RABIT	DSC2	Desmocollin 2	997302
A0A5F9CZD8;G1T3G7	A0A5F9CZD8;G1T3G7;A0A5F9DFP8;A0A5F9DIE2;G1T3H9	A0A5F9CZD8_RABIT;G1T3G7_RABIT	DSC2;DSC3	Desmocollin 2	3906.66
G1T3G7	G1T3G7;A0A5F9DIE2	G1T3G7_RABIT	DSC3	Desmocollin 3	25861.8
G1SR48	G1SR48	G1SR48_RABIT	DSG1	Desmoglein 1	268803
G1T4V7	G1T4V7;A0A5F9CRC2	G1T4V7_RABIT	DSP	Desmoplakin	164325
A0A5F9CNK3;A0A5F9DAD7;A0A5F9DBS7;A0A5F9DDV5;G1T6S4	G1T6S4;A0A5F9DAD7;A0A5F9DBS7;A0A5F9DDV5;A0A5F9CNK3	A0A5F9CNK3_RABIT;A0A5F9DAD7_RABIT;A0A5F9DBS7_RABIT;A0A5F9DDV5_RABIT;G1T6S4_RABIT	DST	Isoform of G1T6S4, Dystonin	13588
A0A5F9CNK3;A0A5F9DAD7;A0A5F9DDV5;G1T6S4	G1T6S4;A0A5F9DAD7;A0A5F9DDV5;A0A5F9CNK3	A0A5F9CNK3_RABIT;A0A5F9DAD7_RABIT;A0A5F9DDV5_RABIT;G1T6S4_RABIT	DST	Isoform of G1T6S4, Dystonin	13403.4
A0A5F9DBS7	A0A5F9DBS7	A0A5F9DBS7_RABIT	DST	Isoform of G1T6S4, Dystonin	12032.7
A0A5F9CNK3;A0A5F9CPS8;A0A5F9DAD7;A0A5F9DDV5;A0A5F9DUI0;G1SDU5;G1T6S4	A0A5F9DUI0;G1T6S4;G1SDU5;A0A5F9DAD7;A0A5F9DDV5;A0A5F9C4B5;A0A5F9D7Z0;A0A5F9CNK3;A0A5F9CPS8	A0A5F9CNK3_RABIT;A0A5F9CPS8_RABIT;A0A5F9DAD7_RABIT;A0A5F9DDV5_RABIT;A0A5F9DUI0_RABIT;G1SDU5_RABIT;G1T6S4_RABIT	DST;MACF1	Isoform of G1T6S4, Dystonin	253 days, 14:03:00
A0A5F9CEK9;A0A5F9CJ84;A0A5F9CW29;A0A5F9DMB1;A0A5F9DP71;G1SCL0	A0A5F9CEK9;A0A5F9CJ84;A0A5F9DMB1;G1SCL0;A0A5F9CW29;A0A5F9DP71	A0A5F9CEK9_RABIT;A0A5F9CJ84_RABIT;A0A5F9CW29_RABIT;A0A5F9DMB1_RABIT;A0A5F9DP71_RABIT;G1SCL0_RABIT	DSTYK	Dual serine/threonine and tyrosine protein kinase	2288.77
A0A5F9C316;A0A5F9CJ32;A0A5F9CM47;A0A5F9CM99;A0A5F9D0F8;A0A5F9D2E9;A0A5F9DCU4;A0A5F9DEN7;G1SKD7	A0A5F9C316;A0A5F9C6S8;G1SKD7;A0A5F9CI21;A0A5F9DKD9;A0A5F9CJ32;G1SF23;A0A5F9DDQ7;A0A5F9DCU4;A0A5F9DEN7;A0A5F9C2F0;A0A5F9D6N3;A0A5F9CM99;A0A5F9CM47;A0A5F9D0F8;A0A5F9DS23;A0A5F9D2E9;A0A5F9DUD8	A0A5F9C316_RABIT;A0A5F9CJ32_RABIT;A0A5F9CM47_RABIT;A0A5F9CM99_RABIT;A0A5F9D0F8_RABIT;A0A5F9D2E9_RABIT;A0A5F9DCU4_RABIT;A0A5F9DEN7_RABIT;G1SKD7_RABIT	DTNA	Dystrobrevin	245 days, 20:37:00
A0A5F9DSE7;G1SDK3	A0A5F9DSE7;G1SDK3	A0A5F9DSE7_RABIT;G1SDK3_RABIT	DTX2	E3 ubiquitin-protein ligase	757.393
G1U0X0	G1U0X0	G1U0X0_RABIT	DTX3L	E3 ubiquitin-protein ligase	10231
G1SQ07	G1SQ07	G1SQ07_RABIT	DTYMK	dTMP kinase	15601.8
G1T759	G1T759;A0A5F9DE60	G1T759_RABIT	DUOX1	NAD(P)H oxidase (H(2)O(2)-forming)	59035.4
G1T730;G1T759	A0A5F9D767;G1T759;A0A5F9DE60;G1T730	G1T730_RABIT;G1T759_RABIT	DUOX1;DUOX2	Isoform of A0A5F9D767, NAD(P)H oxidase (H(2)O(2)-forming)	69515.2
G1T730	A0A5F9D767;G1T730	G1T730_RABIT	DUOX2	Isoform of A0A5F9D767, NAD(P)H oxidase (H(2)O(2)-forming)	66429.5
G1T738	G1T738;A0A5F9CTK0;A0A5F9DN94;A0A5F9D5G0;A0A5F9D5M9;G1T744	G1T738_RABIT	DUOXA2	Dual oxidase maturation factor 2	263654
G1SS50;G1TGD3	G1SS50;G1TGD3	G1SS50_RABIT;G1TGD3_RABIT	DVL2	Dishevelled segment polarity protein 2	688.583
G1SS80	G1SS80	G1SS80_RABIT	DXO	Decapping nuclease	192 days, 19:03:00
A0A5F9DSM1;G1TAD1;U3KN21	G1TAD1;U3KN21;A0A5F9DSM1	A0A5F9DSM1_RABIT;G1TAD1_RABIT;U3KN21_RABIT	DYM	Isoform of A0A5F9DIQ9, Dymeclin	2375.65
A0A5F9CLR1	A0A5F9CLR1;G1SY84	A0A5F9CLR1_RABIT	DYNC1I2	Dynein cytoplasmic 1 intermediate chain 2	17945.9
G1SXE6	A0A5F9D899;A0A5F9DJ98;A0A5F9C5A3;G1SXE6;A0A5F9CPL0	G1SXE6_RABIT	DYNC1LI1	Isoform of A0A5F9D899, Dynein light intermediate chain	50155.1
A0A5F9DJF4;A0A5F9DK11;G1SM56;G1SQF2;G1SXE6	A0A5F9D899;G1SM56;A0A5F9DK11;A0A5F9DJF4;G1SXE6;A0A5F9CLD9;A0A5F9CPL0;A0A5F9CQ78;G1SQF2	A0A5F9DJF4_RABIT;A0A5F9DK11_RABIT;G1SM56_RABIT;G1SQF2_RABIT;G1SXE6_RABIT	DYNC1LI1;DYNC1LI2	Isoform of G1SM56, Dynein light intermediate chain	19037.4
A0A5F9DJF4;A0A5F9DK11;G1SM56;G1SQF2	G1SM56;A0A5F9DK11;A0A5F9DJF4;A0A5F9CLD9;A0A5F9CMV6;A0A5F9CQ78;G1SQF2	A0A5F9DJF4_RABIT;A0A5F9DK11_RABIT;G1SM56_RABIT;G1SQF2_RABIT	DYNC1LI2	Isoform of G1SM56, Dynein light intermediate chain	85119.9
P63169	P63169;G1TBW9	DYL1_RABIT	DYNLL1	Dynein light chain 1, cytoplasmic	13916.8
G1TBW9	G1TBW9	G1TBW9_RABIT	DYNLL2	Dynein light chain	1890.73
G1T4I7	G1T4I7	G1T4I7_RABIT	DYNLT1	Dynein light chain Tctex-type 1	11297.4
G1SMD9	G1SMD9	G1SMD9_RABIT	EBAG9	Receptor-binding cancer antigen expressed on SiSo cells	2345.95
A0A5F9C518;G1TE30;G1U786	G1U786;G1TE30;A0A5F9C518	A0A5F9C518_RABIT;G1TE30_RABIT;G1U786_RABIT	ECD	Isoform of G1U786, Ecdysoneless cell cycle regulator	2426.97
A0A5F9CH28;A0A5F9CTJ8;A0A5F9DGE3;G1T2B8	A0A5F9CTJ8;A0A5F9DGE3;A0A5F9CH28;G1T2B8	A0A5F9CH28_RABIT;A0A5F9CTJ8_RABIT;A0A5F9DGE3_RABIT;G1T2B8_RABIT	ECE1	Isoform of A0A5F9CTJ8, Endothelin-converting enzyme 1	343 days, 9:47:00
A0A5F9CKD8;G1SR79	A0A5F9CKD8;A0A5F9CGC7;G1SR79	A0A5F9CKD8_RABIT;G1SR79_RABIT	ECHDC1	Ethylmalonyl-CoA decarboxylase 1	84606.5
A0A5F9CDM5;G1SWM7;U3KPM4	U3KPM4;A0A5F9CDM5;G1SWM7	A0A5F9CDM5_RABIT;G1SWM7_RABIT;U3KPM4_RABIT	ECHDC3	Isoform of U3KPM4, Enoyl-CoA hydratase domain containing 3	6676.66
G1SDD0	G1SDD0	G1SDD0_RABIT	ECHS1	Enoyl-CoA hydratase, short chain 1	310651
G1U0Y6	G1U0Y6	G1U0Y6_RABIT	ECI1	Enoyl-CoA delta isomerase 1	30740.4
G1SLF8	G1SLF8;A0A5F9DFE7;A0A5F9CH79;A0A5F9DC61;A0A5F9D8A3;A0A5F9CLI7;G1TVW9	G1SLF8_RABIT	ECPAS	Ecm29 proteasome adaptor and scaffold	18410.7
G1SLP7	G1SLP7;A0A5F9C4M9	G1SLP7_RABIT	ECSIT	Evolutionarily conserved signaling intermediate in Toll pathway, mitochondrial	12737.1
G1TEC0	G1TEC0	G1TEC0_RABIT	EDC3	Enhancer of mRNA-decapping protein 3	102 days, 20:57:00
G1SQT2	G1SQT2	G1SQT2_RABIT	EDC4	Enhancer of mRNA-decapping protein 4	18921.3
A0A5F9DSP4;G1TBY4	G1TBY4;A0A5F9DSP4	A0A5F9DSP4_RABIT;G1TBY4_RABIT	EDEM2	Isoform of G1TBY4, alpha-1,2-Mannosidase	288 days, 13:47:00
A0A5F9DUE6;G1SCQ0	G1SCQ0;A0A5F9DUE6	A0A5F9DUE6_RABIT;G1SCQ0_RABIT	EDEM3	Isoform of G1SCQ0, alpha-1,2-Mannosidase	242 days, 15:59:00
G1SWY6	G1SWY6	G1SWY6_RABIT	EEA1	Early endosome antigen 1	14740.7
G1TIX5	G1TIX5	G1TIX5_RABIT	EED	Embryonic ectoderm development	7474.87
P68105	G1TM98;A0A5F9C1Y0;P68105;G1T3I6;A0A5F9CXZ4;G1U6W1	EF1A1_RABIT	EEF1A1	Elongation factor 1-alpha 1	672129
A0A5F9CP18;A0A5F9DGL2;G1SUT1	G1SUT1;A0A5F9DGL2;A0A5F9CP18	A0A5F9CP18_RABIT;A0A5F9DGL2_RABIT;G1SUT1_RABIT	EEF1AKNMT	Isoform of G1SUT1, EEF1A lysine and N-terminal methyltransferase	6710.78
P34826	G1TQR2;P34826;A0A5F9D978;A0A5F9DVW2	EF1B_RABIT	EEF1B	Elongation factor 1-beta	52780
P34826;P53787	G1TQR2;P53787;P34826;A0A5F9D978;A0A5F9DVW2	EF1B_RABIT;EF1D_RABIT	EEF1B;EEF1D	Elongation factor 1-beta	54035.5
P53787	P53787	EF1D_RABIT	EEF1D	Elongation factor 1-delta	62533.4
P29694	P29694;A0A5F9CHU4;A0A5F9CA34;G1TVL1	EF1G_RABIT	EEF1G	Elongation factor 1-gamma	190741
A0A5F9C5K9;A0A5F9CL03;A0A5F9D8U8;G1TBT2	G1TBT2;A0A5F9C5K9;A0A5F9D8U8;A0A5F9CL03	A0A5F9C5K9_RABIT;A0A5F9CL03_RABIT;A0A5F9D8U8_RABIT;G1TBT2_RABIT	EEFSEC	Isoform of G1TBT2, Eukaryotic elongation factor, selenocysteine-tRNA specific	7364.99
A0A5F9CQ29	A0A5F9CQ29;A0A5F9CAN0;G1SRC5	A0A5F9CQ29_RABIT	EFCAB14	EF-hand calcium binding domain 14	14917
A0A5F9CN81;A0A5F9DB26;A0A5F9DS81;G1T7U6	G1T7U6;A0A5F9CG92;A0A5F9DB26;A0A5F9CN81;A0A5F9DS81	A0A5F9CN81_RABIT;A0A5F9DB26_RABIT;A0A5F9DS81_RABIT;G1T7U6_RABIT	EFEMP1	Isoform of G1T7U6, EGF containing fibulin extracellular matrix protein 1	21368.5
A0A5F9C522	A0A5F9C522;G1TR45	A0A5F9C522_RABIT	EFHD2	EF-hand domain family member D2	17062.4
A0A5F9C6D3;A0A5F9DRP1	A0A5F9DRP1;A0A5F9C6D3	A0A5F9C6D3_RABIT;A0A5F9DRP1_RABIT	EFL1	Isoform of A0A5F9DRP1, Elongation factor like GTPase 1	401 days, 20:28:00
A0A5F9C517;A0A5F9CVB5;G1T603	A0A5F9CVB5;A0A5F9C517;G1T603	A0A5F9C517_RABIT;A0A5F9CVB5_RABIT;G1T603_RABIT	EFNB1	Isoform of A0A5F9CVB5, Ephrin B1	11745.4
A0A5F9CKM8;A0A5F9D9T4;A0A5F9DRP4	A0A5F9D9T4;G1SWY3;A0A5F9CKM8;A0A5F9DRP4	A0A5F9CKM8_RABIT;A0A5F9D9T4_RABIT;A0A5F9DRP4_RABIT	EFR3A	Isoform of A0A5F9D9T4, EFR3 homolog A	78318.1
G1SRX2	A0A5F9DCQ3;G1SRX2	G1SRX2_RABIT	EFTUD2	Isoform of A0A5F9DCQ3, 116 kDa U5 small nuclear ribonucleoprotein component	20266.1
G1SZE4	G1SZE4;A0A5F9C1H3	G1SZE4_RABIT	EGFR	Receptor protein-tyrosine kinase	174618
A0A5F9C587;A0A5F9CEP5;A0A5F9CQM6;A0A5F9D7X8;A0A5F9DBD0;A0A5F9DI11;A0A5F9DIC5;A0A5F9DPD7;A0A5F9DQK5;G1SZE4;G1TR97	A0A5F9DPD7;G1SZE4;G1TR97;A0A5F9DI11;A0A5F9CEP5;A0A5F9DIC5;A0A5F9DBD0;A0A5F9D7X8;A0A5F9C587;A0A5F9DQK5;A0A5F9CQM6;A0A5F9C1H3	A0A5F9C587_RABIT;A0A5F9CEP5_RABIT;A0A5F9CQM6_RABIT;A0A5F9D7X8_RABIT;A0A5F9DBD0_RABIT;A0A5F9DI11_RABIT;A0A5F9DIC5_RABIT;A0A5F9DPD7_RABIT;A0A5F9DQK5_RABIT;G1SZE4_RABIT;G1TR97_RABIT	EGFR;EIF4G3	Isoform of A0A5F9DPD7, Eukaryotic translation initiation factor 4 gamma 3	54637.7
G1SZE4;G1SZL0	G1SZL0;A0A5F9CPT1;G1SZE4;A0A5F9DDN8;A0A5F9C2F2;G1SXY0;A0A5F9DS61	G1SZE4_RABIT;G1SZL0_RABIT	EGFR;ERBB2	Receptor protein-tyrosine kinase	161141
U3KMU7	U3KMU7	U3KMU7_RABIT	EHD1	EH domain containing 1	46415.4
A0A5F9DEK2;G1SF06;U3KMU7	A0A5F9DEK2;U3KMU7;G1SF06	A0A5F9DEK2_RABIT;G1SF06_RABIT;U3KMU7_RABIT	EHD1;EHD3	EH domain containing 3	45987.4
A0A5F9DEK2;G1SF06;G1TA48;U3KMU7	G1TA48;A0A5F9DEK2;U3KMU7;G1SF06	A0A5F9DEK2_RABIT;G1SF06_RABIT;G1TA48_RABIT;U3KMU7_RABIT	EHD1;EHD3;EHD4	EH domain containing 3	12865.9
A0A5F9DEK2;G1SF06	A0A5F9DEK2;G1SF06	A0A5F9DEK2_RABIT;G1SF06_RABIT	EHD3	EH domain containing 3	91 days, 15:18:00
A0A5F9DEK2;G1SF06;G1TA48	G1TA48;A0A5F9DEK2;G1SF06	A0A5F9DEK2_RABIT;G1SF06_RABIT;G1TA48_RABIT	EHD3;EHD4	EH domain containing 3	322 days, 10:01:00
G1TA48	G1TA48	G1TA48_RABIT	EHD4	EH domain containing 4	35047.9
A0A5F9CQR4;A0A5F9D5T7;A0A5F9DHM7;G1T2T5	A0A5F9DHM7;A0A5F9D5T7;G1T2T5;A0A5F9CQR4	A0A5F9CQR4_RABIT;A0A5F9D5T7_RABIT;A0A5F9DHM7_RABIT;G1T2T5_RABIT	EHHADH	Isoform of A0A5F9DHM7, Enoyl-CoA hydratase	416 days, 4:37:00
A0A5F9DNJ8;G1T7V7	G1T7V7;A0A5F9DNJ8	A0A5F9DNJ8_RABIT;G1T7V7_RABIT	EI24	Isoform of G1T7V7, EI24 autophagy associated transmembrane protein	90603.7
P47814	P47814;G1T5U2	IF1A_RABIT	EIF1A	Eukaryotic translation initiation factor 1A	52 days, 20:44:00
G1TAW7	G1TAW7;A0A5F9D5T4	G1TAW7_RABIT	EIF2A	Eukaryotic translation initiation factor 2A	13807.7
A0A5F9CPI6;A0A5F9CPW7;A0A5F9CSV0;G1SSL4	G1SSL4;A0A5F9CSV0;A0A5F9CPE1;A0A5F9CPI6;A0A5F9CPW7	A0A5F9CPI6_RABIT;A0A5F9CPW7_RABIT;A0A5F9CSV0_RABIT;G1SSL4_RABIT	EIF2AK2	Isoform of G1SSL4, Eukaryotic translation initiation factor 2 alpha kinase 2	168 days, 8:12:00
A0A5F9CFU3;G1T3C4	G1T3C4;A0A5F9CFU3	A0A5F9CFU3_RABIT;G1T3C4_RABIT	EIF2AK3	Isoform of G1T3C4, Eukaryotic translation initiation factor 2 alpha kinase 3	53 days, 13:33:00
G1SJS2	G1SJS2	G1SJS2_RABIT	EIF2B1	Translation initiation factor eIF-2B subunit alpha	2353.76
Q28690	G1SYR5;Q28690	EI2BB_RABIT	EIF2B2	Translation initiation factor eIF-2B subunit beta	19619.7
A0A5F9DFN4;G1T3H5	G1T3H5;A0A5F9DFN4	A0A5F9DFN4_RABIT;G1T3H5_RABIT	EIF2B3	Isoform of G1T3H5, Eukaryotic translation initiation factor 2B subunit gamma	37766.9
G1TYD9	G1TYD9	G1TYD9_RABIT	EIF2B4	Translation initiation factor eIF-2B subunit delta	469.006
P41111	G1TYD9;P41111	EI2BD_RABIT	EIF2B4	Translation initiation factor eIF-2B subunit delta	20344.1
P47823	P47823;A0A5S8H3V0	EI2BE_RABIT	EIF2B5	Translation initiation factor eIF-2B subunit epsilon	23211.3
P0CL18	P0CL18;A0A5S8HNF7;A0A5F9CVG3;A0A5F9CKK7	EIF2D_RABIT	EIF2D	Eukaryotic translation initiation factor 2D	660.707
A0A5F9CHW6;G1T2G4	A0A5F9CHW6;G1T2G4	A0A5F9CHW6_RABIT;G1T2G4_RABIT	EIF2S1	Eukaryotic translation initiation factor 2 subunit 1	68055.5
P41035	P41035	IF2B_RABIT	EIF2S2	Eukaryotic translation initiation factor 2 subunit 2	51648.7
A0A5F9C3S1;A0A5F9C991;A0A5F9CMG0;G1SMZ5	G1SMZ5;A0A5F9C3S1;A0A5F9C991;A0A5F9CMG0	A0A5F9C3S1_RABIT;A0A5F9C991_RABIT;A0A5F9CMG0_RABIT;G1SMZ5_RABIT	EIF3A	Isoform of G1SMZ5, Eukaryotic translation initiation factor 3 subunit A	34425.5
G1SZ03	G1SZ03	G1SZ03_RABIT	EIF3B	Eukaryotic translation initiation factor 3 subunit B	38839.6
G1U971	G1U971;A0A5F9CMJ3	G1U971_RABIT	EIF3C	Eukaryotic translation initiation factor 3 subunit C	93170.1
G1SQV5	G1SQV5	G1SQV5_RABIT	EIF3D	Eukaryotic translation initiation factor 3 subunit D	23137.9
G1SUC8	G1SUC8	G1SUC8_RABIT	EIF3E	Eukaryotic translation initiation factor 3 subunit E	25994.4
G1SLC2	G1SLC2	G1SLC2_RABIT	EIF3F	Eukaryotic translation initiation factor 3 subunit F	55877.4
A0A5F9CZR4;A0A5F9DPC3;G1ST95	A0A5F9CZR4;A0A5F9DMT9;A0A5F9DPC3;G1ST95	A0A5F9CZR4_RABIT;A0A5F9DPC3_RABIT;G1ST95_RABIT	EIF3H	Eukaryotic translation initiation factor 3 subunit H	38853.1
G1STF9	G1STF9	G1STF9_RABIT	EIF3I	Eukaryotic translation initiation factor 3 subunit I	8786.89
Q5IH81	Q5IH81;G1STF9	EIF3I_RABIT	EIF3I	Eukaryotic translation initiation factor 3 subunit I	12835.5
G1SNT1	G1SNT1	G1SNT1_RABIT	EIF3J	Eukaryotic translation initiation factor 3 subunit J	221 days, 3:59:00
A0A5F9CZX5;G1T3L2	A0A5F9C0Q3;A0A5F9C4T4;A0A5F9CZX5;G1T3L2	A0A5F9CZX5_RABIT;G1T3L2_RABIT	EIF3K	Isoform of A0A5F9C0Q3, Eukaryotic translation initiation factor 3 subunit K	46232.7
A0A5F9D9H1;G1SED9	G1SED9;A0A5F9D9H1	A0A5F9D9H1_RABIT;G1SED9_RABIT	EIF3L	Isoform of G1SED9, Eukaryotic translation initiation factor 3 subunit L	18196.9
G1SLW8	A0A5F9DCW6;G1SLW8;A0A5F9DIX5	G1SLW8_RABIT	EIF3M	Isoform of A0A5F9DCW6, Eukaryotic translation initiation factor 3 subunit M	18953.5
P29562	P29562;A0A5F9CRC9;G1SZ59;A0A5F9DK66;A0A5F9DM90;A0A5F9D9K2;A0A5F9CLT0	IF4A1_RABIT	EIF4A1	Eukaryotic initiation factor 4A-I (Fragment)	118941
P29338	A0A5F9CEY5;P29338;A0A0A0MQQ6;A0A5F9DDW9;A0A5F9D6X0	IF4E_RABIT	EIF4E	Eukaryotic translation initiation factor 4E	12588.1
A0A5F9C9R7;A0A5F9CEL2;A0A5F9CH69;G1SQD1	A0A5F9CH69;A0A5F9CEL2;A0A5F9C9R7;G1SQD1	A0A5F9C9R7_RABIT;A0A5F9CEL2_RABIT;A0A5F9CH69_RABIT;G1SQD1_RABIT	EIF4G1	Isoform of A0A5F9CH69, Eukaryotic translation initiation factor 4 gamma 1	24428.2
P41110	A0A5F9CH69;P41110;A0A5F9CEL2;A0A5F9C9R7;G1SQD1	IF4G1_RABIT	EIF4G1	Eukaryotic translation initiation factor 4 gamma 1	28040.9
A0A5F9CXD1;A0A5F9CZM5;A0A5F9DAS8;A0A5F9DEP8;A0A5F9DMU5;G1T573	A0A5F9DMU5;A0A5F9DAS8;A0A5F9DEP8;A0A5F9CXD1;A0A5F9CZM5;G1T573	A0A5F9CXD1_RABIT;A0A5F9CZM5_RABIT;A0A5F9DAS8_RABIT;A0A5F9DEP8_RABIT;A0A5F9DMU5_RABIT;G1T573_RABIT	EIF4G2	Isoform of A0A5F9DMU5, Eukaryotic translation initiation factor 4 gamma 2	45 days, 1:34:00
P79398	A0A5F9DMU5;P79398;A0A5F9DAS8;A0A5F9DEP8;A0A5F9CXD1;A0A5F9CZM5;G1T573	IF4G2_RABIT	EIF4G2	Eukaryotic translation initiation factor 4 gamma 2	21669.1
A0A5F9C587;A0A5F9CEP5;A0A5F9CQM6;A0A5F9D7X8;A0A5F9DBD0;A0A5F9DI11;A0A5F9DIC5;A0A5F9DPD7;A0A5F9DQK5;G1TR97	A0A5F9DPD7;G1TR97;A0A5F9DI11;A0A5F9CEP5;A0A5F9DIC5;A0A5F9DBD0;A0A5F9D7X8;A0A5F9C587;A0A5F9DQK5;A0A5F9CQM6	A0A5F9C587_RABIT;A0A5F9CEP5_RABIT;A0A5F9CQM6_RABIT;A0A5F9D7X8_RABIT;A0A5F9DBD0_RABIT;A0A5F9DI11_RABIT;A0A5F9DIC5_RABIT;A0A5F9DPD7_RABIT;A0A5F9DQK5_RABIT;G1TR97_RABIT	EIF4G3	Isoform of A0A5F9DPD7, Eukaryotic translation initiation factor 4 gamma 3	74 days, 18:22:00
A0A5F9CIA1;G1TE76	G1TE76;A0A5F9CIA1	A0A5F9CIA1_RABIT;G1TE76_RABIT	EIF4H	Isoform of G1TE76, Eukaryotic translation initiation factor 4H	10990.1
P10160	A0A5F9CJD6;A0A5F9DGN5;P10160;G1TXR9;A0A5F9CGF3;A0A5F9CHT5;G1TC37;A0A5F9CZG3;G1T916	IF5A1_RABIT	EIF5A	Eukaryotic translation initiation factor 5A-1	159739
G1TRL5;U3KLT5	G1TRL5;U3KLT5	G1TRL5_RABIT;U3KLT5_RABIT	EIF5B	Eukaryotic translation initiation factor 5B	39975.8
G1SZL8	G1SZL8;A0A5F9CIS9	G1SZL8_RABIT	EIF6	Eukaryotic translation initiation factor 6	25720.7
A0A5F9CSB6	A0A5F9CSB6	A0A5F9CSB6_RABIT	ELAPOR1	Isoform of G1SVH9, KIAA1324	298 days, 14:59:00
G1TAE2	G1TAE2	G1TAE2_RABIT	ELAVL1	ELAV-like protein	34078.6
A0A5F9CG66;G1SZL5	G1SZL5;A0A5F9CG66	A0A5F9CG66_RABIT;G1SZL5_RABIT	ELF1	Isoform of G1SZL5, E74 like ETS transcription factor 1	4363.76
A0A5F9CKU2;G1SPS8	A0A5F9CKU2;G1SPS8	A0A5F9CKU2_RABIT;G1SPS8_RABIT	ELF1	Isoform of G1SZL5, E74 like ETS transcription factor 1	24597
A0A5F9D5M5;G1SYE9;U3KMZ6	U3KMZ6;A0A5F9DEJ7;A0A5F9D5M5;G1SYE9	A0A5F9D5M5_RABIT;G1SYE9_RABIT;U3KMZ6_RABIT	ELMO3	Isoform of U3KMZ6, Engulfment and cell motility 3	19124.2
G1SRS0	G1SRS0	G1SRS0_RABIT	ELMOD2	ELMO domain containing 2	38073.9
G1TUB8	G1TUB8	G1TUB8_RABIT	ELOA	Isoform of G1T3W8, 60S ribosomal protein L11	328417
G1SYL8	G1SYL8	G1SYL8_RABIT	ELOB	Elongin B	155303
A0A5F9CJC1	A0A5F9CJC1	A0A5F9CJC1_RABIT	ELOC	Elongin-C	13856.3
G1T150	A0A5F9D7V9;G1T150	G1T150_RABIT	ELOVL1	Isoform of G1TG70, Elongation of very long chain fatty acids protein 1	142 days, 2:04:00
A0A5F9C891;A0A5F9C951;A0A5F9CU93;A0A5F9DDE6;G1T1C6	A0A5F9DDE6;A0A5F9CU93;A0A5F9C891;A0A5F9C951;G1T1C6	A0A5F9C891_RABIT;A0A5F9C951_RABIT;A0A5F9CU93_RABIT;A0A5F9DDE6_RABIT;G1T1C6_RABIT	ELOVL5	Isoform of A0A5F9DDE6, Elongation of very long chain fatty acids protein	329 days, 16:09:00
G1SGB3	G1SGB3	G1SGB3_RABIT	ELP1	Elongator complex protein 1	730.097
Q8WND5	Q8WND5;G1SGB3	ELP1_RABIT	ELP1	Elongator complex protein 1	15084.1
A0A5F9DC10;A0A5F9DM28;G1SCG5	A0A5F9DM28;G1SCG5;A0A5F9DC10;A0A5F9D7K4	A0A5F9DC10_RABIT;A0A5F9DM28_RABIT;G1SCG5_RABIT	ELP3	Isoform of A0A5F9DM28, Elongator complex protein 3	24019.5
G1SGF6	A0A5F9D707;G1SGF6;A0A5F9CVI9;A0A5F9D8I5;A0A5F9D0S6;A0A5F9DSV5;A0A5F9C1E5	G1SGF6_RABIT	ELP4	Isoform of A0A5F9D707, Elongator complex protein 4	4844.61
G1SS64	G1SS64	G1SS64_RABIT	ELP5	Elongator complex protein 5	263 days, 9:22:00
G1U8L4	G1U8L4	G1U8L4_RABIT	ELP6	Elongator complex protein 6	299 days, 19:32:00
A0A5F9C3D3;G1TC41	G1TC41;A0A5F9C3D3	A0A5F9C3D3_RABIT;G1TC41_RABIT	EMB	Isoform of A0A5F9CZU8, Embigin	11372.8
A0A5F9CC18;G1SCY7	G1SCY7;A0A5F9CC18	A0A5F9CC18_RABIT;G1SCY7_RABIT	EMC1	Isoform of G1SCY7, ER membrane protein complex subunit 1	70932.6
G1SHL9	A0A5F9CFS8;G1SHL9	G1SHL9_RABIT	EMC2	Isoform of A0A5F9CFS8, ER membrane protein complex subunit 2	28656.7
G1SLJ9	G1SLJ9;A0A5F9D5R9	G1SLJ9_RABIT	EMC3	ER membrane protein complex subunit 3	25830.5
A0A5F9CKL3;G1SQG1	G1SQG1;A0A5F9CKL3	A0A5F9CKL3_RABIT;G1SQG1_RABIT	EMC4	Isoform of G1SQG1, ER membrane protein complex subunit 4	37296.5
G1SW36	G1SW36	G1SW36_RABIT	EMC7	ER membrane protein complex subunit 7	30676.4
B7NZQ0	B7NZQ0;G1SE96	B7NZQ0_RABIT	EMD	Emerin	75 days, 22:53:00
G1TTJ4	G1TTJ4	G1TTJ4_RABIT	EML3	EMAP like 3	7521.85
A0A5F9C191;A0A5F9C8A4;A0A5F9CH75;A0A5F9CT79;G1T9N3	A0A5F9CH75;A0A5F9CT79;A0A5F9C8A4;G1T9N3;A0A5F9C191	A0A5F9C191_RABIT;A0A5F9C8A4_RABIT;A0A5F9CH75_RABIT;A0A5F9CT79_RABIT;G1T9N3_RABIT	EML4	Isoform of A0A5F9CH75, EMAP like 4	13774.1
P54850	P54850;G1U8I3	EMP1_RABIT	EMP1	Epithelial membrane protein 1	10796.4
G1T6M0	G1T6M0	G1T6M0_RABIT	ENDOD1	Endonuclease domain containing 1	40093.4
G1TKJ9	G1TKJ9	G1TKJ9_RABIT	ENDOG	Endonuclease	10450.8
P25704	G1U6X0;P25704	ENOB_RABIT	ENO3	Beta-enolase	4.7866e+06
G1T659	A0A5F9CUD5;G1T659	G1T659_RABIT	ENOPH1	Isoform of A0A5F9CUD5, Enolase-phosphatase E1	6481.89
A0A5F9CCM8;G1SVN0	G1SVN0;A0A5F9CCJ3;A0A5F9CCM8;A0A5F9CE97;A0A5F9CFX2	A0A5F9CCM8_RABIT;G1SVN0_RABIT	ENOSF1	Isoform of G1SVN0, Enolase superfamily member 1	13172.1
A0A5F9CGH6;A0A5F9D4I9;G1T7E8	G1T7E8;A0A5F9CGH6;A0A5F9D4I9	A0A5F9CGH6_RABIT;A0A5F9D4I9_RABIT;G1T7E8_RABIT	ENPP3	Isoform of G1T7E8, Ectonucleotide pyrophosphatase/phosphodiesterase 3	34340.8
G1T4D3	G1T4D3;A0A5F9D0N7	G1T4D3_RABIT	ENPP4	AP3A hydrolase	280 days, 11:33:00
G1T4E0	G1T4E0	G1T4E0_RABIT	ENPP5	Ectonucleotide pyrophosphatase/phosphodiesterase family member 5	159 days, 8:44:00
A0A5F9DRD3;G1SZ11	G1SZ11;A0A5F9DRD3	A0A5F9DRD3_RABIT;G1SZ11_RABIT	ENTPD3	Isoform of G1SZ11, Ectonucleoside triphosphate diphosphohydrolase 3	44461
G1SL30	G1SL30	G1SL30_RABIT	ENTPD4	Ectonucleoside triphosphate diphosphohydrolase 4	330 days, 1:46:00
A0A5F9CK21;G1TAJ6	G1TAJ6;A0A5F9CK21	A0A5F9CK21_RABIT;G1TAJ6_RABIT	ENTPD6	Isoform of G1TAJ6, Ectonucleoside triphosphate diphosphohydrolase 6	3577.86
G1T2G5	G1T2G5	G1T2G5_RABIT	EOGT	EGF domain specific O-linked N-acetylglucosamine transferase	125238
A0A5F9CFN4;A0A5F9CYK1;A0A5F9CZ35;A0A5F9CZ95;A0A5F9DDU4;A0A5F9DQN7;G1SRE6;G1U429	G1SRE6;A0A5F9CFN4;A0A5F9DDU4;A0A5F9CZ35;A0A5F9CZ95;A0A5F9CYK1;A0A5F9DQN7;G1U429	A0A5F9CFN4_RABIT;A0A5F9CYK1_RABIT;A0A5F9CZ35_RABIT;A0A5F9CZ95_RABIT;A0A5F9DDU4_RABIT;A0A5F9DQN7_RABIT;G1SRE6_RABIT;G1U429_RABIT	EPB41	Isoform of G1SRE6, Band 4.1	26461.2
A0A5F9CFN4;A0A5F9CYK1;A0A5F9CZ35;A0A5F9CZ95;A0A5F9DDU4;A0A5F9DIK5;A0A5F9DQN7;A0A5F9DWC7;G1SRE6;G1U429	A0A5F9DNU4;G1SRE6;A0A5F9DBM6;A0A5F9DG35;G1U296;A0A5F9CFN4;G1SL22;A0A5F9DIK5;G1TGX6;A0A5F9DDU4;A0A5F9DWC7;A0A5F9C2T1;A0A5F9CUB6;A0A5F9CZ35;A0A5F9CZ95;A0A5F9CYK1;A0A5F9DPZ1;A0A5F9D0A9;A0A5F9DQN7;A0A5F9DRU3;A0A5F9D3J3;G1U429;A0A5F9CT04;A0A5F9D508	A0A5F9CFN4_RABIT;A0A5F9CYK1_RABIT;A0A5F9CZ35_RABIT;A0A5F9CZ95_RABIT;A0A5F9DDU4_RABIT;A0A5F9DIK5_RABIT;A0A5F9DQN7_RABIT;A0A5F9DWC7_RABIT;G1SRE6_RABIT;G1U429_RABIT	EPB41;EPB41L1;EPB41L3	Isoform of G1SRE6, Band 4.1	40365.3
A0A5F9DIK5	A0A5F9DNU4;G1SL22;A0A5F9DIK5;A0A5F9D0A9	A0A5F9DIK5_RABIT	EPB41L1	Isoform of A0A5F9DNU4, Erythrocyte membrane protein band 4.1 like 1	219201
A0A5F9C4X6;A0A5F9C5N4;A0A5F9C654;A0A5F9CFP4;A0A5F9CHR4;A0A5F9DE50;A0A5F9DIK5;A0A5F9DRR1;A0A5F9DWC7;G1SG55	A0A5F9DNU4;A0A5F9DE50;A0A5F9DBM6;A0A5F9DG35;G1U296;A0A5F9CFP4;G1SL22;A0A5F9DIK5;A0A5F9CHR4;A0A5F9DKZ2;G1SG55;G1TGX6;A0A5F9DWC7;A0A5F9C2T1;A0A5F9CUB6;A0A5F9C5N4;A0A5F9C654;A0A5F9C4X6;A0A5F9D0A9;A0A5F9DRR1;A0A5F9DRU3;A0A5F9CQI6;A0A5F9CT04;A0A5F9D508	A0A5F9C4X6_RABIT;A0A5F9C5N4_RABIT;A0A5F9C654_RABIT;A0A5F9CFP4_RABIT;A0A5F9CHR4_RABIT;A0A5F9DE50_RABIT;A0A5F9DIK5_RABIT;A0A5F9DRR1_RABIT;A0A5F9DWC7_RABIT;G1SG55_RABIT	EPB41L1;EPB41L2;EPB41L3	Isoform of A0A5F9DE50, Erythrocyte membrane protein band 4.1 like 2	3257.99
A0A5F9C4X6;A0A5F9C5N4;A0A5F9C654;A0A5F9CFP4;A0A5F9CHR4;A0A5F9DE50;A0A5F9DRR1;G1SG55	A0A5F9DE50;A0A5F9CFP4;A0A5F9CHR4;A0A5F9DKZ2;G1SG55;A0A5F9C5N4;A0A5F9C654;A0A5F9C4X6;A0A5F9DRR1;A0A5F9CQI6	A0A5F9C4X6_RABIT;A0A5F9C5N4_RABIT;A0A5F9C654_RABIT;A0A5F9CFP4_RABIT;A0A5F9CHR4_RABIT;A0A5F9DE50_RABIT;A0A5F9DRR1_RABIT;G1SG55_RABIT	EPB41L2	Isoform of A0A5F9DE50, Erythrocyte membrane protein band 4.1 like 2	276 days, 12:32:00
A0A5F9C4X6;A0A5F9C5N4;A0A5F9C654;A0A5F9CFP4;A0A5F9CHR4;A0A5F9DE50;A0A5F9DRR1;A0A5F9DWC7;G1SG55	A0A5F9DE50;A0A5F9DBM6;A0A5F9DG35;G1U296;A0A5F9CFP4;A0A5F9CHR4;A0A5F9DKZ2;G1SG55;G1TGX6;A0A5F9DWC7;A0A5F9C2T1;A0A5F9CUB6;A0A5F9C5N4;A0A5F9C654;A0A5F9C4X6;A0A5F9DRR1;A0A5F9DRU3;A0A5F9CQI6;A0A5F9CT04;A0A5F9D508	A0A5F9C4X6_RABIT;A0A5F9C5N4_RABIT;A0A5F9C654_RABIT;A0A5F9CFP4_RABIT;A0A5F9CHR4_RABIT;A0A5F9DE50_RABIT;A0A5F9DRR1_RABIT;A0A5F9DWC7_RABIT;G1SG55_RABIT	EPB41L2;EPB41L3	Isoform of A0A5F9DE50, Erythrocyte membrane protein band 4.1 like 2	224 days, 5:37:00
A0A5F9DWC7	A0A5F9DBM6;A0A5F9DG35;G1U296;G1TGX6;A0A5F9DWC7;A0A5F9C2T1;A0A5F9CUB6;A0A5F9DRU3;A0A5F9CT04;A0A5F9D508	A0A5F9DWC7_RABIT	EPB41L3	Isoform of A0A5F9DBM6, Erythrocyte membrane protein band 4.1 like 3	69564.3
A0A5F9DFA0;G1T019	A0A5F9D951;G1T019;A0A5F9DFA0	A0A5F9DFA0_RABIT;G1T019_RABIT	EPB41L4A	Isoform of A0A5F9D951, Erythrocyte membrane protein band 4.1 like 4A	13649.5
A0A5F9DKX2;A0A5F9DUY6;G1TB41	A0A5F9DKX2;G1TB41;A0A5F9DUY6	A0A5F9DKX2_RABIT;A0A5F9DUY6_RABIT;G1TB41_RABIT	EPB41L4B	Erythrocyte membrane protein band 4.1 like 4B	181 days, 19:53:00
A0A5F9CXI6;A0A5F9D1Q3;A0A5F9DKX2;A0A5F9DUY6;G1SV20;G1TB41	A0A5F9DKX2;G1SV20;G1TB41;A0A5F9CXI6;A0A5F9D1Q3;A0A5F9DUY6	A0A5F9CXI6_RABIT;A0A5F9D1Q3_RABIT;A0A5F9DKX2_RABIT;A0A5F9DUY6_RABIT;G1SV20_RABIT;G1TB41_RABIT	EPB41L4B;EPB41L5	Isoform of G1SV20, Band 4.1-like protein 5	10196.7
A0A5F9CXI6;A0A5F9D1Q3;G1SV20	G1SV20;A0A5F9CXI6;A0A5F9D1Q3	A0A5F9CXI6_RABIT;A0A5F9D1Q3_RABIT;G1SV20_RABIT	EPB41L5	Isoform of G1SV20, Band 4.1-like protein 5	16443.2
A0A5F9CYU8;G1SQK6	G1SQK6;A0A5F9CYU8	A0A5F9CYU8_RABIT;G1SQK6_RABIT	EPCAM	Isoform of G1SQK6, Epithelial cell adhesion molecule	92952.8
G1TAF5	G1TAF5	G1TAF5_RABIT	EPDR1	Mammalian ependymin-related protein 1	38887.9
A0A5F9CAB6;G1T0K8	A0A5F9CAB6;G1T0K8	A0A5F9CAB6_RABIT;G1T0K8_RABIT	EPHA1	Receptor protein-tyrosine kinase	65151
G1THA5	G1THA5;A0A5F9CVW1	G1THA5_RABIT	EPHA2	Receptor protein-tyrosine kinase	26828.7
G1SRK6	G1TE11;G1SRK6;G1SZC2;A0A5F9CBR5;A0A5F9CI23;A0A5F9DDH9;A0A5F9D5L7;A0A5F9CUK7;A0A5F9C9C1;A0A5F9DRH5;A0A5F9DSK2	G1SRK6_RABIT	EPHA4	Receptor protein-tyrosine kinase	35630.3
A0A5F9CMM7;A0A5F9DDV6;G1SRK6;G1T3S2;G1T5M2;G1TCL2	U3KN97;A0A5F9CMM7;G1SKG7;G1SRK6;G1SDT6;G1T3S2;G1T5M2;A0A5F9CBR1;A0A5F9CH48;A0A5F9CJN3;G1TCL2;A0A5F9DDV6;A0A5F9D5L7;A0A5F9DU25	A0A5F9CMM7_RABIT;A0A5F9DDV6_RABIT;G1SRK6_RABIT;G1T3S2_RABIT;G1T5M2_RABIT;G1TCL2_RABIT	EPHA4;EPHB2;EPHB3;EPHB4	Receptor protein-tyrosine kinase	113683
G1SRK6;G1T3S2	U3KN97;G1SKG7;G1SRK6;G1T3S2;A0A5F9CBR1;A0A5F9D5L7	G1SRK6_RABIT;G1T3S2_RABIT	EPHA4;EPHB3	Receptor protein-tyrosine kinase	53104
G1T5M2	G1SDT6;G1T5M2;A0A5F9CH48;A0A5F9DU25	G1T5M2_RABIT	EPHB2	Receptor protein-tyrosine kinase	22745.5
G1T3S2	G1T3S2	G1T3S2_RABIT	EPHB3	Receptor protein-tyrosine kinase	40456.8
A0A5F9CMM7;A0A5F9DDV6;G1T3S2;G1TCL2	A0A5F9CMM7;G1T3S2;G1TCL2;A0A5F9DDV6	A0A5F9CMM7_RABIT;A0A5F9DDV6_RABIT;G1T3S2_RABIT;G1TCL2_RABIT	EPHB3;EPHB4	Receptor protein-tyrosine kinase	33254.1
A0A5F9CMM7;A0A5F9DDV6;G1TCL2	G1TE11;A0A5F9CMM7;G1T8S1;A0A5F9CI23;A0A5F9DDH9;G1TCL2;A0A5F9DDV6;A0A5F9DSK2	A0A5F9CMM7_RABIT;A0A5F9DDV6_RABIT;G1TCL2_RABIT	EPHB4	Receptor protein-tyrosine kinase	38487.3
G1STA5	G1STA5	G1STA5_RABIT	EPHB6	EPH receptor B6	313 days, 12:13:00
P04068	P04068;A0A5F9CUU4;A0A5F9DG50;A0A5F9CXT4;G1T295	HYEP_RABIT	EPHX1	Epoxide hydrolase 1	490517
G1TQA4	G1TQA4	G1TQA4_RABIT	EPM2AIP1	EPM2A interacting protein 1	4823.75
A0A5F9CD54;A0A5F9CK46;A0A5F9DM11;G1SFD5	A0A5F9CK46;A0A5F9CD54;A0A5F9DM11;G1SFD5	A0A5F9CD54_RABIT;A0A5F9CK46_RABIT;A0A5F9DM11_RABIT;G1SFD5_RABIT	EPN2	Isoform of A0A5F9CK46, Epsin 2	273 days, 17:13:00
G1SI58	G1SI58	G1SI58_RABIT	EPN3	Epsin 3	8548.73
G1T2I4	G1T2I4	G1T2I4_RABIT	EPRS1	Prolyl-tRNA synthetase	40541.1
A0A5F9DJH3;G1SLH7	G1SLH7;A0A5F9DJH3	A0A5F9DJH3_RABIT;G1SLH7_RABIT	EPS15	Isoform of G1SLH7, Epidermal growth factor receptor pathway substrate 15	12429
A0A5F9DVB3;G1SZW8	G1SZW8;A0A5F9DVB3	A0A5F9DVB3_RABIT;G1SZW8_RABIT	EPS15L1	Isoform of G1SZW8, Epidermal growth factor receptor pathway substrate 15 like 1	295 days, 18:02:00
A0A5F9CZK8;A0A5F9D4X5;A0A5F9DHR6;A0A5F9DI24;G1SE30	A0A5F9DI24;A0A5F9DHR6;G1SE30;A0A5F9D4X5;A0A5F9CZK8	A0A5F9CZK8_RABIT;A0A5F9D4X5_RABIT;A0A5F9DHR6_RABIT;A0A5F9DI24_RABIT;G1SE30_RABIT	EPS8	Isoform of A0A5F9DI24, Epidermal growth factor receptor pathway substrate 8	35786.4
G1SP85	G1SP85	G1SP85_RABIT	ERAL1	ERA-like protein 1	60 days, 7:08:00
A0A5F9C7N8;G1STW2	G1STW2;A0A5F9C7N8	A0A5F9C7N8_RABIT;G1STW2_RABIT	ERAP1	Isoform of G1STW2, Aminopeptidase	64472.5
G1SZL0	G1SZL0;A0A5F9DDN8;A0A5F9C2F2	G1SZL0_RABIT	ERBB2	Receptor protein-tyrosine kinase	39099.9
G1TDH0	G1TDH0	G1TDH0_RABIT	ERBB3	Receptor protein-tyrosine kinase	29012.2
A0A5F9CH83;A0A5F9DKB5;G1SKF5	G1SKF5;A0A5F9CH83;A0A5F9DKB5;A0A5F9DCR9;A0A5F9C4Y1;A0A5F9CYS8;A0A5F9D400	A0A5F9CH83_RABIT;A0A5F9DKB5_RABIT;G1SKF5_RABIT	ERBIN	Isoform of G1SKF5, Erbb2 interacting protein	123133
A0A5F9C617;A0A5F9CA84;A0A5F9CE96	A0A5F9C617;A0A5F9CE96;A0A5F9CJV6;A0A5F9CA84;A0A5F9D0A1	A0A5F9C617_RABIT;A0A5F9CA84_RABIT;A0A5F9CE96_RABIT	ERCC2	General transcription and DNA repair factor IIH helicase subunit XPD	10068.1
A0A5F9CSE8;G1SH51	G1SH51;A0A5F9CSE8	A0A5F9CSE8_RABIT;G1SH51_RABIT	ERCC3	Isoform of G1SH51, DNA excision repair protein ERCC-3	112 days, 18:25:00
A0A5F9CIQ0;A0A5F9D565;G1TMD0	A0A5F9CIQ0;G1TMD0;A0A5F9D565	A0A5F9CIQ0_RABIT;A0A5F9D565_RABIT;G1TMD0_RABIT	ERGIC3	ERGIC and golgi 3	243 days, 17:25:00
A0A5F9DBG9;G1SVG5	A0A5F9DBG9;G1SVG5	A0A5F9DBG9_RABIT;G1SVG5_RABIT	ERI3	ERI1 exoribonuclease family member 3	143 days, 8:35:00
A0A5F9D0A3;G1U8V2	G1U8V2;A0A5F9DDL8;A0A5F9CNF7;A0A5F9DQF5;A0A5F9D0A3	A0A5F9D0A3_RABIT;G1U8V2_RABIT	ERLEC1	Isoform of G1U8V2, Endoplasmic reticulum lectin 1	32030
G1TIT1	G1TIT1	G1TIT1_RABIT	ERLIN1	ER lipid raft associated 1	65556.1
G1T5C5;G1TIT1	G1TIT1;G1T5C5	G1T5C5_RABIT;G1TIT1_RABIT	ERLIN1;ERLIN2	ER lipid raft associated 2	106490
G1T5C5	G1T5C5	G1T5C5_RABIT	ERLIN2	ER lipid raft associated 2	358955
A0A5F9CE15;G1TE20;U3KPE9	G1TE20;A0A5F9CE15;A0A5F9CN31;U3KPE9	A0A5F9CE15_RABIT;G1TE20_RABIT;U3KPE9_RABIT	ERMP1	Isoform of G1TE20, Endoplasmic reticulum metallopeptidase 1	221209
A0A5F9CFB4;A0A5F9CLJ8;A0A5F9CQ08;A0A5F9D0Q8;A0A5F9DEZ3;G1T3R5	G1T3R5;A0A5F9DEZ3;A0A5F9CFB4;A0A5F9CLJ8;A0A5F9D0Q8;A0A5F9CQ08	A0A5F9CFB4_RABIT;A0A5F9CLJ8_RABIT;A0A5F9CQ08_RABIT;A0A5F9D0Q8_RABIT;A0A5F9DEZ3_RABIT;G1T3R5_RABIT	ERO1A	Isoform of G1T3R5, Endoplasmic reticulum oxidoreductase 1 alpha	24009.1
A0A5F9CFB4;A0A5F9CLJ8;A0A5F9CQ08;A0A5F9D0Q8;A0A5F9DEZ3;G1T3R5;G1T433	G1T3R5;G1T433;A0A5F9DEZ3;A0A5F9CFB4;A0A5F9CLJ8;A0A5F9D0Q8;A0A5F9CQ08	A0A5F9CFB4_RABIT;A0A5F9CLJ8_RABIT;A0A5F9CQ08_RABIT;A0A5F9D0Q8_RABIT;A0A5F9DEZ3_RABIT;G1T3R5_RABIT;G1T433_RABIT	ERO1A;ERO1B	Isoform of G1T3R5, Endoplasmic reticulum oxidoreductase 1 alpha	14958.9
G1T433	G1T433	G1T433_RABIT	ERO1B	Endoplasmic reticulum oxidoreductase 1 beta	53 days, 12:26:00
G1SSL0	G1SSL0	G1SSL0_RABIT	ERP29	Endoplasmic reticulum resident protein 29	509107
A0A5F9C9L9;A0A5F9D0M4;A0A5F9DGH4;A0A5F9DTT1;G1SLC0	A0A5F9DGH4;G1SLC0;A0A5F9C9L9;A0A5F9D0M4;A0A5F9DTT1	A0A5F9C9L9_RABIT;A0A5F9D0M4_RABIT;A0A5F9DGH4_RABIT;A0A5F9DTT1_RABIT;G1SLC0_RABIT	ERP44	Isoform of A0A5F9DGH4, Endoplasmic reticulum protein 44	43568.9
A0A5F9CFQ1;A0A5F9D696;G1SF68	G1SF68;A0A5F9CFQ1;A0A5F9D696	A0A5F9CFQ1_RABIT;A0A5F9D696_RABIT;G1SF68_RABIT	ESRP1	Isoform of G1SF68, Epithelial splicing regulatory protein 1	38012.2
A0A5F9CFQ1;A0A5F9D696;G1SF15;G1SF68	G1SF15;G1SF68;A0A5F9CFQ1;A0A5F9D696	A0A5F9CFQ1_RABIT;A0A5F9D696_RABIT;G1SF15_RABIT;G1SF68_RABIT	ESRP1;ESRP2	Isoform of G1SF68, Epithelial splicing regulatory protein 1	25450.4
G1SF15	G1SF15	G1SF15_RABIT	ESRP2	Epithelial splicing regulatory protein 2	390 days, 3:37:00
G1TDJ3	G1TDJ3	G1TDJ3_RABIT	ESYT1	Extended synaptotagmin 1	64104.7
A0A5F9DBI3;A0A5F9DFV8;G1TZC9	A0A5F9DBI3;A0A5F9DFV8;G1TZC9;A0A5F9DQ74	A0A5F9DBI3_RABIT;A0A5F9DFV8_RABIT;G1TZC9_RABIT	ESYT2	Extended synaptotagmin 2	42293.9
P62497	P62497	ERF1_RABIT	ETF1	Eukaryotic peptide chain release factor subunit 1	31566.1
A0A5F9DSD7	A0A5F9DSD7;A0A5F9DVU1	A0A5F9DSD7_RABIT	ETFA	Isoform of A0A5F9CIA0, Electron transfer flavoprotein subunit alpha	119218
G1TH33	G1TH33	G1TH33_RABIT	ETFB	Electron transfer flavoprotein subunit beta	67538.7
G1SRB1;U3KM78	U3KM78;A0A5F9CGT5;A0A5F9DKK0;G1SRB1	G1SRB1_RABIT;U3KM78_RABIT	ETFDH	Isoform of U3KM78, Electron transfer flavoprotein-ubiquinone oxidoreductase	52866.7
A0A5F9CJF4;G1T6P4	A0A5F9CJF4;G1T6P4	A0A5F9CJF4_RABIT;G1T6P4_RABIT	ETNK1	Ethanolamine kinase 1	61 days, 18:09:00
A0A5F9D0V5;G1SRD1	G1SRD1;A0A5F9D0V5	A0A5F9D0V5_RABIT;G1SRD1_RABIT	EXD2	Isoform of G1SRD1, Exonuclease 3'-5' domain containing 2	237 days, 20:05:00
A0A5F9C167;A0A5F9CTR8;A0A5F9DAJ9;G1TER0;G1TI68	A0A5F9C167;G1TI68;G1TER0;A0A5F9DAJ9;A0A5F9CTR8	A0A5F9C167_RABIT;A0A5F9CTR8_RABIT;A0A5F9DAJ9_RABIT;G1TER0_RABIT;G1TI68_RABIT	EXOC1	Exocyst complex component 1	23150.6
A0A5F9CIS6;A0A5F9DVR2;G1TBG2	G1TBG2;A0A5F9CIS6;A0A5F9DVR2	A0A5F9CIS6_RABIT;A0A5F9DVR2_RABIT;G1TBG2_RABIT	EXOC2	Isoform of G1TBG2, Exocyst complex component 2	18173
G1T0H9	G1T0H9;A0A5F9CMU6	G1T0H9_RABIT	EXOC3	Exocyst complex component 3	24619.1
G1T967;U3KP17	G1T967;U3KP17	G1T967_RABIT;U3KP17_RABIT	EXOC6B	Exocyst complex component	32831.4
A0A5F9CCR4;A0A5F9DU79;G1T4L3	A0A5F9DU79;A0A5F9CCR4;G1T4L3;A0A5F9D265	A0A5F9CCR4_RABIT;A0A5F9DU79_RABIT;G1T4L3_RABIT	EXOSC10	Isoform of A0A5F9DU79, Exosome component 10	2828.66
A0A5F9CX10;G1SSF0	G1SSF0;A0A5F9CX10	A0A5F9CX10_RABIT;G1SSF0_RABIT	EXOSC2	Isoform of G1SSF0, Ribosomal RNA-processing protein 4	44 days, 17:03:00
G1SGL6	G1SGL6	G1SGL6_RABIT	EXTL2	Exostosin like glycosyltransferase 2	37456.2
G1T987	G1T987	G1T987_RABIT	EXTL3	Exostosin like glycosyltransferase 3	10735
Q8HZQ5	Q8HZQ5;A0A5F9D2U0;G1SKI1;A0A5F9CK01;A0A5F9D832	EZRI_RABIT	EZR	Ezrin	639635
A0A5F9CZH4;G1U305	A0A5F9CZH4;G1U305;A0A5F9DD39;A0A5F9C5R9	A0A5F9CZH4_RABIT;G1U305_RABIT	F11R	Junctional adhesion molecule 1	309064
A0A5F9DED3;G1SHU9	G1SHU9;A0A5F9DED3	A0A5F9DED3_RABIT;G1SHU9_RABIT	F2RL1	Isoform of G1SHU9, F2R like trypsin receptor 1	10167.2
P24055	P24055;A0A5F9C809;A0A5S8H4D2	TF_RABIT	F3	Tissue factor	38286.6
A0A5F9CYY5;A0A5F9DND9;G1U6T0	G1U6T0;A0A5F9DLB4;A0A5F9DND9;A0A5F9CYY5	A0A5F9CYY5_RABIT;A0A5F9DND9_RABIT;G1U6T0_RABIT	F5	Isoform of G1U6T0, Coagulation factor V	17891.9
G1SJQ6	G1SJQ6	G1SJQ6_RABIT	FAAH	Fatty acid amide hydrolase	20553.3
G1SZ91	G1SZ91	G1SZ91_RABIT	FABP5	Fatty acid binding protein 5	361238
G1SJU8	G1SJU8	G1SJU8_RABIT	FADS2	Fatty acid desaturase 2	226 days, 19:44:00
A0A5F9DB02	A0A5F9DB02	A0A5F9DB02_RABIT	FAF1	Fas associated factor 1	176 days, 2:17:00
A0A5F9DIB9	A0A5F9DIB9;G1T866	A0A5F9DIB9_RABIT	FAF2	Fas associated factor family member 2	45941.5
G1SM91	G1SM91	G1SM91_RABIT	FAH	Fumarylacetoacetase	318 days, 17:09:00
G1TPZ3	G1TPZ3;A0A5F9CLL5	G1TPZ3_RABIT	FAHD2A	Fumarylacetoacetate hydrolase domain containing 2A	332 days, 13:08:00
A0A5F9C8H7;A0A5F9CZQ0;G1TCD4	A0A5F9C8H7;G1TCD4;A0A5F9CZQ0	A0A5F9C8H7_RABIT;A0A5F9CZQ0_RABIT;G1TCD4_RABIT	FAM114A2	Family with sequence similarity 114 member A2	11033.6
G1TCW6	G1TCW6	G1TCW6_RABIT	FAM118B	Protein FAM118B	628.691
G1SZN0	G1SZN0	G1SZN0_RABIT	FAM120A	Family with sequence similarity 120A	19186.5
G1T777	G1T777	G1T777_RABIT	FAM120C	Family with sequence similarity 120C	4580.92
A0A5F9D503;A0A5F9D8C9;A0A5F9DIP3;G1SR93	G1SR93;A0A5F9DIP3;A0A5F9D8C9;A0A5F9D503	A0A5F9D503_RABIT;A0A5F9D8C9_RABIT;A0A5F9DIP3_RABIT;G1SR93_RABIT	FAM126A	Isoform of G1SR93, Family with sequence similarity 126 member A	91 days, 6:25:00
A0A5F9D503;A0A5F9D8C9;A0A5F9DIP3;G1SR93;G1SZT2;G1U4C4	G1SR93;G1U4C4;A0A5F9DIP3;A0A5F9D8C9;G1SZT2;A0A5F9D503	A0A5F9D503_RABIT;A0A5F9D8C9_RABIT;A0A5F9DIP3_RABIT;G1SR93_RABIT;G1SZT2_RABIT;G1U4C4_RABIT	FAM126A;FAM126B	Isoform of G1SR93, Family with sequence similarity 126 member A	4355.69
G1SZT2;G1U4C4	G1U4C4;G1SZT2	G1SZT2_RABIT;G1U4C4_RABIT	FAM126B	Isoform of G1U4C4, Family with sequence similarity 126 member B	2512.69
G1TE21	G1TE21	G1TE21_RABIT	FAM160B1	Family with sequence similarity 160 member B1	375 days, 10:12:00
G1SI31	G1SI31	G1SI31_RABIT	FAM162A	Family with sequence similarity 162 member A	21607.2
A0A5F9CCT0;G1SR73	G1SR73;A0A5F9CCT0	A0A5F9CCT0_RABIT;G1SR73_RABIT	FAM169A	Isoform of G1SR73, Family with sequence similarity 169 member A	24498.1
A0A5F9C6U1;A0A5F9CC23;A0A5F9DCX7;A0A5F9DF70;A0A5F9DGS6;A0A5F9DK29;A0A5F9DKV8;A0A5F9DQ15;A0A5F9DUS2;G1TMW5	A0A5F9DGS6;A0A5F9DF70;A0A5F9DK29;G1TMW5;A0A5F9DKV8;A0A5F9DCX7;A0A5F9CC23;A0A5F9C6U1;A0A5F9DQ15;A0A5F9DUS2	A0A5F9C6U1_RABIT;A0A5F9CC23_RABIT;A0A5F9DCX7_RABIT;A0A5F9DF70_RABIT;A0A5F9DGS6_RABIT;A0A5F9DK29_RABIT;A0A5F9DKV8_RABIT;A0A5F9DQ15_RABIT;A0A5F9DUS2_RABIT;G1TMW5_RABIT	FAM172A	Isoform of A0A5F9DGS6, Family with sequence similarity 172 member A	413 days, 8:17:00
G1SPL3	G1SPL3	G1SPL3_RABIT	FAM177A1	Family with sequence similarity 177 member A1	324 days, 1:04:00
A0A5F9CEX2;A0A5F9DA93	A0A5F9CEX2;A0A5F9DA93;G1SWU9	A0A5F9CEX2_RABIT;A0A5F9DA93_RABIT	FAM20B	FAM20B glycosaminoglycan xylosylkinase	18003.4
A0A5F9CCK8;A0A5F9DG28;G1TAN4	A0A5F9DG28;A0A5F9CCK8;G1TAN4	A0A5F9CCK8_RABIT;A0A5F9DG28_RABIT;G1TAN4_RABIT	FAM234A	Isoform of A0A5F9DG28, Family with sequence similarity 234 member A	37913.2
A0A5F9CH53;G1T9X8	G1T9X8;A0A5F9CH53;A0A5F9DK93	A0A5F9CH53_RABIT;G1T9X8_RABIT	FAM3A	Isoform of G1T9X8, Family with sequence similarity 3 member A	8889.99
G1SJI8	G1SJI8	G1SJI8_RABIT	FAM3C	Family with sequence similarity 3 member C	11533.6
G1SI97	G1SI97	G1SI97_RABIT	FAM3D	Family with sequence similarity 3 member D	45431.7
G1TE45	G1TE45	G1TE45_RABIT	FAM50A	Family with sequence similarity 50 member A	145 days, 17:34:00
G1T9A0	G1T9A0	G1T9A0_RABIT	FAM83A	Family with sequence similarity 83 member A	18244.2
G1SIR5	G1SIR5	G1SIR5_RABIT	FAM8A1	Family with sequence similarity 8 member A1	71 days, 13:43:00
G1T211	G1T211	G1T211_RABIT	FAM91A1	Family with sequence similarity 91 member A1	13428.9
A0A5F9CB42;G1T9H0	G1T9H0;A0A5F9CB42	A0A5F9CB42_RABIT;G1T9H0_RABIT	FAM98A	Isoform of G1T9H0, Family with sequence similarity 98 member A	11177.2
A0A5F9CB42;G1SG42;G1T9H0	G1SG42;G1T9H0;A0A5F9CB42	A0A5F9CB42_RABIT;G1SG42_RABIT;G1T9H0_RABIT	FAM98A;FAM98B	Isoform of G1T9H0, Family with sequence similarity 98 member A	5840.63
G1SG42	G1SG42	G1SG42_RABIT	FAM98B	Family with sequence similarity 98 member B	13965.9
A0A5F9CZE2;A0A5F9D5L1;G1T1E3	G1T1E3;A0A5F9D5L1;A0A5F9CZE2	A0A5F9CZE2_RABIT;A0A5F9D5L1_RABIT;G1T1E3_RABIT	FANCI	Isoform of G1T1E3, FA complementation group I	51 days, 10:05:00
A0A5F9CKR3;A0A5F9D2L1;G1T1C1	A0A5F9CKR3;A0A5F9D2L1;G1T1C1	A0A5F9CKR3_RABIT;A0A5F9D2L1_RABIT;G1T1C1_RABIT	FAP	Isoform of A0A5F9DDR5, Fibroblast activation protein alpha	42 days, 14:39:00
A0A5F9CFA8;A0A5F9D991;G1SLK4	A0A5F9CFA8;G1SLK4;A0A5F9D991	A0A5F9CFA8_RABIT;A0A5F9D991_RABIT;G1SLK4_RABIT	FAR1	Fatty acyl-CoA reductase	18069.3
A0A5F9CUA8	G1SJ66;A0A5F9CUA8;A0A5F9DSI6	A0A5F9CUA8_RABIT	FARP1	Isoform of U3KNB8, FERM, ARH/RhoGEF and pleckstrin domain protein 1	1669.64
A0A5F9CUA8;U3KNB8	U3KNB8;G1SJ66;A0A5F9CUA8;A0A5F9DSI6	A0A5F9CUA8_RABIT;U3KNB8_RABIT	FARP1	Isoform of U3KNB8, FERM, ARH/RhoGEF and pleckstrin domain protein 1	130512
U3KNB8	U3KNB8	U3KNB8_RABIT	FARP1	FERM, ARH/RhoGEF and pleckstrin domain protein 1	20095.9
G1SWG8	G1SWG8	G1SWG8_RABIT	FARP2	FERM, ARH/RhoGEF and pleckstrin domain protein 2	146 days, 18:36:00
A0A5F9C7B6;A0A5F9CBS0;G1T6U4	A0A5F9C7B6;A0A5F9CBS0;G1T6U4	A0A5F9C7B6_RABIT;A0A5F9CBS0_RABIT;G1T6U4_RABIT	FARS2	Phenylalanyl-tRNA synthetase	92 days, 12:59:00
A0A5F9C7D2;A0A5F9CFH0	A0A5F9CFH0;A0A5F9CJ80;A0A5F9D948;A0A5F9C7D2;G1STW7	A0A5F9C7D2_RABIT;A0A5F9CFH0_RABIT	FARSB	Isoform of A0A5F9CFH0, Phenylalanyl-tRNA synthetase beta subunit	21725.4
P07855	P07855	FAS_RABIT	FASN	Fatty acid synthase (Fragment)	17883.4
G1SFG0	G1SFG0	G1SFG0_RABIT	FAT1	FAT atypical cadherin 1	14194.1
A0A5F9C490;A0A5F9CKI8;A0A5F9D925;A0A5F9DQ49;G1T2M3	G1T2M3;A0A5F9C490;A0A5F9D925;A0A5F9CKI8;A0A5F9DQ49	A0A5F9C490_RABIT;A0A5F9CKI8_RABIT;A0A5F9D925_RABIT;A0A5F9DQ49_RABIT;G1T2M3_RABIT	FAT2	Isoform of G1T2M3, FAT atypical cadherin 2	102 days, 0:44:00
G1SWD1	G1SWD1	G1SWD1_RABIT	FBL	Fibrillarin	68003.1
G1T0Q0	G1T0Q0	G1T0Q0_RABIT	FBLN1	Fibulin 1	352 days, 4:13:00
G1T0E3;U3KLU2	U3KLU2;G1T0E3;A0A5F9CRV9	G1T0E3_RABIT;U3KLU2_RABIT	FBXL20	Isoform of U3KLU2, F-box and leucine rich repeat protein 20	46634.7
A0A5F9C5U2;G1TIW9	A0A5F9C5U2;G1TIW9	A0A5F9C5U2_RABIT;G1TIW9_RABIT	FBXO6	F-box protein 6	31554.8
G1SUV8	A0A5F9CN14;G1SUV8	G1SUV8_RABIT	FBXO7	Isoform of A0A5F9CN14, F-box protein 7	4982.97
A0A5F9CPH8;A0A5F9CYC8;A0A5F9DNS7;G1TMD2	G1TMD2;A0A5F9CYC8;A0A5F9DNS7;A0A5F9CPH8	A0A5F9CPH8_RABIT;A0A5F9CYC8_RABIT;A0A5F9DNS7_RABIT;G1TMD2_RABIT	FCHO2	Isoform of G1TMD2, F-BAR domain only protein 2	588.254
G1SL45	G1SL45	G1SL45_RABIT	FCSK	Fucose kinase	47612.4
G1SNB5	U3KPG8;A0A5F9DGX2;G1SNB5;A0A5F9CK73	G1SNB5_RABIT	FDFT1	Isoform of U3KPG8, Squalene synthase	56850.7
A0A5F9CTH8;A0A5F9DPF2	A0A5F9CTH8;A0A5F9DPF2	A0A5F9CTH8_RABIT;A0A5F9DPF2_RABIT	FDPS	Farnesyl diphosphate synthase	34178
A0A5F9DGZ6;G1SIV3	G1SIV3;A0A5F9DGZ6;A0A5F9CYN2;A0A5F9DT39	A0A5F9DGZ6_RABIT;G1SIV3_RABIT	FECH	Isoform of G1SIV3, Ferrochelatase	14393.7
G1SJE3	G1SJE3	G1SJE3_RABIT	FEN1	Flap endonuclease 1	284 days, 13:14:00
G1TKT4	A0A5F9C207;G1TKT4;G1SEM0;A0A5F9D862;A0A5F9CL39;A0A5F9D2V9	G1TKT4_RABIT	FERMT1	Fermitin family member 1	18341.5
A0A5F9DCH4;G1SEK8	G1SEK8;A0A5F9DCH4;A0A5F9D0C1	A0A5F9DCH4_RABIT;G1SEK8_RABIT	FETUB	Isoform of G1SEK8, Fetuin B	28703.1
G1T0X2	G1T0X2	G1T0X2_RABIT	FGA	Fibrinogen alpha chain	20952.5
P14461	P14461	FIBA_RABIT	FGA	Fibrinogen alpha chain (Fragment)	13332.9
A0A5F9D3P7;G1T0W8	G1T0W8;A0A5F9D3P7	A0A5F9D3P7_RABIT;G1T0W8_RABIT	FGB	Isoform of G1T0W8, Fibrinogen beta chain	12838.5
A0A5F9C0P9;A0A5F9C7Y0;A0A5F9CYA9;A0A5F9D1V5;A0A5F9D998;A0A5F9DD91;A0A5F9DJS2;G1SL66;G1TR93;U3KNN6	A0A5F9C0P9;A0A5F9CYA9;G1TR93;G1SL66;A0A5F9DJS2;A0A5F9DD91;A0A5F9D998;A0A5F9C7Y0;U3KNN6;A0A5F9D1V5	A0A5F9C0P9_RABIT;A0A5F9C7Y0_RABIT;A0A5F9CYA9_RABIT;A0A5F9D1V5_RABIT;A0A5F9D998_RABIT;A0A5F9DD91_RABIT;A0A5F9DJS2_RABIT;G1SL66_RABIT;G1TR93_RABIT;U3KNN6_RABIT	FGFR1;FGFR4	Fibroblast growth factor receptor	178 days, 1:52:00
G1SUY7;G1U766	G1SUY7;G1U766	G1SUY7_RABIT;G1U766_RABIT	FGFR1OP2	FGFR1 oncogene partner 2	143 days, 3:04:00
A0A5F9C2V1;A0A5F9CKQ8;A0A5F9CMH9;A0A5F9CR83;A0A5F9D0P5;A0A5F9D372;A0A5F9D4M5;A0A5F9D5T0;A0A5F9DN51;G1SSB0	A0A5F9C0P9;A0A5F9CKQ8;A0A5F9CYA9;G1TR93;G1SL66;A0A5F9DJS2;A0A5F9DN51;A0A5F9DD91;A0A5F9D5T0;A0A5F9C2V1;A0A5F9D998;A0A5F9C7Y0;A0A5F9CMH9;U3KNN6;G1SSB0;A0A5F9D0P5;A0A5F9D1V5;A0A5F9D372;A0A5F9CR83;A0A5F9D4M5	A0A5F9C2V1_RABIT;A0A5F9CKQ8_RABIT;A0A5F9CMH9_RABIT;A0A5F9CR83_RABIT;A0A5F9D0P5_RABIT;A0A5F9D372_RABIT;A0A5F9D4M5_RABIT;A0A5F9D5T0_RABIT;A0A5F9DN51_RABIT;G1SSB0_RABIT	FGFR2	Isoform of A0A5F9CKQ8, Fibroblast growth factor receptor	9849.77
G1TKX3	A0A5F9CEA5;A0A5F9DHV4;G1TKX3;A0A5F9CTI9	G1TKX3_RABIT	FGG	Isoform of A0A5F9CEA5, Fibrinogen gamma chain	24397.7
A0A5F9DLR9;G1U6H6	A0A5F9DLR9;G1U6H6	A0A5F9DLR9_RABIT;G1U6H6_RABIT	FHL1	Isoform of A0A5F9D270, Four and a half LIM domains 1	2003.63
A0A5F9CB15;G1TP68	A0A5F9CB15;G1TP68	A0A5F9CB15_RABIT;G1TP68_RABIT	FIG4	FIG4 phosphoinositide 5-phosphatase	55 days, 10:19:00
G1SL28	G1SL28	G1SL28_RABIT	FITM2	Fat storage inducing transmembrane protein 2	167 days, 1:52:00
A0A5F9D4N9	A0A5F9D4N9	A0A5F9D4N9_RABIT	FKBP14	Isoform of G1SE41, Peptidylprolyl isomerase	278 days, 23:03:00
G1SE41	G1SE41	G1SE41_RABIT	FKBP14	Peptidylprolyl isomerase	70 days, 17:18:00
G1SN26	G1SN26	G1SN26_RABIT	FKBP15	Peptidylprolyl isomerase	23277.6
P62943	P62943;A0A5F9CDZ6	FKB1A_RABIT	FKBP1A	Peptidyl-prolyl cis-trans isomerase FKBP1A	50263.3
O46638	A0A5S8H9B0;O46638;G1TLF0	FKBP3_RABIT	FKBP3	Peptidyl-prolyl cis-trans isomerase FKBP3	18047.3
P27124	P27124;A0A5F9DRM4	FKBP4_RABIT	FKBP4	Peptidyl-prolyl cis-trans isomerase FKBP4	77651.6
G1TRS4	G1TRS4;A0A5F9CW60;A0A5F9DS39	G1TRS4_RABIT	FKBP9	Peptidylprolyl isomerase	186814
G1SCM5	G1SCM5	G1SCM5_RABIT	FKRP	Ribitol-5-phosphate transferase	169 days, 2:25:00
G1TWC9	G1TWC9	G1TWC9_RABIT	FLAD1	FAD synthase	85 days, 7:29:00
A0A5F9C6K9	A0A5F9DEW2;A0A5F9C6K9	A0A5F9C6K9_RABIT	FLII	Isoform of A0A5F9DEW2, FLII actin remodeling protein	15205.6
A0A5F9C6K9;G1SWT9	A0A5F9DEW2;A0A5F9C6K9;G1SWT9	A0A5F9C6K9_RABIT;G1SWT9_RABIT	FLII	Isoform of A0A5F9DEW2, FLII actin remodeling protein	21106.9
G1SWT9	G1SWT9	G1SWT9_RABIT	FLII	Isoform of A0A5F9DEW2, FLII actin remodeling protein	126 days, 19:52:00
A0A5F9CF58	A0A5F9CIE4;A0A5F9CF58;G1SE61;A0A5F9CA72;A0A5F9DDV7;A0A5F9C4T1;A0A5F9C9Q9	A0A5F9CF58_RABIT	FLNB	Isoform of A0A5F9CIE4, Filamin-B	19545.4
Q9MZD2	Q9MZD2;A0A5F9CIE4;A0A5F9CF58;G1SE61;A0A5F9CA72;A0A5F9DDV7;A0A5F9C4T1;A0A5F9C9Q9;A0A5F9DSU4	FLNB_RABIT	FLNB	Filamin-B (Fragment)	12975.6
G1TDF6	G1TDF6;A0A5F9CP68	G1TDF6_RABIT	FLOT1	Flotillin	29673.6
A0A5F9C777;A0A5F9DKU2;G1SP89;G1TFZ5	A0A5F9C777;A0A5F9DKU2;G1TFZ5;G1SP89	A0A5F9C777_RABIT;A0A5F9DKU2_RABIT;G1SP89_RABIT;G1TFZ5_RABIT	FLOT2	Flotillin	13152.8
A0A5F9CCS7;G1SMK1	A0A5F9CCS7;G1SMK1	A0A5F9CCS7_RABIT;G1SMK1_RABIT	FLVCR1	Feline leukemia virus subgroup C cellular receptor 1	3266.99
A0A5F9CEW8	A0A5F9C2L8;A0A5F9C9V2;A0A5F9CEW8;A0A5F9D430;A0A5F9DU65;G1TC61	A0A5F9CEW8_RABIT	FMC1-LUC7L2	FMC1-LUC7L2 readthrough, FMC1-LUC7L2 readthrough	10718.3
G1SND1	G1SND1	G1SND1_RABIT	FMO2	Dimethylaniline monooxygenase [N-oxide-forming]	388 days, 22:33:00
P17635	G1SND1;P17635	FMO2_RABIT	FMO2	Dimethylaniline monooxygenase [N-oxide-forming] 2	69887.4
P36367	G1SIC2;P36367	FMO4_RABIT	FMO4	Dimethylaniline monooxygenase [N-oxide-forming] 4	15019.2
Q04799	G1SX06;Q04799	FMO5_RABIT	FMO5	Flavin-containing monooxygenase 5	14328.5
G1SWS6	G1SWS6	G1SWS6_RABIT	FMOD	Fibromodulin	4670.93
A0A5F9DFM4	A0A5F9DFM4	A0A5F9DFM4_RABIT	FMR1	Isoform of G1T7S6, Synaptic functional regulator FMR1	15329.3
A0A5F9DFM4;G1T7S6	G1T7S6;A0A5F9DFM4;A0A5F9C5J3;U3KNE6;A0A5F9D4I6;A0A5F9DUZ7	A0A5F9DFM4_RABIT;G1T7S6_RABIT	FMR1	Isoform of G1T7S6, Synaptic functional regulator FMR1	4587
G1T7S6	G1T7S6;A0A5F9C5J3;A0A5F9DUZ7	G1T7S6_RABIT	FMR1	Synaptic functional regulator FMR1	7917.89
A0A5F9C242;A0A5F9C7Z1;A0A5F9CD78;A0A5F9D609;A0A5F9DA28;A0A5F9DFM4;G1SZ72;G1T7S6;G1U797	A0A5F9DA28;A0A5F9D609;G1T7S6;A0A5F9DFM4;A0A5F9CD78;A0A5F9CBQ5;A0A5F9C242;A0A5F9C7Z1;G1SZ72;G1U797;U3KNE6;A0A5F9D4I6;A0A5F9DUZ7	A0A5F9C242_RABIT;A0A5F9C7Z1_RABIT;A0A5F9CD78_RABIT;A0A5F9D609_RABIT;A0A5F9DA28_RABIT;A0A5F9DFM4_RABIT;G1SZ72_RABIT;G1T7S6_RABIT;G1U797_RABIT	FMR1;FXR1;FXR2	Isoform of A0A5F9DA28, FMR1 autosomal homolog 1	51646
A0A5F9D609;A0A5F9DFM4;G1SZ72;G1T7S6	A0A5F9D609;G1T7S6;A0A5F9DFM4;A0A5F9C5J3;G1SZ72;U3KNE6;A0A5F9D4I6;A0A5F9DUZ7	A0A5F9D609_RABIT;A0A5F9DFM4_RABIT;G1SZ72_RABIT;G1T7S6_RABIT	FMR1;FXR2	FMR1 autosomal homolog 2	17694.2
G1TCX1	G1TCX1	G1TCX1_RABIT	FN3KRP	Protein-ribulosamine 3-kinase	121 days, 6:32:00
A0A5F9CK42;A0A5F9CVL9;A0A5F9DA62;A0A5F9DBR4;G1TJA8	A0A5F9DBR4;A0A5F9CK42;G1TJA8;A0A5F9DA62;A0A5F9CVL9	A0A5F9CK42_RABIT;A0A5F9CVL9_RABIT;A0A5F9DA62_RABIT;A0A5F9DBR4_RABIT;G1TJA8_RABIT	FNBP1	Isoform of A0A5F9DBR4, Formin binding protein 1	4472
A0A5F9CA86;A0A5F9DD09	A0A5F9CA86;A0A5F9DD09;G1T7X9	A0A5F9CA86_RABIT;A0A5F9DD09_RABIT	FNDC3A	Fibronectin type III domain containing 3A	31170.8
A0A5F9CNE3;A0A5F9D9Q1	A0A5F9CNE3;G1SL98;A0A5F9D7Z1;A0A5F9D9Q1	A0A5F9CNE3_RABIT;A0A5F9D9Q1_RABIT	FNDC3B	Fibronectin type III domain containing 3B	10140.3
G1SQJ2	G1SQJ2	G1SQJ2_RABIT	FOCAD	Focadhesin	170 days, 0:08:00
G1TQY0	G1TQY0	G1TQY0_RABIT	FOXRED1	FAD dependent oxidoreductase domain containing 1	20575.6
A0A5F9CE36;G1TEM3	G1TEM3;A0A5F9CE36	A0A5F9CE36_RABIT;G1TEM3_RABIT	FRAS1	Isoform of G1TEM3, Fraser extracellular matrix complex subunit 1	245 days, 22:13:00
A0A5F9CC67;A0A5F9CE77;A0A5F9CFX1;G1SIK1	G1SIK1;A0A5F9CC67;A0A5F9CE77;A0A5F9CFX1	A0A5F9CC67_RABIT;A0A5F9CE77_RABIT;A0A5F9CFX1_RABIT;G1SIK1_RABIT	FRMD4B	Isoform of G1SIK1, FERM domain containing 4B	248.538
A0A5F9CGP3;A0A5F9DNF1;G1T8T0	A0A5F9DNF1;A0A5F9CGP3;A0A5F9CA52;A0A5F9DF37;G1T8T0	A0A5F9CGP3_RABIT;A0A5F9DNF1_RABIT;G1T8T0_RABIT	FRMD6	Isoform of A0A5F9DNF1, FERM domain containing 6	23837.9
A0A5F9CHB0;A0A5F9DFQ3;A0A5F9DIB1;G1U4A0	A0A5F9CHB0;A0A5F9DFQ3;A0A5F9DIB1;G1U4A0	A0A5F9CHB0_RABIT;A0A5F9DFQ3_RABIT;A0A5F9DIB1_RABIT;G1U4A0_RABIT	FRMD8	FERM domain containing 8	28976.5
A0A5F9C9D4;A0A5F9CBG8;A0A5F9D0K3;A0A5F9DKD6;A0A5F9DUK6;G1SXL6	A0A5F9DUK6;A0A5F9DKD6;A0A5F9CBG8;A0A5F9C9D4;G1SXL6;A0A5F9D0K3	A0A5F9C9D4_RABIT;A0A5F9CBG8_RABIT;A0A5F9D0K3_RABIT;A0A5F9DKD6_RABIT;A0A5F9DUK6_RABIT;G1SXL6_RABIT	FRYL	Isoform of A0A5F9DUK6, FRY like transcription coactivator	3677.76
P25915	P25915;A0A5F9CGZ7;G1T6Q8;A0A5F9CKE3;A0A5F9DNH1	FRIH_RABIT	FTH1	Ferritin heavy chain (Fragment)	62319.8
P09451	P09451;G1THL2	FRIL_RABIT	FTL	Ferritin light chain	62118.3
A0A5F9CDX7;A0A5F9CDX9;A0A5F9D6K8;A0A5F9DIT0;G1SG16	A0A5F9CDX7;A0A5F9CDX9;A0A5F9DIT0;G1SG16;A0A5F9D6K8	A0A5F9CDX7_RABIT;A0A5F9CDX9_RABIT;A0A5F9D6K8_RABIT;A0A5F9DIT0_RABIT;G1SG16_RABIT	FTO	Alpha-ketoglutarate-dependent dioxygenase FTO	733.651
G1SQI0	G1SQI0	G1SQI0_RABIT	FUBP3	Far upstream element binding protein 3	197 days, 2:59:00
A0A5F9C906;G1SR53	A0A5F9C906;G1SR53	A0A5F9C906_RABIT;G1SR53_RABIT	FUCA1	Alpha-L-fucosidase I	93863.8
A0A5F9CMN9;A0A5F9D268	A0A5F9CMN9;A0A5F9CUF0;A0A5F9D268	A0A5F9CMN9_RABIT;A0A5F9D268_RABIT	FUCA2	Alpha-L-fucosidase	15010.4
G1TTS1	G1TTS1	G1TTS1_RABIT	FUNDC2	FUN14 domain containing 2	99090.3
G1TV19	G1TV19	G1TV19_RABIT	FUS	FUS RNA binding protein	22448.4
G1TV19;G1U430	G1U430;G1TV19	G1TV19_RABIT;G1U430_RABIT	FUS;TAF15	FUS RNA binding protein	19180.7
G1T3K9	G1T3K9	G1T3K9_RABIT	FUT11	Alpha-(1,3)-fucosyltransferase	17256.6
A0A5F9C242;A0A5F9C7Z1;A0A5F9CD78;A0A5F9DA28;G1U797	A0A5F9DA28;A0A5F9CD78;A0A5F9CBQ5;A0A5F9C242;A0A5F9C7Z1;G1U797	A0A5F9C242_RABIT;A0A5F9C7Z1_RABIT;A0A5F9CD78_RABIT;A0A5F9DA28_RABIT;G1U797_RABIT	FXR1	Isoform of A0A5F9DA28, FMR1 autosomal homolog 1	10270.8
A0A5F9D609;G1SZ72	A0A5F9D609;G1SZ72	A0A5F9D609_RABIT;G1SZ72_RABIT	FXR2	FMR1 autosomal homolog 2	12332.3
A0A5F9CJG9;A0A5F9DQK3;A0A5F9DU47;G1SLI7	G1SLI7;A0A5F9CJG9;A0A5F9DQK3;A0A5F9DU47	A0A5F9CJG9_RABIT;A0A5F9DQK3_RABIT;A0A5F9DU47_RABIT;G1SLI7_RABIT	FYCO1	Isoform of G1SLI7, FYVE and coiled-coil domain containing 1	10771.4
A0A5F9CRM1;A0A5F9DMQ8;G1TA73	G1SPV2;G1TA73;A0A5F9DMQ8;A0A5F9CRM1	A0A5F9CRM1_RABIT;A0A5F9DMQ8_RABIT;G1TA73_RABIT	FYN	Isoform of G1TA73, Tyrosine-protein kinase	282 days, 7:37:00
A0A5F9CMP9;G1SWP7	G1SWP7;A0A5F9CMP9	A0A5F9CMP9_RABIT;G1SWP7_RABIT	FZD6	Isoform of G1SWP7, Frizzled-6	38761.8
G1TRX6	G1TRX6	G1TRX6_RABIT	FZD7	Frizzled class receptor 7	385 days, 9:24:00
A0A5F9D6I6;G1SJC7	G1SJC7;A0A5F9D6I6	A0A5F9D6I6_RABIT;G1SJC7_RABIT	G3BP2	Isoform of G1SJC7, G3BP stress granule assembly factor 2	11174.6
A0A5F9DG82	A0A5F9DG82	A0A5F9DG82_RABIT	G6PD	Isoform of G1STZ4, Glucose-6-phosphate 1-dehydrogenase	33446.2
A0A5F9DG82;G1STZ4	G1STZ4;A0A5F9DG82	A0A5F9DG82_RABIT;G1STZ4_RABIT	G6PD	Isoform of G1STZ4, Glucose-6-phosphate 1-dehydrogenase	88908.7
G1STZ4	G1STZ4	G1STZ4_RABIT	G6PD	Glucose-6-phosphate 1-dehydrogenase	56053.5
A0A5F9C826;G1SJD4;G1TLU9	G1SJD4;G1TLU9;A0A5F9C826	A0A5F9C826_RABIT;G1SJD4_RABIT;G1TLU9_RABIT	GAB1	Isoform of G1SJD4, GRB2 associated binding protein 1	7905.82
A0A5F9CCU9;A0A5F9CTB3;G1SRH8	A0A5F9CTB3;A0A5F9CCU9;G1SRH8	A0A5F9CCU9_RABIT;A0A5F9CTB3_RABIT;G1SRH8_RABIT	GABPA	Isoform of A0A5F9CTB3, GA binding protein transcription factor subunit alpha	326 days, 2:03:00
A0A5F9C9C0;G1SUN5	G1SUN5;A0A5F9C9C0	A0A5F9C9C0_RABIT;G1SUN5_RABIT	GABRP	Isoform of G1SUN5, Gamma-aminobutyric acid type A receptor pi subunit	76 days, 13:17:00
G1SIP7	G1SIP7	G1SIP7_RABIT	GAK	Cyclin G associated kinase	83406.2
A0A5F9CE09;G1SMW0	G1SMW0;A0A5F9CE09	A0A5F9CE09_RABIT;G1SMW0_RABIT	GAL3ST2	Isoform of G1SMW0, Galactose-3-O-sulfotransferase 2	119 days, 0:48:00
A0A5F9CVV5;A0A5F9DAN5;G1SWZ5	G1SWZ5;A0A5F9CHA2;A0A5F9DAN5;A0A5F9C272;A0A5F9CVV5;A0A5F9DR31;A0A5F9CQJ4	A0A5F9CVV5_RABIT;A0A5F9DAN5_RABIT;G1SWZ5_RABIT	GALC	Isoform of G1SWZ5, Galactocerebrosidase	336 days, 16:04:00
A0A5F9CJU2;A0A5F9CN57;A0A5F9D166;G1T5W7	A0A5F9CJU2;A0A5F9DPH9;G1T5W7;A0A5F9CN57;A0A5F9D166	A0A5F9CJU2_RABIT;A0A5F9CN57_RABIT;A0A5F9D166_RABIT;G1T5W7_RABIT	GALE	UDP-N-acetylglucosamine 4-epimerase	781.499
G1T5X6	A0A5F9D7M3;G1T5X6	G1T5X6_RABIT	GALE	Isoform of A0A5F9CJU2, 3-hydroxy-3-methylglutarate-CoA lyase	157 days, 14:01:00
G1T8H3	G1T8H3	G1T8H3_RABIT	GALK1	Galactokinase 1	20099.1
A0A5F9D8E1;A0A5F9DV07;G1SR20	A0A5F9D8E1;G1SR20;A0A5F9DV07	A0A5F9D8E1_RABIT;A0A5F9DV07_RABIT;G1SR20_RABIT	GALK2	Galactokinase 2	114 days, 0:19:00
A0A5F9D222;G1SQS1	G1SQS1;A0A5F9D222	A0A5F9D222_RABIT;G1SQS1_RABIT	GALM	Isoform of G1SQS1, Galactose mutarotase	124333
A0A5F9C1Y7;A0A5F9CSN5;A0A5F9DDY5;A0A5F9DK43;G1T0L3	G1SEA3;A0A5F9CSN5;A0A5F9DK43;A0A5F9DDY5;A0A5F9C1Y7;G1T0L3	A0A5F9C1Y7_RABIT;A0A5F9CSN5_RABIT;A0A5F9DDY5_RABIT;A0A5F9DK43_RABIT;G1T0L3_RABIT	GALNT10	Isoform of A0A5F9CSN5, Polypeptide N-acetylgalactosaminyltransferase	2557.92
G1TB61	G1TB61	G1TB61_RABIT	GALNT12	Polypeptide N-acetylgalactosaminyltransferase	45793.7
A0A5F9CGR6;A0A5F9D0D9;A0A5F9D2B0;A0A5F9D2M2;A0A5F9DCP6;G1TU10	A0A5F9CUC7;G1SCN1;A0A5F9D2M2;A0A5F9CGR6;A0A5F9DCP6;A0A5F9D0D9;G1TU10;A0A5F9D2B0	A0A5F9CGR6_RABIT;A0A5F9D0D9_RABIT;A0A5F9D2B0_RABIT;A0A5F9D2M2_RABIT;A0A5F9DCP6_RABIT;G1TU10_RABIT	GALNT13	Isoform of A0A5F9D2M2, Polypeptide N-acetylgalactosaminyltransferase	298 days, 2:06:00
G1TAL6	A0A5F9C7X9;G1TAL6;A0A5F9DEU7;A0A5F9C4Q4;A0A5F9C7G2;G1SPP7	G1TAL6_RABIT	GALNT2	Polypeptide N-acetylgalactosaminyltransferase	50987.3
G1SMW5	G1SMW5	G1SMW5_RABIT	GALNT3	Polypeptide N-acetylgalactosaminyltransferase	19204.2
G1SMW5;G1TB00	G1SMW5;G1TB00	G1SMW5_RABIT;G1TB00_RABIT	GALNT3;GALNT6	Polypeptide N-acetylgalactosaminyltransferase	2879.72
G1TB00	A0A5F9C4U3;G1TB00	G1TB00_RABIT	GALNT6	Isoform of A0A5F9C4U3, Polypeptide N-acetylgalactosaminyltransferase	20066.6
G1T0K4	A0A5F9CBH5;A0A5F9CQ28;A0A5F9D1S3;G1T0K4	G1T0K4_RABIT	GALNT7	Isoform of A0A5F9CBH5, Polypeptide N-acetylgalactosaminyltransferase	24725.2
G1SEP2	G1SEP2;A0A5F9CK83	G1SEP2_RABIT	GAN	Gigaxonin	266 days, 12:22:00
P46406	A0A5F9D1Y5;A0A5F9DFJ9;P46406;A0A5F9D0T8;G1TJG6	G3P_RABIT	GAPDH	Glyceraldehyde-3-phosphate dehydrogenase	2.99509e+06
A0A5F9DAQ1;G1SJ37	G1SJ37;A0A5F9DAQ1	A0A5F9DAQ1_RABIT;G1SJ37_RABIT	GAPVD1	Isoform of G1SJ37, GTPase activating protein and VPS9 domains 1	17527.3
A0A5F9CC49;G1SNM1	A0A5F9D0Y1;G1SNM1;A0A5F9CC49	A0A5F9CC49_RABIT;G1SNM1_RABIT	GARS1	Isoform of A0A5F9D0Y1, Diadenosine tetraphosphate synthetase	243 days, 15:05:00
G1SKK0	G1SKK0;A0A5F9CLM8	G1SKK0_RABIT	GART	Trifunctional purine biosynthetic protein adenosine-3	27140.5
G1SL12	G1SL12	G1SL12_RABIT	GAS2L2	Growth arrest specific 2 like 2	3373.72
G1SD48	G1SD48;A0A5F9D9J9	G1SD48_RABIT	GBA	Glucosylceramidase	89957.6
G1SYY1	G1SYY1	G1SYY1_RABIT	GBA2	Non-lysosomal glucosylceramidase	68 days, 0:23:00
A0A5F9C8G2;A0A5F9CHL9;A0A5F9CZ74;A0A5F9DBQ3;A0A5F9DK22;A0A5F9DKX8;G1SPY1	A0A5F9C8G2;A0A5F9DK22;A0A5F9DKX8;A0A5F9CHL9;A0A5F9DBQ3;A0A5F9CZ74;G1SPY1	A0A5F9C8G2_RABIT;A0A5F9CHL9_RABIT;A0A5F9CZ74_RABIT;A0A5F9DBQ3_RABIT;A0A5F9DK22_RABIT;A0A5F9DKX8_RABIT;G1SPY1_RABIT	GBE1	1,4-alpha-glucan branching enzyme	14624.6
A0A5F9C9A7;A0A5F9CPX6;A0A5F9CWL9;A0A5F9DK95;G1SPI7	A0A5F9DK95;A0A5F9CWL9;A0A5F9C9A7;A0A5F9CPX6;G1SPI7	A0A5F9C9A7_RABIT;A0A5F9CPX6_RABIT;A0A5F9CWL9_RABIT;A0A5F9DK95_RABIT;G1SPI7_RABIT	GBF1	Isoform of A0A5F9DK95, Golgi brefeldin A resistant guanine nucleotide exchange factor 1	21810.6
P53789	P53789;A0A5F9DQ51;A0A5F9CCJ1;A0A5F9DVZ1;G1SU82;A0A5F9D2H8	VTDB_RABIT	GC	Vitamin D-binding protein	33595
G1TNV7	A0A5F9CI96;G1TNV7;A0A5F9CIZ7	G1TNV7_RABIT	GCAT	Isoform of A0A5F9CI96, Glycine C-acetyltransferase	172798
A0A5F9DFX5;G1TEK3	G1TEK3;A0A5F9DFX5	A0A5F9DFX5_RABIT;G1TEK3_RABIT	GCC2	Isoform of G1TEK3, GRIP and coiled-coil domain containing 2	1145
A0A5F9D0S9;G1T2E6	G1T2E6;A0A5F9D0S9	A0A5F9D0S9_RABIT;G1T2E6_RABIT	GCDH	Isoform of G1T2E6, Glutaryl-CoA dehydrogenase	76670.3
G1SFZ5	G1SFZ5	G1SFZ5_RABIT	GCFC2	GC-rich sequence DNA-binding factor 2	1604
A0A5F9C326;A0A5F9CED7;A0A5F9DDZ2	A0A5F9DDZ2;A0A5F9CED7;A0A5F9C326;A0A5F9C550;G1T442;A0A5F9CR70	A0A5F9C326_RABIT;A0A5F9CED7_RABIT;A0A5F9DDZ2_RABIT	GCLC	Isoform of A0A5F9DDZ2, Glutamate--cysteine ligase	24241.7
G1T647	G1T647	G1T647_RABIT	GCLM	GCS light chain	3639.92
G1SPJ5	G1SPJ5;A0A5F9CUN1;A0A5F9D0W5	G1SPJ5_RABIT	GCN1	GCN1 activator of EIF2AK4	38667.3
Q9N121	G1TTR4;G1U7W7;G1TSF9;G1U1E6;Q9N121	GCSH_RABIT	GCSH	Glycine cleavage system H protein, mitochondrial	280 days, 9:07:00
G1T386	G1T386	G1T386_RABIT	GDA	Guanine deaminase	412138
G1SK10	G1SK10	G1SK10_RABIT	GDE1	Glycerophosphodiester phosphodiesterase 1	263 days, 4:41:00
G1TE41	G1TE41;A0A5F9D4D4	G1TE41_RABIT	GDI1	Rab GDP dissociation inhibitor	136357
G1T4R5	G1T4R5;A0A5F9D5S6	G1T4R5_RABIT	GDPD1	Glycerophosphodiester phosphodiesterase domain containing 1	13676.5
G1TD30	A0A5F9CPD1;G1TD30	G1TD30_RABIT	GDPD2	Isoform of A0A5F9CPD1, Glycerophosphodiester phosphodiesterase domain containing 2	432622
A0A5F9CQB7;A0A5F9DRE5;G1TUL1	G1TUL1;A0A5F9DRE5;A0A5F9CQB7	A0A5F9CQB7_RABIT;A0A5F9DRE5_RABIT;G1TUL1_RABIT	GDPD5	Isoform of G1TUL1, Glycerophosphodiester phosphodiesterase domain containing 5	43 days, 8:33:00
G1T5N5	G1T5N5;A0A5F9CPQ8	G1T5N5_RABIT	GFM1	Elongation factor G, mitochondrial	40948.4
A0A5F9CP78;A0A5F9DPJ2;G1SNR2	G1SNR2;A0A5F9DPJ2;A0A5F9CP78	A0A5F9CP78_RABIT;A0A5F9DPJ2_RABIT;G1SNR2_RABIT	GFM2	Isoform of G1SNR2, Ribosome-releasing factor 2, mitochondrial	8404.81
A0A5F9DRV0;U3KNL7	A0A5F9DRV0;U3KNL7	A0A5F9DRV0_RABIT;U3KNL7_RABIT	GFPT1	Glutamine--fructose-6-phosphate transaminase (isomerizing)	14487.6
A0A5F9C9A6;A0A5F9CW92;A0A5F9DRV0;G1TBY9;U3KNL7	A0A5F9DRV0;A0A5F9CW92;G1TBY9;A0A5F9C9A6;U3KNL7	A0A5F9C9A6_RABIT;A0A5F9CW92_RABIT;A0A5F9DRV0_RABIT;G1TBY9_RABIT;U3KNL7_RABIT	GFPT1;GFPT2	Isoform of A0A5F9CW92, Glutamine--fructose-6-phosphate transaminase (isomerizing)	2536.75
A0A5F9C9A6;A0A5F9CW92;G1TBY9	A0A5F9CW92;G1TBY9;A0A5F9C9A6	A0A5F9C9A6_RABIT;A0A5F9CW92_RABIT;G1TBY9_RABIT	GFPT2	Isoform of A0A5F9CW92, Glutamine--fructose-6-phosphate transaminase (isomerizing)	828.904
A0A5F9DFC8;G1SV59	A0A5F9DFC8;G1SV59	A0A5F9DFC8_RABIT;G1SV59_RABIT	GGA2	Isoform of G1SV52, Glutamyl-tRNA synthetase	5783.69
A0A5F9D1C5;G1SHE2	G1SHE2;A0A5F9D1C5	A0A5F9D1C5_RABIT;G1SHE2_RABIT	GGCX	Isoform of G1SHE2, Gamma-glutamyl carboxylase	17708.4
A0A5F9C7A0;A0A5F9CH86;A0A5F9DJ03;G1SIW5	A0A5F9C7A0;A0A5F9DJ03;A0A5F9CH86;G1SIW5	A0A5F9C7A0_RABIT;A0A5F9CH86_RABIT;A0A5F9DJ03_RABIT;G1SIW5_RABIT	GGH	Folate gamma-glutamyl hydrolase	6585.79
A0A5F9DRL8;G1T5P4	A0A5F9DRL8;G1T5P4	A0A5F9DRL8_RABIT;G1T5P4_RABIT	GGPS1	Geranylgeranyl diphosphate synthase 1	1799.67
A0A5F9DUK2;G1TRI0	A0A5F9DUK2;G1TRI0	A0A5F9DUK2_RABIT;G1TRI0_RABIT	GGT6	Gamma-glutamyltransferase 6	266 days, 1:19:00
G1TQ33	G1TQ33	G1TQ33_RABIT	GHDC	GH3 domain containing	381 days, 19:29:00
G1TCB1	G1TCB1	G1TCB1_RABIT	GIPC2	GIPC PDZ domain containing family member 2	26591.2
A0A5F9C4V3	G1TBY5;A0A5F9C4V3	A0A5F9C4V3_RABIT	GIT1	Isoform of G1TBY5, GIT ArfGAP 1	21166.1
Q6TYA7	Q6TYA7;A0A5S8HZJ9	CXA1_RABIT	GJA1	Gap junction alpha-1 protein	47793.3
G1SMT8	G1SMT8	G1SMT8_RABIT	GJB3	Gap junction protein	2417.99
G1TRC4	A0A5F9D1H9;G1TRC4;A0A5F9DEX2;A0A5F9CGE1;A0A5F9D5K1;A0A5F9CU63;U3KM58;A0A5F9CLL4;G1T4K8	G1TRC4_RABIT	GK2	Glycerol kinase	20189.5
G1T6Z8	G1T6Z8	G1T6Z8_RABIT	GK5	ATP:glycerol 3-phosphotransferase 5	349 days, 20:47:00
G1SPR5	G1SPR5	G1SPR5_RABIT	GLB1	Beta-galactosidase	102654
A0A5F9CHI1;G1T8T7	G1T8T7;A0A5F9CHI1	A0A5F9CHI1_RABIT;G1T8T7_RABIT	GLB1L	Isoform of G1T8T7, Galactosidase beta 1 like	365 days, 19:59:00
A0A5F9D8L4;G1SIR7	A0A5F9D8L4;G1SIR7	A0A5F9D8L4_RABIT;G1SIR7_RABIT	GLCE	Heparosan-N-sulfate-glucuronate 5-epimerase	175 days, 8:09:00
G1T324	G1T324	G1T324_RABIT	GLE1	GLE1-like protein	116 days, 4:51:00
G1SJQ2	G1SJQ2	G1SJQ2_RABIT	GLG1	Golgi apparatus protein 1	70665.5
A0A5F9CLR3	A0A5F9CLR3	A0A5F9CLR3_RABIT	GLIPR2	GLI pathogenesis related 2	53 days, 14:33:00
G1U540	G1U540;A0A5F9D1D3	G1U540_RABIT	GLMP	Glycosylated lysosomal membrane protein	10256.9
A0A5F9D2J2;G1T4P8	A0A5F9D9R3;G1T4P8;A0A5F9D2J2	A0A5F9D2J2_RABIT;G1T4P8_RABIT	GLRX3	Isoform of A0A5F9D9R3, Glutaredoxin 3	74011.1
G1T3R1	G1T3R1	G1T3R1_RABIT	GLRX5	Glutaredoxin 5	147 days, 8:43:00
A0A5F9CZ69	A0A5F9CZ69	A0A5F9CZ69_RABIT	GLS	Isoform of G1SHK8, Glutaminase	20128.1
A0A5F9CZ69;G1SHK8	G1SHK8;A0A5F9CZ69	A0A5F9CZ69_RABIT;G1SHK8_RABIT	GLS	Isoform of G1SHK8, Glutaminase	73825.6
G1SHK8	G1SHK8	G1SHK8_RABIT	GLS	Glutaminase	5574.96
G1SY15	G1SY15	G1SY15_RABIT	GLT8D1	Glycosyltransferase 8 domain containing 1	25605.2
G1SW00	G1SW00	G1SW00_RABIT	GLUL	Glutamine synthetase	17545.8
A0A5F9D057;G1STY0	G1STY0;A0A5F9D057	A0A5F9D057_RABIT;G1STY0_RABIT	GLYCTK	Isoform of G1STY0, Glycerate kinase	3734.94
G1T8U2	G1T8U2	G1T8U2_RABIT	GMDS	GDP-D-mannose dehydratase	12164.1
G1SLX0	A0A5F9D0Z0;G1SLX0;A0A5F9DC58;A0A5F9CBH2;A0A5F9D6Q9	G1SLX0_RABIT	GMFB	Isoform of A0A5F9D0Z0, Glia maturation factor	29253.1
G1TVW5;U3KNK4	G1TVW5;U3KNK4	G1TVW5_RABIT;U3KNK4_RABIT	GMPPA	GDP-mannose pyrophosphorylase A	11668
A0A5F9CMT9;A0A5F9CVG7;G1SN09	A0A5F9CMT9;G1SN09;A0A5F9CVG7	A0A5F9CMT9_RABIT;A0A5F9CVG7_RABIT;G1SN09_RABIT	GMPPB	GDP-mannose pyrophosphorylase B	17557
A0A5F9DB17;A0A5F9DSH1;G1SIL8	A0A5F9DB17;G1SIL8;A0A5F9DSH1	A0A5F9DB17_RABIT;A0A5F9DSH1_RABIT;G1SIL8_RABIT	GMPR2	GMP reductase	5580.72
A0A5F9DJJ9;G1SFI7	G1SFI7;A0A5F9DJJ9;A0A5F9CX20	A0A5F9DJJ9_RABIT;G1SFI7_RABIT	GMPS	Isoform of G1SFI7, Glutamine amidotransferase	23667.6
G1STH4	G1STH4	G1STH4_RABIT	GNA13	G protein subunit alpha 13	1.75009e+06
G1SP25	G1SP25	G1SP25_RABIT	GNA14	G protein subunit alpha 14	62346.8
A0A5F9CSX2;G1SP25;G1TBW7	G1TBW7;G1SP25;A0A5F9CSX2	A0A5F9CSX2_RABIT;G1SP25_RABIT;G1TBW7_RABIT	GNA14;GNAQ	Isoform of G1TBW7, G protein subunit alpha q	397 days, 13:09:00
Q9TU29	Q9TU29	GNA15_RABIT	GNA15	Guanine nucleotide-binding protein subunit alpha-15	550892
G1SEJ8	G1SEJ8	G1SEJ8_RABIT	GNAI1	G protein subunit alpha i1	5352.89
A0A5F9CH13;A0A5F9D6H4;G1SEJ8;G1SP68;G1TRG8	G1TRG8;G1SP68;G1SEJ8;A0A5F9CH13;A0A5F9D6H4	A0A5F9CH13_RABIT;A0A5F9D6H4_RABIT;G1SEJ8_RABIT;G1SP68_RABIT;G1TRG8_RABIT	GNAI1;GNAI2;GNAI3	Isoform of G1TRG8, G protein subunit alpha i2	356 days, 8:09:00
A0A5F9CH13;A0A5F9CUH9;A0A5F9D6H4;G1SEJ8;G1SP68;G1TRG8	G1TRG8;G1SP68;G1SEJ8;A0A5F9CH13;A0A5F9CUH9;A0A5F9D6H4	A0A5F9CH13_RABIT;A0A5F9CUH9_RABIT;A0A5F9D6H4_RABIT;G1SEJ8_RABIT;G1SP68_RABIT;G1TRG8_RABIT	GNAI1;GNAI2;GNAI3;GNAO1	Isoform of G1TRG8, G protein subunit alpha i2	499655
A0A5F9CH13;A0A5F9D6H4;G1TRG8	G1TRG8;A0A5F9CH13;A0A5F9D6H4	A0A5F9CH13_RABIT;A0A5F9D6H4_RABIT;G1TRG8_RABIT	GNAI2	Isoform of G1TRG8, G protein subunit alpha i2	438502
A0A5F9CH13;A0A5F9D6H4;G1SP68;G1TRG8	G1TRG8;G1SP68;A0A5F9CH13;A0A5F9D6H4	A0A5F9CH13_RABIT;A0A5F9D6H4_RABIT;G1SP68_RABIT;G1TRG8_RABIT	GNAI2;GNAI3	Isoform of G1TRG8, G protein subunit alpha i2	68658.5
G1SP68	G1SP68	G1SP68_RABIT	GNAI3	G protein subunit alpha i3	757321
A0A5F9CUH9	A0A5F9D2Y5;A0A5F9CGK5;A0A5F9CUH9;G1U7U8	A0A5F9CUH9_RABIT	GNAO1	Isoform of A0A5F9D2Y5, G protein subunit alpha o1	247 days, 17:19:00
A0A5F9CSX2;G1TBW7	G1TBW7;A0A5F9CSX2	A0A5F9CSX2_RABIT;G1TBW7_RABIT	GNAQ	Isoform of G1TBW7, G protein subunit alpha q	267261
A0A5F9DVF8	A0A5F9DVF8;A0A5F9CPG8	A0A5F9DVF8_RABIT	GNAS	GNAS complex locus	235160
A0A5F9CMT3	G1SYI2;A0A5F9CMT3	A0A5F9CMT3_RABIT	GNB1	Isoform of G1SYI2, G protein subunit beta 1	284502
A0A5F9CMT3;G1TLE4	A0A5F9D9N2;G1SYI2;G1TLE4;A0A5F9CMT3;A0A5F9D3K2	A0A5F9CMT3_RABIT;G1TLE4_RABIT	GNB1;GNB2	Isoform of G1SYI2, G protein subunit beta 1	26628.7
G1TLE4	A0A5F9D9N2;G1TLE4	G1TLE4_RABIT	GNB2	Isoform of A0A5F9D9N2, G protein subunit beta 2	233847
A0A5F9CWI9;G1TLE4	G1TLE4;A0A5F9CWI9	A0A5F9CWI9_RABIT;G1TLE4_RABIT	GNB2;GNB4	Isoform of G1SEC9, G protein subunit beta 4	500229
A0A5F9CWI9	G1SEC9;A0A5F9CWI9	A0A5F9CWI9_RABIT	GNB4	Isoform of G1SEC9, G protein subunit beta 4	20962.4
A0A5F9C0N8;A0A5F9C6B0;A0A5F9D2G3;A0A5F9D300;G1SCE6	A0A5F9C0N8;G1SCE6;A0A5F9C6B0;A0A5F9D2G3;A0A5F9D300	A0A5F9C0N8_RABIT;A0A5F9C6B0_RABIT;A0A5F9D2G3_RABIT;A0A5F9D300_RABIT;G1SCE6_RABIT	GNE	Glucosamine (UDP-N-acetyl)-2-epimerase/N-acetylmannosamine kinase	317 days, 0:04:00
G1TUD2	G1TUD2	G1TUD2_RABIT	GNG12	Guanine nucleotide-binding protein subunit gamma	123620
G1TM86	G1TM86	G1TM86_RABIT	GNL1	G protein nucleolar 1 (putative)	7482.91
G1SKJ7	G1SKJ7	G1SKJ7_RABIT	GNMT	Glycine N-methyltransferase	288 days, 9:42:00
Q29513	G1SKJ7;Q29513	GNMT_RABIT	GNMT	Glycine N-methyltransferase (Fragment)	37118.7
A0A5F9DIS2;G1SPE9	G1SPE9;A0A5F9DIS2	A0A5F9DIS2_RABIT;G1SPE9_RABIT	GNPAT	Isoform of G1SPE9, Dihydroxyacetone phosphate acyltransferase	8405.73
G1TCQ4	G1TCQ4	G1TCQ4_RABIT	GNPDA1	Glucosamine-6-phosphate isomerase	26833.5
G1TCQ4;G1TEQ9	G1TCQ4;G1TEQ9	G1TCQ4_RABIT;G1TEQ9_RABIT	GNPDA1;GNPDA2	Glucosamine-6-phosphate isomerase	19888.2
G1TEQ9	G1TEQ9;A0A5F9C5B7	G1TEQ9_RABIT	GNPDA2	Glucosamine-6-phosphate isomerase	572.386
A0A5F9C618;A0A5F9CAF8;A0A5F9CJ12;A0A5F9CJR5;A0A5F9CKV1;A0A5F9D084;A0A5F9DJB8;G1SWY5	A0A5F9CJ12;A0A5F9DJB8;A0A5F9CJR5;A0A5F9CAF8;A0A5F9C618;G1SWY5;A0A5F9CKV1;A0A5F9D084	A0A5F9C618_RABIT;A0A5F9CAF8_RABIT;A0A5F9CJ12_RABIT;A0A5F9CJR5_RABIT;A0A5F9CKV1_RABIT;A0A5F9D084_RABIT;A0A5F9DJB8_RABIT;G1SWY5_RABIT	GNPTAB	Isoform of A0A5F9CJ12, N-acetylglucosamine-1-phosphate transferase subunits alpha and beta	1961.72
A0A5F9CKG3;G1SQU0	A0A5F9CKG3;A0A5F9CH54;G1SQU0	A0A5F9CKG3_RABIT;G1SQU0_RABIT	GNS	N-acetylglucosamine-6-sulfatase	37772.3
A0A5F9C786;G1SKU1	A0A5F9C786;G1SKU1	A0A5F9C786_RABIT;G1SKU1_RABIT	GOLGA1	Golgin A1	4374.72
A0A5F9C1C1;A0A5F9CC13;A0A5F9CXQ6;A0A5F9DCJ7;A0A5F9DRX7;G1SV51	A0A5F9CC13;A0A5F9DCJ7;A0A5F9CXQ6;G1SV51;A0A5F9DRX7;A0A5F9C1C1	A0A5F9C1C1_RABIT;A0A5F9CC13_RABIT;A0A5F9CXQ6_RABIT;A0A5F9DCJ7_RABIT;A0A5F9DRX7_RABIT;G1SV51_RABIT	GOLGA3	Isoform of A0A5F9CC13, Golgin A3	12690
G1SFC1;U3KPD0	U3KPD0;G1SFC1	G1SFC1_RABIT;U3KPD0_RABIT	GOLGA4	Isoform of U3KPD0, Golgin A4	216704
A0A5F9DI66;A0A5F9DJR4;G1TA69	A0A5F9DJR4;A0A5F9DI66;G1TA69	A0A5F9DI66_RABIT;A0A5F9DJR4_RABIT;G1TA69_RABIT	GOLGA5	Isoform of A0A5F9DJR4, Golgin subfamily A member 5	36208.9
G1STA1	G1STA1	G1STA1_RABIT	GOLGA7	Golgin A7	252624
A0A5F9CF46;A0A5F9DQE4;G1T3D1	A0A5F9CF46;A0A5F9DKA6;A0A5F9DAZ1;A0A5F9CVH2;A0A5F9DQE4;G1T3D1	A0A5F9CF46_RABIT;A0A5F9DQE4_RABIT;G1T3D1_RABIT	GOLGB1	Golgin B1	15942.1
A0A5F9CYE2;A0A5F9D5L5;G1TWY9	G1TWY9;A0A5F9D5L5;A0A5F9CYE2	A0A5F9CYE2_RABIT;A0A5F9D5L5_RABIT;G1TWY9_RABIT	GOLIM4	Isoform of G1TWY9, Golgi integral membrane protein 4	344 days, 2:59:00
G1SGL2	G1SGL2	G1SGL2_RABIT	GOLM1	Golgi membrane protein 1	12845.3
A0A5F9DA80;G1SNS3	G1SNS3;A0A5F9DA80	A0A5F9DA80_RABIT;G1SNS3_RABIT	GOLM2	Isoform of G1SNS3, Golgi membrane protein 2	26368.2
G1T1G5	G1T1G5;G1U586	G1T1G5_RABIT	GOLPH3	Golgi phosphoprotein 3	27376.2
A0A5F9C4P6;G1SVW7	G1SVW7;A0A5F9C4P6	A0A5F9C4P6_RABIT;G1SVW7_RABIT	GOLT1B	Isoform of G1SVW7, Golgi transport 1B	32536.7
G1SNZ8	G1SNZ8	G1SNZ8_RABIT	GORASP1	Golgi reassembly stacking protein 1	52 days, 2:17:00
A0A5F9CNL1;A0A5F9DBR0;A0A5F9DP47;G1T3U1	G1T3U1;A0A5F9DBR0;A0A5F9DP47;A0A5F9CNL1	A0A5F9CNL1_RABIT;A0A5F9DBR0_RABIT;A0A5F9DP47_RABIT;G1T3U1_RABIT	GORASP2	Isoform of G1T3U1, Golgi reassembly stacking protein 2	26978.3
A0A5F9D100;A0A5F9D2Z9;G1SG37;U3KP61	G1SG37;A0A5F9D100;U3KP61;A0A5F9D2Z9	A0A5F9D100_RABIT;A0A5F9D2Z9_RABIT;G1SG37_RABIT;U3KP61_RABIT	GOSR1	Isoform of G1SG37, Golgi SNAP receptor complex member 1	158 days, 3:53:00
A0A5F9D445;G1T332	A0A5F9CJY4;G1T332;A0A5F9D445	A0A5F9D445_RABIT;G1T332_RABIT	GOT1	Isoform of A0A5F9CJY4, Aspartate aminotransferase	11419
P12343	P12343;G1T332	AATC_RABIT	GOT1	Aspartate aminotransferase, cytoplasmic (Fragment)	120 days, 8:18:00
P12345	P12345;A0A5F9DR01;A0A5S8H2S7;A0A5F9DTB2	AATM_RABIT	GOT2	Aspartate aminotransferase, mitochondrial	80110
A0A5F9CW62;G1TTZ4	A0A5F9CW62;G1TTZ4	A0A5F9CW62_RABIT;G1TTZ4_RABIT	GPA33	Glycoprotein A33	486551
A0A5F9DK80	A0A5F9DK80;G1SCQ6	A0A5F9DK80_RABIT	GPAA1	Glycosylphosphatidylinositol anchor attachment 1	77784.5
A0A5F9CSV1;G1SU13	G1SU13;A0A5F9CSV1	A0A5F9CSV1_RABIT;G1SU13_RABIT	GPAM	Isoform of G1SU13, Glycerol-3-phosphate acyltransferase 1, mitochondrial	7169.98
A0A5F9DEQ1;G1SGR7	G1SGR7;A0A5F9DEQ1	A0A5F9DEQ1_RABIT;G1SGR7_RABIT	GPAT4	Isoform of G1SGR7, Glycerol-3-phosphate acyltransferase 4	219 days, 2:14:00
A0A5F9C113;A0A5F9CRN6;A0A5F9CRV5;A0A5F9DIT5;A0A5F9DKU9;G1T8I9	A0A5F9DIT5;A0A5F9DKU9;G1T8I9;A0A5F9CRN6;A0A5F9C113;A0A5F9CRV5	A0A5F9C113_RABIT;A0A5F9CRN6_RABIT;A0A5F9CRV5_RABIT;A0A5F9DIT5_RABIT;A0A5F9DKU9_RABIT;G1T8I9_RABIT	GPC4	Isoform of A0A5F9DIT5, Glypican 4	7109.96
A0A5F9C7K9;A0A5F9CY04;A0A5F9D6B6;A0A5F9DEB5;G1SXW0	A0A5F9CY04;A0A5F9DEB5;A0A5F9D6B6;A0A5F9C4X3;A0A5F9C7K9;G1SXW0;A0A5F9CSG1	A0A5F9C7K9_RABIT;A0A5F9CY04_RABIT;A0A5F9D6B6_RABIT;A0A5F9DEB5_RABIT;G1SXW0_RABIT	GPD2	Isoform of A0A5F9CY04, Glycerol-3-phosphate dehydrogenase	116398
A0A5F9D9E8;G1SEA8	A0A5F9D9E8;G1SEA8	A0A5F9D9E8_RABIT;G1SEA8_RABIT	GPHN	Molybdopterin molybdenumtransferase	14483.2
Q9N1E2	A0A5F9CT15;Q9N1E2;G1SFG6;G1SFI0;A0A5F9DC79;A0A5F9CAH9;A0A5F9CZL7;A0A5F9CNW6;A0A5F9CRW1	G6PI_RABIT	GPI	Glucose-6-phosphate isomerase	45968.6
A0A5F9D028;A0A5F9DSL3;G1TXW6	A0A5F9D028;G1TXW6;A0A5F9DSL3	A0A5F9D028_RABIT;A0A5F9DSL3_RABIT;G1TXW6_RABIT	GPNMB	Glycoprotein nmb	16964.2
G1T887	G1T887	G1T887_RABIT	GPR107	G protein-coupled receptor 107	236497
A0A5F9CCZ1;G1T5C0	G1T5C0;A0A5F9CCZ1	A0A5F9CCZ1_RABIT;G1T5C0_RABIT	GPRC5C	Isoform of G1T5C0, G protein-coupled receptor class C group 5 member C	349 days, 8:03:00
P11909	P11909;G1T569;G1SPZ7	GPX1_RABIT	GPX1	Glutathione peroxidase 1	43432.4
A0A5F9CAF0	A0A5F9CAF0	A0A5F9CAF0_RABIT	GPX2	Glutathione peroxidase	56315.3
G1T925	G1T925	G1T925_RABIT	GPX8	Glutathione peroxidase	17217.9
A0A5F9CW61;A0A5F9DGN4;G1T9D7	G1T9D7;A0A5F9DGN4;A0A5F9CW61	A0A5F9CW61_RABIT;A0A5F9DGN4_RABIT;G1T9D7_RABIT	GRAMD1C	Isoform of G1T9D7, GRAM domain containing 1C	70 days, 0:28:00
A0A5F9C1Z1;A0A5F9CCP4;G1SCW8	A0A5F9C1Z1;A0A5F9CCP4;G1SCW8;A0A5F9C7L1	A0A5F9C1Z1_RABIT;A0A5F9CCP4_RABIT;G1SCW8_RABIT	GRAMD4	GRAM domain containing 4	25963.2
A0A5F9C1Z1;G1SCW8	A0A5F9C1Z1;G1SCW8	A0A5F9C1Z1_RABIT;G1SCW8_RABIT	GRAMD4	GRAM domain containing 4	22629
A0A5F9CCP4	A0A5F9CCP4	A0A5F9CCP4_RABIT	GRAMD4	Isoform of A0A5F9C1Z1, GRAM domain containing 4	11595.4
G1SR27	A0A5F9DKC7;A0A5F9D0B9;G1SR27	G1SR27_RABIT	GRB2	Isoform of A0A5F9D9C3, Growth factor receptor bound protein 2	19791.3
A0A5F9DV66;G1TZ49	G1TZ49;A0A5F9DV66	A0A5F9DV66_RABIT;G1TZ49_RABIT	GRB7	Isoform of G1TZ49, Growth factor receptor bound protein 7	158 days, 15:38:00
G1TEA1	G1TEA1	G1TEA1_RABIT	GRHL1	Grainyhead like transcription factor 1	4684.77
G1SS85	G1SS85	G1SS85_RABIT	GRHPR	Glyoxylate and hydroxypyruvate reductase	360 days, 0:18:00
G1SEU6;G1TRR0	A0A5F9C154;G1TRR0;G1SEU6;A0A5F9D8I8;A0A5F9C5Y9;G1T6K7;A0A5F9D2A8	G1SEU6_RABIT;G1TRR0_RABIT	GRIP2	Isoform of G1TRR0, Glutamate receptor interacting protein 2	272 days, 4:57:00
A0A5F9D2H4;A0A5F9DIG0;G1TA80	G1TA80;A0A5F9DIG0;A0A5F9D2H4	A0A5F9D2H4_RABIT;A0A5F9DIG0_RABIT;G1TA80_RABIT	GRIPAP1	Isoform of G1TA80, GRIP1 associated protein 1	96 days, 21:35:00
A0A5F9CFH9;A0A5F9CW95;A0A5F9D238;A0A5F9D4L0;A0A5F9DKS1;G1SPY5	A0A5F9CW95;A0A5F9CFH9;A0A5F9DKS1;A0A5F9D238;G1SPY5;A0A5F9D4L0	A0A5F9CFH9_RABIT;A0A5F9CW95_RABIT;A0A5F9D238_RABIT;A0A5F9D4L0_RABIT;A0A5F9DKS1_RABIT;G1SPY5_RABIT	GRK6	Isoform of A0A5F9CW95, G protein-coupled receptor kinase	116 days, 21:56:00
G1SYE7	G1SYE7	G1SYE7_RABIT	GRSF1	G-rich RNA sequence binding factor 1	223 days, 8:07:00
G1T1L4	G1T1L4	G1T1L4_RABIT	GRWD1	Glutamate rich WD repeat containing 1	360 days, 6:52:00
G1SGC0	G1SGC0	G1SGC0_RABIT	GSDMD	Gasdermin D	10461.9
A0A5F9DGU1;G1SRI3	A0A5F9DGU1;G1SRI3;A0A5F9DV79	A0A5F9DGU1_RABIT;G1SRI3_RABIT	GSDME	Gasdermin E	284 days, 11:28:00
A0A5F9CM08;A0A5F9DFZ1;A0A5F9DUX8;G1T8E2	A0A5F9CM08;G1U0J7;A0A5F9DFZ1;G1T8E2;A0A5F9DUX8	A0A5F9CM08_RABIT;A0A5F9DFZ1_RABIT;A0A5F9DUX8_RABIT;G1T8E2_RABIT	GSK3B	Glycogen synthase kinase-3 beta	10299.4
A0A5F9C0T5	A0A5F9C0T5	A0A5F9C0T5_RABIT	GSN	Isoform of A0A5F9DBJ1, Actin-depolymerizing factor	26470.9
A0A5F9C0T5;A0A5F9DBJ1	A0A5F9DBJ1;G1U9R8;A0A5F9D216;A0A5F9C0T5;A0A5F9D473	A0A5F9C0T5_RABIT;A0A5F9DBJ1_RABIT	GSN	Isoform of A0A5F9DBJ1, Actin-depolymerizing factor	141007
A0A5F9DBJ1	A0A5F9DBJ1	A0A5F9DBJ1_RABIT	GSN	Actin-depolymerizing factor	53592.4
A0A5F9CAY7;A0A5F9CY66;A0A5F9DTC9;G1SMG5	A0A5F9CAY7;G1SMG5;A0A5F9CY66;A0A5F9CZC2;A0A5F9DTC9;A0A5F9DVR7	A0A5F9CAY7_RABIT;A0A5F9CY66_RABIT;A0A5F9DTC9_RABIT;G1SMG5_RABIT	GSPT1	G1 to S phase transition 1	274 days, 19:37:00
A0A5F9C3E4;A0A5F9CAY7;A0A5F9CY66;A0A5F9DTC9;G1SMG5	A0A5F9CAY7;A0A5F9C3E4;G1SMG5;A0A5F9CY66;A0A5F9CZC2;A0A5F9DTC9;A0A5F9DVR7	A0A5F9C3E4_RABIT;A0A5F9CAY7_RABIT;A0A5F9CY66_RABIT;A0A5F9DTC9_RABIT;G1SMG5_RABIT	GSPT1;GSPT2	G1 to S phase transition 2	7801.69
A0A5F9C3E4	A0A5F9C3E4	A0A5F9C3E4_RABIT	GSPT2	G1 to S phase transition 2	74 days, 17:22:00
G1TD98;U3KP75	G1TD98;U3KP75	G1TD98_RABIT;U3KP75_RABIT	GSR	Glutathione-disulfide reductase	41459.8
G1SH63	G1SH63;A0A5F9C8I7	G1SH63_RABIT	GSS	Glutathione synthetase	232188
A0A5F9CS58;G1SK69;U3KMD0	U3KMD0;G1SK69;A0A5F9CS58	A0A5F9CS58_RABIT;G1SK69_RABIT;U3KMD0_RABIT	GSTA4	Isoform of U3KMD0, Glutathione transferase	119 days, 16:15:00
A0A5S8H274	A0A5F9DW02;Q08863;A0A5S8H274;A0A5F9CY21	A0A5S8H274_RABIT	GSTA5	Isoform of A0A5F9DW02, Glutathione S-transferase Yc	1.38868e+06
A0A5F9CEG5;G1TLH1	A0A5F9CEG5;G1TLH1	A0A5F9CEG5_RABIT;G1TLH1_RABIT	GSTM2	Isoform of A0A5F9CD48, Glutathione transferase	27559.7
A0A5F9DDG6	P46409;A0A5F9DDG6;G1TV91	A0A5F9DDG6_RABIT	GSTM2	Isoform of A0A5F9CD48, Glutathione S-transferase	79098.6
A0A5F9CEG5;G1T0R9;G1TLH1	A0A5F9CD48;A0A5F9CEG5;G1TNI4;G1TLH1;A0A5F9CJ08;A0A5F9D4U8;A0A5F9D6S5;A0A5F9CW80;A0A5F9DRY0;G1T0R9	A0A5F9CEG5_RABIT;G1T0R9_RABIT;G1TLH1_RABIT	GSTM2;GSTM3	Isoform of A0A5F9CD48, Glutathione transferase	111490
A0A5F9DDG6;G1T0R9	A0A5F9CD48;A0A5F9CHL8;P46409;G1TNI4;A0A5F9DL83;A0A5F9CJ08;A0A5F9DDG6;A0A5F9D4U8;A0A5F9CW80;G1TY06;G1TV91;A0A5F9DRY0;A0A5F9DRY9;G1T0R9	A0A5F9DDG6_RABIT;G1T0R9_RABIT	GSTM2;GSTM3	Isoform of A0A5F9CD48, Glutathione S-transferase	422235
G1SXQ0	G1SXQ0;A0A5F9DL83;A0A5F9DRY9	G1SXQ0_RABIT	GSTM3	Glutathione S-transferase	129046
G1T0R9	A0A5F9D4U8;G1T0R9	G1T0R9_RABIT	GSTM3	Isoform of G1SXQ0, Glutathione S-transferase	158996
G1SVP7	A0A5F9DQL3;G1SVP7;A0A5F9CRL5	G1SVP7_RABIT	GSTO1	Isoform of A0A5F9DQL3, Glutathione-dependent dehydroascorbate reductase	29719.6
A0A5F9CEX6;G1TZE2	G1TZE2;A0A5F9CEX6;A0A5F9CZY3;A0A5F9CQP4	A0A5F9CEX6_RABIT;G1TZE2_RABIT	GSTZ1	Isoform of G1TZE2, Maleylacetoacetate isomerase	63382
G1SIB1	G1SIB1	G1SIB1_RABIT	GTF2E1	Transcription initiation factor IIE subunit alpha	83 days, 5:04:00
A0A5F9CI29;A0A5F9DKE0;G1SGR9	G1SGR9;A0A5F9CI29;A0A5F9DKE0	A0A5F9CI29_RABIT;A0A5F9DKE0_RABIT;G1SGR9_RABIT	GTF2I	Isoform of G1SGR9, General transcription factor IIi	13739.1
A0A5F9CNQ5;A0A5F9CS04;G1TA22	A0A5F9CNQ5;G1TA22;A0A5F9CS04	A0A5F9CNQ5_RABIT;A0A5F9CS04_RABIT;G1TA22_RABIT	GTF3C1	General transcription factor IIIC subunit 1	9509.98
G1U1V2	G1U1V2	G1U1V2_RABIT	GTF3C3	General transcription factor IIIC subunit 3	18831.5
G1U6D0	G1U6D0	G1U6D0_RABIT	GTPBP1	GTP-binding protein 1	9038.63
A0A5F9CMM6;A0A5F9DQH2;G1T886	A0A5F9DQH2;A0A5F9D999;G1T886;A0A5F9CMM6	A0A5F9CMM6_RABIT;A0A5F9DQH2_RABIT;G1T886_RABIT	GTPBP10	Isoform of A0A5F9DQH2, GTP binding protein 10	236 days, 20:12:00
G1SL41	G1SL41	G1SL41_RABIT	GUSB	Beta-glucuronidase	75321.4
P13280	P13280;A0A5F9C531;G1TQZ7	GLYG_RABIT	GYG1	Glycogenin-1	93416.9
P13834	G1SCF0;P13834	GYS1_RABIT	GYS1	Glycogen [starch] synthase, muscle	14804
P02252	A0A5S8HLQ6;G1TQ05;G1U7C6;P02252;G1SSY8	H14_RABIT	H1-4	Histone H1.4	266477
A0A5F9D8N0;G1T0Z2	G1T0Z2;A0A5F9D8N0	A0A5F9D8N0_RABIT;G1T0Z2_RABIT	H2AC1;H2AX	Histone H2A	1352.93
G1SVP6;G1TE68;G1TMN0;G1TUJ8;G1U2G1	G1TE68;G1TGN3;G1U2G1;A0A5F9DN85;G1TMN0;G1SVP6;G1TXN5;G1U2Q4;G1TUJ8	G1SVP6_RABIT;G1TE68_RABIT;G1TMN0_RABIT;G1TUJ8_RABIT;G1U2G1_RABIT	H2AC13;H2AC19;H2AC6;H2AC7;H2AJ	Histone H2A	84319.9
O62695	G1SGC2;O62695;G1SUJ3;A0A5F9DKY4;A0A5F9D051	H2AV_RABIT	H2AZ2	Histone H2A.V	16041.1
G1SJS1;G1SSZ8;G1TJC1;G1TP83	G1SJS1;G1TLP0;G1T7F1;G1SQE8;G1U155;G1T8N1;G1SSZ8;G1TP83;G1TJC1;G1TQC6	G1SJS1_RABIT;G1SSZ8_RABIT;G1TJC1_RABIT;G1TP83_RABIT	H2BC18;H2BC21;H2BC3;H2BC4	Histone H2B	597606
G1TJC1;G1TP83	G1TLP0;G1T7F1;G1U155;G1TP83;G1TJC1;G1U531	G1TJC1_RABIT;G1TP83_RABIT	H2BC18;H2BC4	Histone H2B	72732.8
G1SJS1;G1SSZ8	G1SJS1;G1SSZ8	G1SJS1_RABIT;G1SSZ8_RABIT	H2BC21;H2BC3	Histone H2B	23371.4
P84246	G1TWR1;G1TXT1;P84246;G1TKV4;A0A5F9D9S0;G1T6G5;G1TQ90;A0A5F9C8I2;G1TX56;G1T8H6;G1TJR7;G1TNW5	H33_RABIT	H3-3A	Histone H3.3	278 days, 18:18:00
P56201	P56201;A0A6I8PTR5;A0A5F9DD07;A0A5F9D1W2	G6PE_RABIT	H6PD	GDH/6PGL endoplasmic bifunctional protein	16748.9
A0A5F9CD81;A0A5F9DNJ0;G1ST81	A0A5F9CD81;A0A5F9DNJ0;G1ST81	A0A5F9CD81_RABIT;A0A5F9DNJ0_RABIT;G1ST81_RABIT	HACD3	Very-long-chain (3R)-3-hydroxyacyl-CoA dehydratase	14587.9
A0A5F9CYQ8;A0A5F9D5D7;G1T726	A0A5F9D038;A0A5F9DJF3;A0A5F9D5D7;A0A5F9C6K5;A0A5F9CYQ8;A0A5F9CMP1;G1T726	A0A5F9CYQ8_RABIT;A0A5F9D5D7_RABIT;G1T726_RABIT	HADH	Isoform of A0A5F9D038, Hydroxyacyl-CoA dehydrogenase	172420
A0A5F9CNV6;G1SXX5	G1SXX5;A0A5F9DH69;A0A5F9DD97;A0A5F9CNV6	A0A5F9CNV6_RABIT;G1SXX5_RABIT	HADHA	Isoform of G1SXX5, Enoyl-CoA hydratase	161338
A0A5F9DEM3;G1SLD6	G1SLD6;A0A5F9DEM3;A0A5F9CWZ7;A0A5F9CQS2	A0A5F9DEM3_RABIT;G1SLD6_RABIT	HARS1	Isoform of G1SLD6, Histidine--tRNA ligase	29548.7
A0A5F9C4R3;A0A5F9CK13;A0A5F9DEM3;G1SLD6;G1SLE1	G1SLD6;G1SLE1;A0A5F9CK13;A0A5F9DEM3;A0A5F9C4R3	A0A5F9C4R3_RABIT;A0A5F9CK13_RABIT;A0A5F9DEM3_RABIT;G1SLD6_RABIT;G1SLE1_RABIT	HARS1;HARS2	Isoform of G1SLE1, Histidine--tRNA ligase	45340.9
A0A5F9C4R3;A0A5F9CK13;G1SLE1	G1SLE1;A0A5F9DI99;A0A5F9DL79;A0A5F9CK13;A0A5F9C4R3	A0A5F9C4R3_RABIT;A0A5F9CK13_RABIT;G1SLE1_RABIT	HARS2	Isoform of G1SLE1, Histidine--tRNA ligase	15510.2
G1SNN6	G1SNN6	G1SNN6_RABIT	HAT1	Histone acetyltransferase type B catalytic subunit	269 days, 20:19:00
A0A5F9DIU2;G1T0F2	G1T0F2;A0A5F9DIU2	A0A5F9DIU2_RABIT;G1T0F2_RABIT	HAUS2	Isoform of G1T0F2, HAUS augmin like complex subunit 2	210 days, 8:03:00
A0A5F9CR03;A0A5F9D1J5;G1SJV4	G1SJV4;A0A5F9D1J5;A0A5F9CR03	A0A5F9CR03_RABIT;A0A5F9D1J5_RABIT;G1SJV4_RABIT	HAUS6	Isoform of G1SJV4, HAUS augmin like complex subunit 6	241.94
P02057	P02057;A0A5F9DPQ3;G1TPE2;A0A5S8HV93;A0A5F9D756	HBB_RABIT	HBB2	Hemoglobin subunit beta-1/2	805829
G1SZD2	G1SZD2;A0A5F9C7P8	G1SZD2_RABIT	HCCS	Holocytochrome c-type synthase	12788.4
A0A5F9CI43;A0A5F9CT24;A0A5F9DFM3;G1SES4	A0A5F9DFM3;A0A5F9CI43;G1SES4;A0A5F9CT24	A0A5F9CI43_RABIT;A0A5F9CT24_RABIT;A0A5F9DFM3_RABIT;G1SES4_RABIT	HCFC1	Isoform of A0A5F9DFM3, Host cell factor C1	6288.79
A0A5F9CXE3;G1SK67	A0A5F9CXE3;G1SK67	A0A5F9CXE3_RABIT;G1SK67_RABIT	HDAC1	Histone deacetylase 1	11761.9
A0A5F9CSZ5;A0A5F9CXE3;A0A5F9D1X9;A0A5F9DAX5;A0A5F9DUK7;G1SDN1;G1SK67	A0A5F9D1X9;A0A5F9CXE3;G1SK67;G1SDN1;A0A5F9DAX5;A0A5F9CSZ5;A0A5F9DUK7	A0A5F9CSZ5_RABIT;A0A5F9CXE3_RABIT;A0A5F9D1X9_RABIT;A0A5F9DAX5_RABIT;A0A5F9DUK7_RABIT;G1SDN1_RABIT;G1SK67_RABIT	HDAC1;HDAC2	Isoform of A0A5F9D1X9, Histone deacetylase 2	12108.5
A0A5F9CI59;A0A5F9D8A5;A0A5F9DLT4;A0A5F9DSF1;G1TUY3	A0A5F9CF27;A0A5F9CI59;A0A5F9DLT4;A0A5F9D8A5;A0A5F9DSF1;G1TUY3	A0A5F9CI59_RABIT;A0A5F9D8A5_RABIT;A0A5F9DLT4_RABIT;A0A5F9DSF1_RABIT;G1TUY3_RABIT	HDAC10	Isoform of A0A5F9CF27, Histone deacetylase 10	2386.77
A0A5F9C502;A0A5F9CDF9;A0A5F9CWR0;A0A5F9D1H1;A0A5F9DGK4;G1SY09	A0A5F9C502;A0A5F9CDF9;A0A5F9DGK4;A0A5F9CWR0;G1SY09;A0A5F9CMU7;A0A5F9D1H1	A0A5F9C502_RABIT;A0A5F9CDF9_RABIT;A0A5F9CWR0_RABIT;A0A5F9D1H1_RABIT;A0A5F9DGK4_RABIT;G1SY09_RABIT	HDAC11	Histone deacetylase 11	7517.69
A0A5F9CSZ5;A0A5F9D1X9;A0A5F9DAX5;A0A5F9DUK7;G1SDN1	A0A5F9D1X9;G1SDN1;A0A5F9DAX5;A0A5F9CSZ5;A0A5F9DUK7	A0A5F9CSZ5_RABIT;A0A5F9D1X9_RABIT;A0A5F9DAX5_RABIT;A0A5F9DUK7_RABIT;G1SDN1_RABIT	HDAC2	Isoform of A0A5F9D1X9, Histone deacetylase 2	9737.87
G1T245	G1T245;A0A5F9DV57	G1T245_RABIT	HDDC2	5'-deoxynucleotidase HDDC2	13660.2
G1SH12	G1SH12	G1SH12_RABIT	HDDC3	HD domain containing 3	657.077
A0A5F9CXA1;G1SZR8	A0A5F9CXA1;G1T2N0;G1SZR8	A0A5F9CXA1_RABIT;G1SZR8_RABIT	HDGF	Heparin binding growth factor	15217.4
A0A5F9D441;A0A5F9DGW7;A0A5F9DRA4;G1SS49	A0A5F9DGW7;A0A5F9DRA4;G1SS49;A0A5F9D441	A0A5F9D441_RABIT;A0A5F9DGW7_RABIT;A0A5F9DRA4_RABIT;G1SS49_RABIT	HDHD2	Isoform of A0A5F9DGW7, Haloacid dehalogenase like hydrolase domain containing 2	6383.97
G1SWP1	G1SWP1	G1SWP1_RABIT	HDHD5	Haloacid dehalogenase like hydrolase domain containing 5	184 days, 12:19:00
G1T3V0	G1T3V0	G1T3V0_RABIT	HDLBP	High density lipoprotein binding protein	23663.6
A0A5F9C8M0;G1T6L0	G1T6L0;A0A5F9C8M0	A0A5F9C8M0_RABIT;G1T6L0_RABIT	HEATR1	Isoform of G1T6L0, HEAT repeat-containing protein 1	71 days, 3:04:00
A0A5F9CHJ4;A0A5F9D0X1;A0A5F9DSJ1	A0A5F9DSJ1;A0A5F9CHJ4;A0A5F9D0X1;G1SSK2	A0A5F9CHJ4_RABIT;A0A5F9D0X1_RABIT;A0A5F9DSJ1_RABIT	HEATR5B	Isoform of A0A5F9DSJ1, HEAT repeat containing 5B	6322.77
A0A5F9DJP3;G1T983	G1T983;A0A5F9DJP3	A0A5F9DJP3_RABIT;G1T983_RABIT	HEBP1	Isoform of G1T983, Heme binding protein 1	399 days, 2:27:00
G1T5D2	A0A5F9DEW0;G1T5D2	G1T5D2_RABIT	HEBP2	Isoform of A0A5F9CGP7, Heme binding protein 2	61529.5
A0A5F9DKQ7;G1SKG9	G1SKG9;A0A5F9DKQ7	A0A5F9DKQ7_RABIT;G1SKG9_RABIT	HECTD1	Isoform of G1SKG9, HECT-type E3 ubiquitin transferase	377 days, 16:58:00
G1SJQ9	G1SJQ9	G1SJQ9_RABIT	HECTD3	HECT domain E3 ubiquitin protein ligase 3	17172.5
A0A5F9CA10;A0A5F9CF98;A0A5F9D2Z4;A0A5F9DRY3;G1U101	G1U101;A0A5F9CF98;A0A5F9CA10;A0A5F9DRY3;A0A5F9D2Z4	A0A5F9CA10_RABIT;A0A5F9CF98_RABIT;A0A5F9D2Z4_RABIT;A0A5F9DRY3_RABIT;G1U101_RABIT	HECTD4	Isoform of G1U101, HECT domain E3 ubiquitin protein ligase 4	99 days, 0:54:00
G1SRN9	G1SRN9	G1SRN9_RABIT	HERC2	HECT-type E3 ubiquitin transferase	232 days, 21:12:00
A0A5F9CWY2;A0A5F9D4L9;A0A5F9DLL4;A0A5F9DNG5	A0A5F9DLL4;A0A5F9DH50;A0A5F9CWY2;A0A5F9DNG5;G1U7C7;A0A5F9D2H6;A0A5F9D4L9	A0A5F9CWY2_RABIT;A0A5F9D4L9_RABIT;A0A5F9DLL4_RABIT;A0A5F9DNG5_RABIT	HERC4	Isoform of A0A5F9DLL4, HECT and RLD domain containing E3 ubiquitin protein ligase 4	36109.7
G1SNQ8	G1SNQ8	G1SNQ8_RABIT	HEXB	Beta-hexosaminidase	48090.3
A0A5F9CIR4;A0A5F9DR78;G1T7D7	G1T7D7;A0A5F9CIR4;A0A5F9DR78	A0A5F9CIR4_RABIT;A0A5F9DR78_RABIT;G1T7D7_RABIT	HFE	Isoform of G1T7D7, Homeostatic iron regulator	305 days, 13:55:00
A0A5F9C5N2;G1SWC0;G1SWC2	G1SWC0;A0A5F9C5N2;G1SWC2	A0A5F9C5N2_RABIT;G1SWC0_RABIT;G1SWC2_RABIT	HGD	Isoform of G1SWC0, Homogentisate 1,2-dioxygenase	169 days, 2:11:00
G1SPE8	G1SPE8	G1SPE8_RABIT	HGH1	Protein HGH1 homolog	252 days, 2:34:00
A0A5F9CCF1;A0A5F9DDH2;G1SDS4	G1SDS4;A0A5F9CCF1;A0A5F9DDH2	A0A5F9CCF1_RABIT;A0A5F9DDH2_RABIT;G1SDS4_RABIT	HHAT	Isoform of G1SDS4, Hedgehog acyltransferase	831.567
A0A5F9DKD5	A0A5F9DKD5;G1SZ37;A0A5F9CQ23;A0A5F9D3W0	A0A5F9DKD5_RABIT	HIBADH	3-hydroxyisobutyrate dehydrogenase	17427.9
A0A5F9DKD5;A0A5F9DQB1	A0A5F9DKD5;G1SZ37;A0A5F9DQB1;A0A5F9CQ23;A0A5F9D3W0	A0A5F9DKD5_RABIT;A0A5F9DQB1_RABIT	HIBADH	3-hydroxyisobutyrate dehydrogenase	60235.6
A0A5F9DQB1	G1SZ37;A0A5F9DQB1;A0A5F9CQ23	A0A5F9DQB1_RABIT	HIBADH	Isoform of A0A5F9DKD5, 3-hydroxyisobutyrate dehydrogenase	31947.3
P32185	P32185;A0A5F9DKD5;G1SZ37;A0A5F9DPI0;A0A5F9DQB1;A0A5F9CQ23;A0A5F9CRA8;A0A5F9D3W0	3HIDH_RABIT	HIBADH	3-hydroxyisobutyrate dehydrogenase (Fragment)	9858.64
G1SP32	A0A5F9C9G5;A0A5F9CX42;G1SP32	G1SP32_RABIT	HIBCH	Isoform of A0A5F9C9G5, 3-hydroxyisobutyryl-CoA hydrolase, mitochondrial	32540
G1T4R0	G1T4R0;A0A5F9CF49;A0A5F9CZR9	G1T4R0_RABIT	HIKESHI	Protein Hikeshi	5973.82
P80912	G1SV28;P80912	HINT1_RABIT	HINT1	Histidine triad nucleotide-binding protein 1	212 days, 11:09:00
A0A5F9C7A3;A0A5F9CMC3;A0A5F9CNA0;A0A5F9CT95;A0A5F9DN91;G1SI95	A0A5F9C7A3;G1SI95;A0A5F9DN91;A0A5F9CT95;A0A5F9CMC3;A0A5F9CNA0	A0A5F9C7A3_RABIT;A0A5F9CMC3_RABIT;A0A5F9CNA0_RABIT;A0A5F9CT95_RABIT;A0A5F9DN91_RABIT;G1SI95_RABIT	HIP1	Huntingtin interacting protein 1	323 days, 18:43:00
G1SKE7	G1SKE7	G1SKE7_RABIT	HIPK1	Homeodomain interacting protein kinase 1	1671.88
A0A5F9C3A1;G1SRI8	G1SRI8;A0A5F9C3A1	A0A5F9C3A1_RABIT;G1SRI8_RABIT	HK1	Isoform of G1SRI8, Hexokinase	92906.2
A0A5F9C3A1;A0A5F9DVU2;G1SRI8	G1SRI8;A0A5F9CVK2;G1SCT6;A0A5F9C3A1;A0A5F9DVU2	A0A5F9C3A1_RABIT;A0A5F9DVU2_RABIT;G1SRI8_RABIT	HK1;HK2	Isoform of G1SRI8, Hexokinase	130304
A0A5F9C3A1;G1SMV5;G1SRI8	G1SRI8;G1SMV5;A0A5F9C3A1	A0A5F9C3A1_RABIT;G1SMV5_RABIT;G1SRI8_RABIT	HK1;HKDC1	Isoform of G1SRI8, Hexokinase	99712.7
A0A5F9DVU2	A0A5F9CVK2;G1SCT6;A0A5F9DVU2	A0A5F9DVU2_RABIT	HK2	Isoform of A0A5F9CVK2, Hexokinase	39109.5
G1SMV5	G1SMV5	G1SMV5_RABIT	HKDC1	Hexokinase	37459.3
G1SHN5	G1SHN5	G1SHN5_RABIT	HLA-DQB2	Major histocompatibility complex, class II, DQ beta 2	7679.66
A0A5F9CI49;Q30847	Q30847;A0A5F9CI49	A0A5F9CI49_RABIT;Q30847_RABIT	HLA-DRA;RLA-DR-alpha	Isoform of Q30847, Major histocompatibility complex, class II, DR alpha	14697.8
A0A5F9CA94;A0A5F9DKA2;G1SJ74	A0A5F9CD49;A0A5F9DKA2;G1SJ74;A0A5F9CA94;G1TS78	A0A5F9CA94_RABIT;A0A5F9DKA2_RABIT;G1SJ74_RABIT	HM13	Isoform of A0A5F9CD49, Histocompatibility minor 13	64598
A0A5F9CA94;G1SJ74	A0A5F9CD49;G1SJ74;A0A5F9CA94;G1TS78	A0A5F9CA94_RABIT;G1SJ74_RABIT	HM13	Isoform of A0A5F9CD49, Histocompatibility minor 13	36304.3
A0A5F9DKA2	A0A5F9DKA2	A0A5F9DKA2_RABIT	HM13	Isoform of A0A5F9CD49, Histocompatibility minor 13	15172.9
A0A5F9CYS1;A0A5F9DC36;A0A5F9DRE0;G1T8V6	G1T8V6;A0A5F9DC36;A0A5F9CYS1;A0A5F9DRE0	A0A5F9CYS1_RABIT;A0A5F9DC36_RABIT;A0A5F9DRE0_RABIT;G1T8V6_RABIT	HMBS	Isoform of G1T8V6, Hydroxymethylbilane synthase	8625
G1T5K0	G1T5K0	G1T5K0_RABIT	HMCN1	Hemicentin 1	110 days, 8:45:00
G1U2Q5	A0A5F9D507;G1U1U4;A0A5F9DVD7;A0A5F9D013;G1U2Q5;G1SCI9;G1SL50;A0A5F9DA75;A0A5F9DV54;G1U7K9	G1U2Q5_RABIT	HMGB1	High mobility group protein 1	29485.1
G1SJY8	G1SJY8	G1SJY8_RABIT	HMGCS1	3-hydroxy-3-methylglutaryl coenzyme A synthase	14357.9
P43242	P43242;A0A5F9DD47	HMOX2_RABIT	HMOX2	Heme oxygenase 2	38938.3
A0A5F9DP56;G1TWL0	G1TWL0;A0A5F9C6T8;A0A5F9DP56	A0A5F9DP56_RABIT;G1TWL0_RABIT	HNRNPA2B1	Isoform of G1TWL0, Heterogeneous nuclear ribonucleoproteins A2/B1	35892.2
A0A5F9DI38	A0A5F9DI38	A0A5F9DI38_RABIT	HNRNPAB	Heterogeneous nuclear ribonucleoprotein A/B	95765.2
A0A5F9CFR1;A0A5F9DI38;G1T657	G1T657;A0A5F9DI38;A0A5F9CFR1	A0A5F9CFR1_RABIT;A0A5F9DI38_RABIT;G1T657_RABIT	HNRNPAB;HNRNPDL	Isoform of G1T657, Heterogeneous nuclear ribonucleoprotein D like	59302.5
O77768	G1T4K6;O77768;A0A5F9CZC6;A0A5F9CPC1	HNRPC_RABIT	HNRNPC	Heterogeneous nuclear ribonucleoprotein C	81285.6
A0A5F9CLN8;A0A5F9CUX2;A0A5F9CY28;A0A5F9D911;A0A5F9DFY7;G1SF95	G1SF95;A0A5F9DFY7;A0A5F9CUX2;A0A5F9D911;A0A5F9CY28;A0A5F9CLN8	A0A5F9CLN8_RABIT;A0A5F9CUX2_RABIT;A0A5F9CY28_RABIT;A0A5F9D911_RABIT;A0A5F9DFY7_RABIT;G1SF95_RABIT	HNRNPD	Isoform of G1SF95, Heterogeneous nuclear ribonucleoprotein D	42776.7
A0A5F9CFR1;G1T657	G1T657;A0A5F9CFR1	A0A5F9CFR1_RABIT;G1T657_RABIT	HNRNPDL	Isoform of G1T657, Heterogeneous nuclear ribonucleoprotein D like	20587.3
A0A5F9D8K9;G1TD41;G1U248	A0A5F9CRP7;G1U248;A0A5F9CDC3;A0A5F9CH18;G1TD41;A0A5F9D8K9	A0A5F9D8K9_RABIT;G1TD41_RABIT;G1U248_RABIT	HNRNPH1	Isoform of A0A5F9CRP7, Heterogeneous nuclear ribonucleoprotein H1	57389.3
G1SLT8	G1SLT8	G1SLT8_RABIT	HNRNPH3	Heterogeneous nuclear ribonucleoprotein H3	10722.5
O19049	O19049;A0A5F9DFN0;A0A5F9C3B5	HNRPK_RABIT	HNRNPK	Heterogeneous nuclear ribonucleoprotein K	92985.9
G1SIP2	G1SIP2	G1SIP2_RABIT	HNRNPL	Isoform of G1U3I5, Heterogeneous nuclear ribonucleoprotein L	18742.1
G1SIP2;G1U3I5	G1U3I5;G1SIP2	G1SIP2_RABIT;G1U3I5_RABIT	HNRNPL	Isoform of G1U3I5, Heterogeneous nuclear ribonucleoprotein L	28067.3
G1U3I5	G1U3I5	G1U3I5_RABIT	HNRNPL	Heterogeneous nuclear ribonucleoprotein L	24377.7
A0A5F9C378;A0A5F9CSJ5;A0A5F9CYY2;G1SYW5	G1SYW5;A0A5F9C378;A0A5F9CYY2;A0A5F9CSJ5	A0A5F9C378_RABIT;A0A5F9CSJ5_RABIT;A0A5F9CYY2_RABIT;G1SYW5_RABIT	HNRNPLL	Isoform of G1SYW5, Heterogeneous nuclear ribonucleoprotein L like	12028.3
A0A5F9D4A4	A0A5F9D4A4	A0A5F9D4A4_RABIT	HNRNPR	Isoform of G1SRH9, Heterogeneous nuclear ribonucleoprotein R	13461.5
A0A5F9D4A4;G1SRH9	G1SRH9;A0A5F9D4A4	A0A5F9D4A4_RABIT;G1SRH9_RABIT	HNRNPR	Isoform of G1SRH9, Heterogeneous nuclear ribonucleoprotein R	37390.9
G1SRH9	G1SRH9	G1SRH9_RABIT	HNRNPR	Heterogeneous nuclear ribonucleoprotein R	153 days, 22:54:00
A0A5F9D4A4;G1SDN4;G1SRH9;G1TJN8	G1SRH9;G1TJN8;G1SDN4;A0A5F9D4A4	A0A5F9D4A4_RABIT;G1SDN4_RABIT;G1SRH9_RABIT;G1TJN8_RABIT	HNRNPR;SYNCRIP	Isoform of G1SRH9, Heterogeneous nuclear ribonucleoprotein R	10988
G1SDN4;G1SRH9;G1TJN8	G1SRH9;G1TJN8;A0A5F9CKC7;A0A5F9D5X1;G1SDN4	G1SDN4_RABIT;G1SRH9_RABIT;G1TJN8_RABIT	HNRNPR;SYNCRIP	Isoform of G1TJN8, Synaptotagmin binding cytoplasmic RNA interacting protein	77429.5
A0A5F9D2Q8	A0A5F9DF84;A0A5F9CWN2;A0A5F9C5C0;G1T7H0;A0A5F9D2Q8	A0A5F9D2Q8_RABIT	HNRNPU	Isoform of A0A5F9DF84, Heterogeneous nuclear ribonucleoprotein U	136302
A0A5F9DFX9;G1TC48	G1TC48;A0A5F9DFX9	A0A5F9DFX9_RABIT;G1TC48_RABIT	HNRNPUL1	Isoform of G1TC48, Heterogeneous nuclear ribonucleoprotein U like 1	29017.6
A0A5F9D3R6;G1SXP5	G1SXP5;A0A5F9DVV7;A0A5F9D3R6	A0A5F9D3R6_RABIT;G1SXP5_RABIT	HOMER1	Isoform of G1SXP5, Homer scaffold protein 1	76411.2
A0A5F9DLJ2;G1TB52	A0A5F9DLJ2;G1TB52	A0A5F9DLJ2_RABIT;G1TB52_RABIT	HOMER2	Homer scaffold protein 2	13392.6
G1SL99	G1SL99	G1SL99_RABIT	HOOK1	Hook microtubule tethering protein 1	10616.1
A0A5F9CST5;G1SFC5	G1SFC5;A0A5F9CF59;G1SFC8;A0A5F9DBB2;A0A5F9CST5;A0A5F9CM03;A0A5F9CS00	A0A5F9CST5_RABIT;G1SFC5_RABIT	HOOK3	Isoform of G1SFC5, Hook microtubule tethering protein 3	37450.1
P19007	P19007;A0A5F9DAR9;A0A5F9CD26;A0A5F9DH18;G1SWF6;A0A5F9DQK4	HPT_RABIT	HP	Haptoglobin	10481.8
A0A5F9CYK3;G1SHK6	A0A5F9CYK3;G1SHK6	A0A5F9CYK3_RABIT;G1SHK6_RABIT	HP1BP3	Heterochromatin protein 1-binding protein 3	79241.6
G1T5W9;G1TKJ4	G1T5W9;G1TKJ4	G1T5W9_RABIT;G1TKJ4_RABIT	HPCA;NCALD	Hippocalcin	13275.4
G1TN08	G1TN08	G1TN08_RABIT	HPCAL1	Hippocalcin like 1	38328.3
A0A5F9CCM9;A0A5F9CIM6;A0A5F9DGX7;A0A5F9DJE5;G1U4B0	A0A5F9DJE5;A0A5F9CCM9;A0A5F9DGX7;A0A5F9DI73;A0A5F9CIM6;A0A5F9C7U9;G1U4B0	A0A5F9CCM9_RABIT;A0A5F9CIM6_RABIT;A0A5F9DGX7_RABIT;A0A5F9DJE5_RABIT;G1U4B0_RABIT	HPN	Isoform of A0A5F9DJE5, Hepsin	15785.5
A7X8X3	A7X8X3;A0A5F9DBK7	A7X8X3_RABIT	HPRT	Hypoxanthine phosphoribosyltransferase	58846.5
G1U754	G1U754	G1U754_RABIT	HRG	Histidine-rich glycoprotein	13424.1
Q28640	Q28640;G1U754;A0A5F9CC72	HRG_RABIT	HRG	Histidine-rich glycoprotein (Fragment)	88224.9
A0A5F9CPU5;G1TA72	G1TA72;A0A5F9CPU5	A0A5F9CPU5_RABIT;G1TA72_RABIT	HS1BP3	Isoform of G1TA72, HCLS1 binding protein 3	20442
G1T4U5	G1T4U5	G1T4U5_RABIT	HS6ST1	Heparan-sulfate 6-O-sulfotransferase	296 days, 4:47:00
G1SF44	G1SF44	G1SF44_RABIT	HSBP1	Heat shock factor binding protein 1	1191.87
G1TES6	G1TES6	G1TES6_RABIT	HSD17B10	Hydroxysteroid 17-beta dehydrogenase 10	168645
A0A5F9CU85;G1SSM4	G1SSM4;A0A5F9CU85	A0A5F9CU85_RABIT;G1SSM4_RABIT	HSD17B11	Isoform of G1SSM4, Hydroxysteroid 17-beta dehydrogenase 11	3956.67
G1TGT5	G1TGT5;A0A5F9D4R3	G1TGT5_RABIT	HSD17B12	Hydroxysteroid 17-beta dehydrogenase 12	142413
G1T060	G1T060;A0A5F9DJL2;A0A5F9DB07;A0A5F9D553;A0A5F9CWR4;A0A5F9C5W3;A0A5F9D142;A0A5F9CQH1	G1T060_RABIT	HSD17B4	Hydroxysteroid 17-beta dehydrogenase 4	42204.1
G1TLN2	G1TLN2	G1TLN2_RABIT	HSD17B8	Hydroxysteroid 17-beta dehydrogenase 8	38805.4
A0A5F9DG02;G1T8E7	G1T8E7;A0A5F9DG02	A0A5F9DG02_RABIT;G1T8E7_RABIT	HSDL1	Isoform of G1T8E7, Hydroxysteroid dehydrogenase like 1	56166.4
G1T8E7	G1T8E7	G1T8E7_RABIT	HSDL1	Hydroxysteroid dehydrogenase like 1	133 days, 18:04:00
A0A5F9D2H9;A0A5F9DLG3;G1TCE9	G1TCE9;A0A5F9DKA3;A0A5F9DLG3;A0A5F9D557;A0A5F9C9L1;A0A5F9CLH3;A0A5F9D2H9	A0A5F9D2H9_RABIT;A0A5F9DLG3_RABIT;G1TCE9_RABIT	HSDL2	Isoform of G1TCE9, Hydroxysteroid dehydrogenase like 2	35186.7
P30946	P30946;A0A5F9CS69;A0A5F9C503;A0A5F9DPT2;A0A0G2JH20	HS90A_RABIT	HSP90AA1	Heat shock protein HSP 90-alpha	247429
P30946;P30947	P30946;G1T464;P30947;A0A5F9CS69;A0A5F9CGT7;A0A5F9C503;A0A5F9DPT2;A0A0G2JH20	HS90A_RABIT;HS90B_RABIT	HSP90AA1;HSP90AB1	Heat shock protein HSP 90-alpha	220178
P30947	G1T464;G1SWK6;P30947;A0A5F9CS69;A0A5F9CGT7;A0A5F9C503;A0A5F9DPT2;A0A0G2JH20	HS90B_RABIT	HSP90AB1	Heat shock protein HSP 90-beta	280202
O18750;P30947	G1TBC1;G1T464;G1SWK6;P30947;O18750;A0A5F9CGT7;A0A5F9DSF6;A0A5F9D1T7	ENPL_RABIT;HS90B_RABIT	HSP90AB1;HSP90B1	Endoplasmin (Fragment)	183803
G1TBC1	G1TBC1	G1TBC1_RABIT	HSP90B1	Endoplasmin	218759
O18750	G1TBC1;O18750;A0A5F9DSF6;A0A5F9D1T7	ENPL_RABIT	HSP90B1	Endoplasmin (Fragment)	361268
A0A5F9C155;A0A5F9CP73;A0A5F9CTQ7;A0A5F9DIR6;G1TQP4	A0A5F9C155;G1TQP4;A0A5F9DIR6;A0A5F9CTQ7;A0A5F9CP73	A0A5F9C155_RABIT;A0A5F9CP73_RABIT;A0A5F9CTQ7_RABIT;A0A5F9DIR6_RABIT;G1TQP4_RABIT	HSPA12A	Heat shock protein family A (Hsp70) member 12A	76 days, 9:07:00
A0A5F9C1I1;A0A5F9CWU0;A0A5F9D0R6;A0A5F9DR57;G1T4K9	A0A5F9C1I1;A0A5F9CWU0;A0A5F9DR57;A0A5F9D0R6;G1T4K9	A0A5F9C1I1_RABIT;A0A5F9CWU0_RABIT;A0A5F9D0R6_RABIT;A0A5F9DR57_RABIT;G1T4K9_RABIT	HSPA13	Heat shock 70 kDa protein 13	197 days, 22:07:00
G1T495	G1T495	G1T495_RABIT	HSPA14	Heat shock protein family A (Hsp70) member 14	101 days, 19:39:00
A0A5F9D3H0	G1TRC0;A0A5F9D3H0;G1SUX8	A0A5F9D3H0_RABIT	HSPA1L	Heat shock protein family A (Hsp70) member 1 like	126069
A0A5F9C6Y7;A0A5F9C804;A0A5F9D3H0;A0A5F9DUM8;G1T1V9;G1T9M9;G1U7L4	G1TRC0;A0A5F9DTR8;G1T1V9;A0A5F9C804;A0A5F9C6Y7;A0A5F9D3H0;G1SUX8;A0A5F9DK98;G1T9M9;G1U7L4;A0A5F9DUM8	A0A5F9C6Y7_RABIT;A0A5F9C804_RABIT;A0A5F9D3H0_RABIT;A0A5F9DUM8_RABIT;G1T1V9_RABIT;G1T9M9_RABIT;G1U7L4_RABIT	HSPA1L;HSPA2;HSPA5;HSPA8	Heat shock protein family A (Hsp70) member 8	432460
A0A5F9C6Y7;A0A5F9D3H0;A0A5F9DUM8;G1T1V9;G1T9M9	G1TRC0;A0A5F9DTR8;G1T1V9;A0A5F9C6Y7;A0A5F9D3H0;G1SUX8;A0A5F9DK98;G1T9M9;A0A5F9DUM8	A0A5F9C6Y7_RABIT;A0A5F9D3H0_RABIT;A0A5F9DUM8_RABIT;G1T1V9_RABIT;G1T9M9_RABIT	HSPA1L;HSPA2;HSPA8	Heat shock protein family A (Hsp70) member 8	836045
G1T1V9	G1T1V9	G1T1V9_RABIT	HSPA2	Heat shock protein family A (Hsp70) member 2	38521.3
A0A5F9C6Y7;A0A5F9DUM8;G1T1V9;G1T9M9	A0A5F9DTR8;G1T1V9;A0A5F9C6Y7;A0A5F9DK98;G1T9M9;A0A5F9DUM8	A0A5F9C6Y7_RABIT;A0A5F9DUM8_RABIT;G1T1V9_RABIT;G1T9M9_RABIT	HSPA2;HSPA8	Heat shock protein family A (Hsp70) member 8	345566
A0A5F9CZI7;G1SV05	G1SV05;A0A5F9CZI7	A0A5F9CZI7_RABIT;G1SV05_RABIT	HSPA4	Isoform of G1SV05, Heat shock protein family A (Hsp70) member 4	46330.2
A0A5F9CYY4;A0A5F9CZI7;G1SV05;G1U0U5	G1SV05;G1U0U5;A0A5F9CYY4;A0A5F9CZI7	A0A5F9CYY4_RABIT;A0A5F9CZI7_RABIT;G1SV05_RABIT;G1U0U5_RABIT	HSPA4;HSPA4L	Isoform of G1U0U5, Heat shock protein family A (Hsp70) member 4 like	7043.88
A0A5F9CER0;A0A5F9CYY4;A0A5F9CZI7;A0A5F9DN27;G1SV05;G1T840;G1U0U5	G1SV05;G1U0U5;A0A5F9CER0;A0A5F9DN27;A0A5F9DAP3;A0A5F9CAR0;A0A5F9CYY4;A0A5F9CZI7;G1T840;A0A5F9C185	A0A5F9CER0_RABIT;A0A5F9CYY4_RABIT;A0A5F9CZI7_RABIT;A0A5F9DN27_RABIT;G1SV05_RABIT;G1T840_RABIT;G1U0U5_RABIT	HSPA4;HSPA4L;HSPH1	Heat shock 110 kDa protein	23483.9
A0A5F9CYY4;G1U0U5	G1U0U5;A0A5F9CYY4	A0A5F9CYY4_RABIT;G1U0U5_RABIT	HSPA4L	Isoform of G1U0U5, Heat shock protein family A (Hsp70) member 4 like	42028.5
A0A5F9CER0;A0A5F9CYY4;A0A5F9DN27;G1T840;G1U0U5	G1U0U5;A0A5F9CER0;A0A5F9DN27;A0A5F9DAP3;A0A5F9CAR0;A0A5F9CYY4;G1T840;A0A5F9C185	A0A5F9CER0_RABIT;A0A5F9CYY4_RABIT;A0A5F9DN27_RABIT;G1T840_RABIT;G1U0U5_RABIT	HSPA4L;HSPH1	Heat shock 110 kDa protein	25863
A0A5F9C804;G1U7L4	A0A5F9C804;G1U7L4	A0A5F9C804_RABIT;G1U7L4_RABIT	HSPA5	78 kDa glucose-regulated protein	613135
A0A5F9C6Y7;A0A5F9DUM8;G1T9M9	A0A5F9DTR8;A0A5F9C6Y7;G1T9M9;A0A5F9DUM8	A0A5F9C6Y7_RABIT;A0A5F9DUM8_RABIT;G1T9M9_RABIT	HSPA8	Heat shock protein family A (Hsp70) member 8	877401
G1SRF7	G1SRF7	G1SRF7_RABIT	HSPA9	75 kDa glucose-regulated protein	261063
G1T3V2	G1T3V2	G1T3V2_RABIT	HSPB1	Heat shock 27 kDa protein	660162
G1T3Y8	G1T3Y8	G1T3Y8_RABIT	HSPD1	60 kDa chaperonin	272178
G1SZ44	G1TSX5;G1U675;A0A5F9CBR6;G1SZ44;A0A5F9C1X1;A0A5F9CCQ3	G1SZ44_RABIT	HSPE1	10 kDa heat shock protein, mitochondrial	131838
A0A5F9CNP8	A0A5F9CNP8	A0A5F9CNP8_RABIT	HSPG2	Isoform of G1TN89, Heparan sulfate proteoglycan 2	46 days, 11:46:00
A0A5F9CER0;A0A5F9DN27;G1T840	A0A5F9CER0;A0A5F9DN27;A0A5F9DAP3;A0A5F9CAR0;G1T840;A0A5F9C185	A0A5F9CER0_RABIT;A0A5F9DN27_RABIT;G1T840_RABIT	HSPH1	Heat shock 110 kDa protein	15883.7
G1SDZ5	G1SDZ5;A0A5F9D0A4	G1SDZ5_RABIT	HTATIP2	HIV-1 Tat interactive protein 2	25955.8
G1T3L5;U3KM54	G1T3L5;U3KM54	G1T3L5_RABIT;U3KM54_RABIT	HTATSF1	HIV-1 Tat specific factor 1	8902
A0A5F9CZ48;A0A5F9DH29;G1T9C8	G1T9C8;A0A5F9DH29;A0A5F9CZ48	A0A5F9CZ48_RABIT;A0A5F9DH29_RABIT;G1T9C8_RABIT	HTRA2	Isoform of G1T9C8, HtrA serine peptidase 2	24346.3
U3KPH8	U3KPH8	U3KPH8_RABIT	HTT	Huntingtin	12879.7
G1SSX2	G1SSX2	G1SSX2_RABIT	HUWE1	HECT-type E3 ubiquitin transferase	16047.8
G1SNI8	G1SNI8	G1SNI8_RABIT	HYAL2	Hyaluronidase	7051.93
A0A5F9CFC8;G1TFC9	A0A5F9CFC8;G1TFC9	A0A5F9CFC8_RABIT;G1TFC9_RABIT	HYI	Hydroxypyruvate isomerase (putative)	138 days, 1:03:00
G1SLD5	G1SLD5;A0A5F9CCP0;A0A5F9DIW7;A0A5F9CNU0	G1SLD5_RABIT	HYOU1	Hypoxia up-regulated 1	116324
G1TCK9	G1TCK9	G1TCK9_RABIT	IARS1	Isoleucyl-tRNA synthetase	32588.7
G1SZ93	G1SZ93	G1SZ93_RABIT	IARS2	Isoleucyl-tRNA synthetase	48756.3
U3KPG6	U3KPG6	U3KPG6_RABIT	ICAM1	Intercellular adhesion molecule 1	68295.5
A0A5F9DEV8	A0A5F9DEV8;A0A5F9D646;A0A5F9CZV8	A0A5F9DEV8_RABIT	ICE2	Isoform of G1SL69, Annexin	1.94131e+06
A0A5F9DEV8;G1SL62	A0A5F9DEV8;G1SL62;A0A5F9CZV8	A0A5F9DEV8_RABIT;G1SL62_RABIT	ICE2	Isoform of G1SL69, Annexin	7.78276e+06
G1SL62	G1SL62	G1SL62_RABIT	ICE2	Isoform of G1SL69, Annexin	20708.6
A0A5F9C9H6;G1SIE8	A0A5F9C9H6;G1SIE8	A0A5F9C9H6_RABIT;G1SIE8_RABIT	IDE	Insulin degrading enzyme	15685
A0A5F9CXT8;G1SI20	G1SI20;A0A5F9CXT8	A0A5F9CXT8_RABIT;G1SI20_RABIT	IDH1	Isoform of G1SI20, Isocitrate dehydrogenase [NADP]	558204
A0A5F9CNC6;A0A5F9CXT8;A0A5F9DQ55;G1SI20;G1SZF7	A0A5F9DQ55;G1SI20;A0A5F9CXT8;G1SZF7;A0A5F9CNC6	A0A5F9CNC6_RABIT;A0A5F9CXT8_RABIT;A0A5F9DQ55_RABIT;G1SI20_RABIT;G1SZF7_RABIT	IDH1;IDH2	Isoform of A0A5F9DQ55, Isocitrate dehydrogenase [NADP]	511424
A0A5F9CNC6;A0A5F9DQ55;G1SZF7	A0A5F9DQ55;G1SZF7;A0A5F9CNC6	A0A5F9CNC6_RABIT;A0A5F9DQ55_RABIT;G1SZF7_RABIT	IDH2	Isoform of A0A5F9DQ55, Isocitrate dehydrogenase [NADP]	115998
G1TA59	A0A5F9DEX9;G1TA59	G1TA59_RABIT	IDH3A	Isoform of A0A5F9DEX9, Isocitrate dehydrogenase [NAD] subunit, mitochondrial	39890.7
A0A5F9DDQ4;G1TSL1	A0A5F9DDQ4;A0A5F9CF21;A0A5F9D9Z6;A0A5F9DNW5;G1TSL1	A0A5F9DDQ4_RABIT;G1TSL1_RABIT	IDH3B	Isocitrate dehydrogenase [NAD] subunit, mitochondrial	30289.5
B7NZN8;G1TBW2	A0A5F9CYA2;G1TBW2;B7NZN8;A0A5F9CT22	B7NZN8_RABIT;G1TBW2_RABIT	IDH3G	Isoform of A0A5F9CYA2, Isocitrate dehydrogenase [NAD] subunit, mitochondrial	16097.9
A0A5F9C1B9;A0A5F9D0I0;A0A5F9DT86;G1SIH5	A0A5F9C1B9;G1SIH5;A0A5F9D0I0;A0A5F9DT86	A0A5F9C1B9_RABIT;A0A5F9D0I0_RABIT;A0A5F9DT86_RABIT;G1SIH5_RABIT	IFIH1	RNA helicase	126 days, 8:08:00
A0A5F9C8G4	A0A5F9C8G4	A0A5F9C8G4_RABIT	IFIT3	Interferon induced protein with tetratricopeptide repeats 3	61 days, 7:07:00
A0A5F9DQK7;G1T8B4	A0A5F9DQK7;G1T8B4	A0A5F9DQK7_RABIT;G1T8B4_RABIT	IFNAR1	Interferon alpha and beta receptor subunit 1	366 days, 2:09:00
A0A5F9CZI4;G1T516	G1T516;A0A5F9CZI4	A0A5F9CZI4_RABIT;G1T516_RABIT	IFNGR1	Isoform of G1T516, Interferon gamma receptor 1	4263.72
A0A5F9CPU4;A0A5F9D4Q2;A0A5F9DH75;A0A5F9DIP9;G1T4K4	A0A5F9CPU4;A0A5F9DH75;A0A5F9DIP9;G1T4K4;A0A5F9D4Q2	A0A5F9CPU4_RABIT;A0A5F9D4Q2_RABIT;A0A5F9DH75_RABIT;A0A5F9DIP9_RABIT;G1T4K4_RABIT	IFT122	Intraflagellar transport protein 122 homolog	3773.92
G1TST4	G1TST4	G1TST4_RABIT	IFT140	Intraflagellar transport 140	143 days, 13:04:00
G1T855;G1TLR2	G1T855;G1TLR2	G1T855_RABIT;G1TLR2_RABIT	IGF1R	Tyrosine-protein kinase receptor	66305.5
A0A5F9DAH8;G1T855;G1TLR2;G1U0V9	A0A5F9DAH8;G1T855;G1U0V9;G1TLR2	A0A5F9DAH8_RABIT;G1T855_RABIT;G1TLR2_RABIT;G1U0V9_RABIT	IGF1R;INSR	Tyrosine-protein kinase receptor	12666.5
A0A5F9D104	A0A5F9CYC9;G1U018;A0A5F9CIB3;A0A5F9D650;A0A5F9D742;A0A5F9D0L1;A0A5F9D104;A0A5F9C0Z2;A0A5F9C0Z7	A0A5F9D104_RABIT	IGF2R	Isoform of A0A5F9CYC9, Insulin like growth factor 2 receptor	54844.3
A0A5F9C411;A0A5F9CAG4;A0A5F9CVX8;G1T5L0	A0A5F9CAG4;P04221;P03988;A0A5F9C411;A0A5F9CVX8;A0A5F9DQW4;G1T5L0	A0A5F9C411_RABIT;A0A5F9CAG4_RABIT;A0A5F9CVX8_RABIT;G1T5L0_RABIT	IGHM	Isoform of A0A5F9CAG4, Immunoglobulin heavy constant mu	12596.9
A0A5F9C411;A0A5F9CAG4;A0A5F9CVX8;G1T5L0;G1TK85	A0A5F9CAG4;P04221;P03988;G1TK85;A0A5F9C411;A0A5F9CVX8;G1T5L0	A0A5F9C411_RABIT;A0A5F9CAG4_RABIT;A0A5F9CVX8_RABIT;G1T5L0_RABIT;G1TK85_RABIT	IGHM	Isoform of A0A5F9CAG4, Immunoglobulin heavy constant mu	18608.8
G1THZ6	G1THZ6	G1THZ6_RABIT	IGHM	Isoform of A0A5F9CAG4, Immunoglobulin heavy constant mu	565630
G1TK85	G1TK85;A0A5F9C6V9;A0A5F9CYJ8;G1TVI2	G1TK85_RABIT	IGHM	Isoform of A0A5F9CAG4, Immunoglobulin heavy constant mu	195 days, 2:35:00
A0A5F9DB29;A0A5F9DC06;A0A5F9DHT1;A0A5F9DP78;G1SNL2	A0A5F9DB29;G1SNL2;A0A5F9DHT1;A0A5F9DC06;A0A5F9DP78	A0A5F9DB29_RABIT;A0A5F9DC06_RABIT;A0A5F9DHT1_RABIT;A0A5F9DP78_RABIT;G1SNL2_RABIT	IGSF3	Immunoglobulin superfamily member 3	18466.7
A0A5F9DB29;A0A5F9DC06;A0A5F9DHT1;G1SNL2	A0A5F9DB29;G1SNL2;A0A5F9DHT1;A0A5F9DC06	A0A5F9DB29_RABIT;A0A5F9DC06_RABIT;A0A5F9DHT1_RABIT;G1SNL2_RABIT	IGSF3	Immunoglobulin superfamily member 3	41302.2
A0A5F9DP78	A0A5F9DP78	A0A5F9DP78_RABIT	IGSF3	Isoform of A0A5F9DB29, Immunoglobulin superfamily member 3	90 days, 15:59:00
G1U729	G1U729;G1TTH8	G1U729_RABIT	IGSF8	Immunoglobulin superfamily member 8	5940.72
G1SLC5	G1SLC5	G1SLC5_RABIT	IK	IK cytokine	183 days, 0:08:00
A0A5F9DBK2;G1SSF8	G1SSF8;A0A5F9DBK2	A0A5F9DBK2_RABIT;G1SSF8_RABIT	IKBKB	Isoform of G1SSF8, I-kappa-B kinase	11305
A0A5F9DHU8;G1STZ8	A0A5F9DHU8;G1STZ8	A0A5F9DHU8_RABIT;G1STZ8_RABIT	IKBKG	Inhibitor of nuclear factor kappa B kinase regulatory subunit gamma	7139.74
G1T5Y0	G1T5Y0	G1T5Y0_RABIT	IL13RA1	Interleukin 13 receptor subunit alpha 1	178 days, 20:37:00
G1TZF2	G1TZF2	G1TZF2_RABIT	IL17RA	Interleukin 17 receptor A	4698.85
G1TCA1	G1TCA1	G1TCA1_RABIT	IL1R2	Interleukin 1 receptor type 2	23764.3
G1SMP2	A0A5F9DB30;G1SMP2;A0A5F9CFF5;A0A5F9CVM6;A0A5F9C6E6	G1SMP2_RABIT	IL1RAP	Isoform of A0A5F9DB30, Interleukin 1 receptor accessory protein	164974
P26890	G1TVC0;P26890	IL1RA_RABIT	IL1RN	Interleukin-1 receptor antagonist protein	59759.6
G1TA02	G1TA02	G1TA02_RABIT	IL20RA	Interleukin 20 receptor subunit alpha	54668.8
A0A5F9DNV8;G1STX5	G1STX5;A0A5F9DC94;A0A5F9DNV8;A0A5F9DNR0	A0A5F9DNV8_RABIT;G1STX5_RABIT	IL6ST	Isoform of G1STX5, Interleukin 6 signal transducer	7631.73
A0A5F9DBB4;G1SNX5	G1SNX5;A0A5F9DBB4	A0A5F9DBB4_RABIT;G1SNX5_RABIT	ILF2	Isoform of G1SNX5, Interleukin enhancer binding factor 2	204536
A0A5F9C125;A0A5F9D436;G1T6I6	G1T6I6;A0A5F9D436;A0A5F9C125	A0A5F9C125_RABIT;A0A5F9D436_RABIT;G1T6I6_RABIT	ILF3	Isoform of G1T6I6, Interleukin enhancer binding factor 3	129811
A0A5F9C125;A0A5F9D436;G1SX47;G1T6I6	G1SX47;G1T6I6;A0A5F9D436;A0A5F9C125	A0A5F9C125_RABIT;A0A5F9D436_RABIT;G1SX47_RABIT;G1T6I6_RABIT	ILF3;STRBP	Isoform of G1T6I6, Interleukin enhancer binding factor 3	23309.4
G1SRA9	A0A5F9DJG1;G1SRA9	G1SRA9_RABIT	ILK	Isoform of A0A5F9DJG1, 59 kDa serine/threonine-protein kinase	18399.2
A0A5F9CIH6;G1TDQ1;U3KNF5	U3KNF5;A0A5F9CIH6;G1TDQ1	A0A5F9CIH6_RABIT;G1TDQ1_RABIT;U3KNF5_RABIT	ILKAP	Isoform of U3KNF5, ILK associated serine/threonine phosphatase	278 days, 5:57:00
G1SI54	G1SI54	G1SI54_RABIT	ILVBL	2-hydroxyacyl-CoA lyase 2	76478.7
A0A5F9CS95;U3KNE0	U3KNE0;A0A5F9CS95	A0A5F9CS95_RABIT;U3KNE0_RABIT	IMMP1L	Isoform of U3KNE0, Mitochondrial inner membrane protease subunit	12564.6
G1SYR9	G1SYR9;A0A5F9CYT1	G1SYR9_RABIT	IMMT	MICOS complex subunit MIC60	134273
A0A5F9C4S7;G1T7L5	G1T7L5;A0A5F9C4S7	A0A5F9C4S7_RABIT;G1T7L5_RABIT	IMPA1	Isoform of G1T7L5, Inositol-1-monophosphatase	23298.9
A0A5F9DD61;G1TDW5	G1TDW5;A0A5F9DD61	A0A5F9DD61_RABIT;G1TDW5_RABIT	IMPA1	Isoform of G1T7L5, Inositol monophosphatase 1	102 days, 11:05:00
G1T7L5	G1T7L5	G1T7L5_RABIT	IMPA1	Inositol-phosphate phosphatase	91842.1
A0A5F9CYQ1;A0A5F9D9Q6;G1TEA8	A0A5F9CYQ1;G1TEA8;A0A5F9D9Q6	A0A5F9CYQ1_RABIT;A0A5F9D9Q6_RABIT;G1TEA8_RABIT	IMPDH2	Inosine-5'-monophosphate dehydrogenase	6544.96
A0A5F9DTZ9;G1SCE2	G1SCE2;A0A5F9DTZ9	A0A5F9DTZ9_RABIT;G1SCE2_RABIT	INPP1	Isoform of G1SCE2, Inositol polyphosphate-1-phosphatase	165 days, 2:22:00
A0A5F9DV17;G1SH34	G1SH34;A0A5F9DV17;A0A5F9D4J8	A0A5F9DV17_RABIT;G1SH34_RABIT	INPP5F	Isoform of G1SH34, Inositol polyphosphate-5-phosphatase F	11584.7
A0A5F9DAH8;G1U0V9	A0A5F9DAH8;G1U0V9	A0A5F9DAH8_RABIT;G1U0V9_RABIT	INSR	Tyrosine-protein kinase receptor	12477.9
G1SZQ5	G1SZQ5	G1SZQ5_RABIT	INTS4	Integrator complex subunit 4	6412.86
G1TDC8	G1TDC8	G1TDC8_RABIT	INTS5	Integrator complex subunit 5	2068.78
A0A5F9CAC5;A0A5F9CVH8;A0A5F9D7K7;G1SE93;U3KMR6	G1SE93;A0A5F9CAC5;A0A5F9D7K7;A0A5F9CVH8;U3KMR6	A0A5F9CAC5_RABIT;A0A5F9CVH8_RABIT;A0A5F9D7K7_RABIT;G1SE93_RABIT;U3KMR6_RABIT	INTS6	Isoform of G1SE93, Integrator complex subunit 6	228 days, 15:42:00
G1SLA6;U3KMW1	U3KMW1;G1SLA6	G1SLA6_RABIT;U3KMW1_RABIT	INTS7	Isoform of U3KMW1, Integrator complex subunit 7	311.043
G1SIJ8	G1SIJ8	G1SIJ8_RABIT	IPO4	Importin 4	21125.8
G1SKP2	G1SKP2;A0A5F9C599	G1SKP2_RABIT	IPO5	Importin 5	25292.5
G1SSC9	G1SSC9	G1SSC9_RABIT	IPO7	Importin 7	20005.2
G1U9G3	G1U9G3	G1U9G3_RABIT	IPO8	Importin 8	74 days, 14:04:00
G1ST56	G1ST56	G1ST56_RABIT	IPO9	Importin 9	10002.4
U3KM82	U3KM82;G1SCP7;A0A5F9CAH3;A0A5F9CSP5	U3KM82_RABIT	IQGAP1	IQ motif containing GTPase activating protein 1	179634
A0A5F9DU56;G1TKE7;U3KM82	G1TKE7;U3KM82;A0A5F9DMZ9;G1SCP7;A0A5F9CAH3;A0A5F9DU56;A0A5F9CSP5	A0A5F9DU56_RABIT;G1TKE7_RABIT;U3KM82_RABIT	IQGAP1;IQGAP2	Isoform of G1TKE7, IQ motif containing GTPase activating protein 2	133937
A0A5F9DU56;G1TKE7	G1TKE7;A0A5F9DU56	A0A5F9DU56_RABIT;G1TKE7_RABIT	IQGAP2	Isoform of G1TKE7, IQ motif containing GTPase activating protein 2	10318.2
A0A5F9CDQ3;G1SL29	A0A5F9CDQ3;G1SL29	A0A5F9CDQ3_RABIT;G1SL29_RABIT	IRAK4	Interleukin-1 receptor-associated kinase 4	338 days, 12:03:00
A0A5F9CTF7;G1SY58	G1SY58;A0A5F9CTF7	A0A5F9CTF7_RABIT;G1SY58_RABIT	IREB2	Isoform of G1SY58, Iron-responsive element-binding protein 2	113 days, 22:54:00
G1U0N2	G1U0N2	G1U0N2_RABIT	IRF2BPL	Interferon regulatory factor 2 binding protein like	212 days, 12:07:00
A0A5F9CJP3;G1SKY0	G1SKY0;A0A5F9CJP3	A0A5F9CJP3_RABIT;G1SKY0_RABIT	IRF6	Isoform of G1SKY0, Interferon regulatory factor 6	27347.3
G1T6N7	G1T6N7	G1T6N7_RABIT	ISCA2	Iron-sulfur cluster assembly 2	9408.77
A0A5F9CET1;G1TBC6	G1TBC6;A0A5F9CET1	A0A5F9CET1_RABIT;G1TBC6_RABIT	ISCU	Isoform of G1TBC6, Iron-sulfur cluster assembly enzyme	106 days, 18:51:00
A0A5F9C6D5;G1TKK9	A0A5F9C6D5;G1TKK9	A0A5F9C6D5_RABIT;G1TKK9_RABIT	ISG15	ISG15 ubiquitin like modifier	402 days, 13:07:00
G1TDT6	G1TDT6	G1TDT6_RABIT	ISOC1	Isochorismatase domain containing 1	14257.8
A0A5F9DR62;G1SWC9	G1SWC9;A0A5F9DR62	A0A5F9DR62_RABIT;G1SWC9_RABIT	IST1	Isoform of G1SWC9, IST1 homolog	79439.4
G1T9A1	G1T9A1	G1T9A1_RABIT	ITCH	E3 ubiquitin-protein ligase	9484.92
A0A5F9D193;A0A5F9DBK5;A0A5F9DN64;G1T7I0;G1T9A1	A0A5F9D0Q2;G1T9A1;A0A5F9DN64;A0A5F9DBK5;G1T7I0;A0A5F9D193	A0A5F9D193_RABIT;A0A5F9DBK5_RABIT;A0A5F9DN64_RABIT;G1T7I0_RABIT;G1T9A1_RABIT	ITCH;NEDD4L	Isoform of A0A5F9D0Q2, HECT-type E3 ubiquitin transferase	11264.2
G1SEP8;G1T9A1	G1SEP8;G1T9A1	G1SEP8_RABIT;G1T9A1_RABIT	ITCH;WWP1	E3 ubiquitin-protein ligase	390 days, 17:36:00
G1SEP8;G1SZX9;G1T9A1	G1SZX9;G1SEP8;G1T9A1	G1SEP8_RABIT;G1SZX9_RABIT;G1T9A1_RABIT	ITCH;WWP1;WWP2	E3 ubiquitin-protein ligase	34355.3
G1TA79	G1TA79	G1TA79_RABIT	ITFG1	Integrin alpha FG-GAP repeat containing 1	18918
G1T180	A0A5F9C6P1;G1T180	G1T180_RABIT	ITGA2	Isoform of A0A5F9C6P1, Integrin subunit alpha 2	315599
A0A5F9C1L4;A0A5F9C4Y9;A0A5F9DQN3	G1SYB9;A0A5F9DDZ0;A0A5F9C4Y9;A0A5F9DQN3;A0A5F9C1L4	A0A5F9C1L4_RABIT;A0A5F9C4Y9_RABIT;A0A5F9DQN3_RABIT	ITGA3	Isoform of G1SYB9, Integrin subunit alpha 3	241321
G1SD83	G1SD83	G1SD83_RABIT	ITGA6	Integrin subunit alpha 6	80583.2
A0A5F9C476;G1SFQ4	A0A5F9C476;G1SFQ4	A0A5F9C476_RABIT;G1SFQ4_RABIT	ITGAM	Integrin subunit alpha M	188 days, 6:55:00
A0A5F9D0E2;A0A5F9DC35;A0A5F9DJN9;G1TE34	A0A5F9D0E2;A0A5F9DJN9;G1TE34;A0A5F9DC35	A0A5F9D0E2_RABIT;A0A5F9DC35_RABIT;A0A5F9DJN9_RABIT;G1TE34_RABIT	ITGAV	Integrin subunit alpha V	231892
A0A5F9C3C4;G1SK33	G1SK33;A0A5F9C3C4	A0A5F9C3C4_RABIT;G1SK33_RABIT	ITGB1	Isoform of G1SK33, Integrin beta	426987
A0A5F9CF43;A0A5F9CSE1;A0A5F9D0J3;A0A5F9D1R7;A0A5F9DK19;G1T1H9	A0A5F9D1R7;A0A5F9CF43;A0A5F9DK19;A0A5F9D0J3;A0A5F9CSE1;A0A5F9D538;G1T1H9	A0A5F9CF43_RABIT;A0A5F9CSE1_RABIT;A0A5F9D0J3_RABIT;A0A5F9D1R7_RABIT;A0A5F9DK19_RABIT;G1T1H9_RABIT	ITGB2	Isoform of A0A5F9D1R7, Integrin beta	6326.63
A0A5F9CCI8;G1T8G1	A0A5F9CCI8;A0A5F9DAZ5;A0A5F9DC01;G1T8G1;A0A5F9DP21;A0A5F9D518	A0A5F9CCI8_RABIT;G1T8G1_RABIT	ITGB4	Integrin beta	55267.4
G1T7R4	G1T7R4	G1T7R4_RABIT	ITGB5	Integrin beta	60845.7
A0A5F9C6Q8;G1T891	A0A5F9C6Q8;A0A5F9CHI6;G1T891	A0A5F9C6Q8_RABIT;G1T891_RABIT	ITGB6	Integrin beta	27185.2
P26013	P26013;A0A5S8GZI3;A0A5F9DAR7;A0A5F9DT09	ITB8_RABIT	ITGB8	Integrin beta-8	56934.6
A0A5F9CRF1;G1THW3	A0A5F9CRF1;G1THW3	A0A5F9CRF1_RABIT;G1THW3_RABIT	ITM2B	Integral membrane protein 2	12720.4
G1SL03	G1SL03;A0A5F9CYL3	G1SL03_RABIT	ITPA	Inosine triphosphate pyrophosphatase	31214.2
G1STY5	G1STY5	G1STY5_RABIT	ITPKC	Kinase	289 days, 21:08:00
A0A5F9D9J0;G1SZX4	A0A5F9D9J0;G1SZX4	A0A5F9D9J0_RABIT;G1SZX4_RABIT	ITPR2	Inositol 1,4,5-trisphosphate receptor type 2	114186
A0A5F9C7Z9;A0A5F9D123;A0A5F9D9J0;G1SZX4	A0A5F9D9J0;A0A5F9CAK2;A0A5F9D123;A0A5F9CEC0;A0A5F9CK65;A0A5F9CJE2;A0A5F9DC12;A0A5F9CUC4;A0A5F9D929;A0A5F9D9D9;A0A5F9C7Z9;A0A5F9CYA5;G1SZX4;A0A5F9C9C5;A0A5F9DQL9;G1T2R2;A0A5F9D1N3;A0A5F9CQ39;G1SPN3;A0A5F9CR21;A0A5F9C1J8	A0A5F9C7Z9_RABIT;A0A5F9D123_RABIT;A0A5F9D9J0_RABIT;G1SZX4_RABIT	ITPR2;ITPR3	Isoform of A0A5F9D123, Inositol 1,4,5-trisphosphate receptor type 3	31473.5
A0A5F9C7Z9;A0A5F9D123	A0A5F9D123;A0A5F9C7Z9;A0A5F9DQL9;A0A5F9CQ39;G1SPN3;A0A5F9C1J8	A0A5F9C7Z9_RABIT;A0A5F9D123_RABIT	ITPR3	Isoform of A0A5F9D123, Inositol 1,4,5-trisphosphate receptor type 3	94341.1
A0A5F9D123	A0A5F9D123;A0A5F9D929;A0A5F9CYA5;A0A5F9C9C5;A0A5F9CQ39;G1SPN3;A0A5F9C1J8	A0A5F9D123_RABIT	ITPR3	Inositol 1,4,5-trisphosphate receptor type 3	39237.8
G1SW97	G1SW97;A0A5F9C538	G1SW97_RABIT	IVD	Butyryl-CoA dehydrogenase	59969.7
G1T1E0	G1T1E0	G1T1E0_RABIT	IVNS1ABP	Influenza virus NS1A binding protein	151 days, 12:55:00
G1SQL4	G1SQL4	G1SQL4_RABIT	JAK1	Tyrosine-protein kinase	60155.6
P23108	G1U1S7;P23108	IGJ_RABIT	JCHAIN	Immunoglobulin J chain	130 days, 3:25:00
G1U5E9	G1U5E9	G1U5E9_RABIT	JMY	Junction mediating and regulatory protein, p53 cofactor	3072.95
G1T2J0	G1T2J0	G1T2J0_RABIT	JUP	Junction plakoglobin	669678
G1SRD2	G1SRD2	G1SRD2_RABIT	KANSL1L	Isoform of A0A5F9D5K9, KAT8 regulatory NSL complex subunit 1 like	44394.2
A0A5F9C713;G1TKC4	A0A5F9C713;G1TKC4	A0A5F9C713_RABIT;G1TKC4_RABIT	KARS1	Lysine--tRNA ligase	31133
P01839	P01839;A0A5F9CEN6;A0A5F9DIY7;A0A5F9CHU5;G1TLH9;A0A5F9CWJ0;G1TW88;G1TWP5;G1TRK9;A0A5F9C1B3;G1TSF1	KACB_RABIT	K-BAS	Ig kappa-b4 chain C region	14966.4
Q5UE96	Q5UE96	KCNK1_RABIT	KCNK1	Potassium channel subfamily K member 1	829.999
G1U8T9	G1U8T9;G1T0R2	G1U8T9_RABIT	KCTD12	Potassium channel tetramerization domain containing 12	18974.7
A0A5F9D5P0;G1SEW1	G1SEW1;A0A5F9D5P0	A0A5F9D5P0_RABIT;G1SEW1_RABIT	KDM1A	Isoform of G1SEW1, Lysine-specific histone demethylase	158 days, 10:09:00
A0A5F9DIG7;G1T6U1	G1T6U1;A0A5F9DIG7;A0A5F9DQ92	A0A5F9DIG7_RABIT;G1T6U1_RABIT	KDSR	Isoform of G1T6U1, 3-ketodihydrosphingosine reductase	84073.6
A0A5F9DEH8;A0A5F9DT57;G1SFF4	A0A5F9DEH8;G1SFF4;A0A5F9DT57	A0A5F9DEH8_RABIT;A0A5F9DT57_RABIT;G1SFF4_RABIT	KEAP1	Kelch-like ECH-associated protein 1	167 days, 18:38:00
G1T5B1	G1T5B1	G1T5B1_RABIT	KERA	Keratocan	33418.2
G1STI3	G1T339;G1STI3;A0A5F9DAX3	G1STI3_RABIT	KHDRBS1	KH RNA binding domain containing, signal transduction associated 1	30706.2
G1SGX0	G1SGX0	G1SGX0_RABIT	KHNYN	KH and NYN domain containing	13023.9
A0A5F9D4V2;A0A5F9DFJ7;A0A5F9DT06;G1T693	A0A5F9DFJ7;A0A5F9D4V2;G1T693;A0A5F9DT06	A0A5F9D4V2_RABIT;A0A5F9DFJ7_RABIT;A0A5F9DT06_RABIT;G1T693_RABIT	KIAA0100	Isoform of A0A5F9DFJ7, KIAA0100	23502.6
G1T4W6	G1T4W6	G1T4W6_RABIT	KIAA0319L	KIAA0319 like	407 days, 8:44:00
G1T861	G1T861	G1T861_RABIT	KIAA1109	KIAA1109	356 days, 14:46:00
A0A5F9CNT9;A0A5F9CSI7;A0A5F9DLU4;G1TBU2	G1TBU2;A0A5F9DLU4;A0A5F9DBW5;A0A5F9C5A0;A0A5F9CNT9;A0A5F9CSI7	A0A5F9CNT9_RABIT;A0A5F9CSI7_RABIT;A0A5F9DLU4_RABIT;G1TBU2_RABIT	KIAA1217	Isoform of G1TBU2, KIAA1217	17430.6
A0A5F9D5U3	A0A5F9D5U3	A0A5F9D5U3_RABIT	KIAA1328	KIAA1328	2286.83
A0A5F9CEX5;A0A5F9CHY9;A0A5F9CNC3;A0A5F9D3D5;A0A5F9D6M4;A0A5F9DBY7;G1TEU0	A0A5F9CHY9;A0A5F9CEX5;G1TEU0;A0A5F9DBY7;A0A5F9D6M4;A0A5F9CNC3;A0A5F9D3D5	A0A5F9CEX5_RABIT;A0A5F9CHY9_RABIT;A0A5F9CNC3_RABIT;A0A5F9D3D5_RABIT;A0A5F9D6M4_RABIT;A0A5F9DBY7_RABIT;G1TEU0_RABIT	KIF13A	Isoform of A0A5F9CHY9, Kinesin family member 13A	136 days, 9:06:00
A0A5F9CDJ7;A0A5F9CEX5;A0A5F9CHY9;A0A5F9CNC3;A0A5F9CVG0;A0A5F9CWK6;A0A5F9D3D5;A0A5F9D648;A0A5F9D6M4;A0A5F9DBY7;A0A5F9DIL5;A0A5F9DIQ7;A0A5F9DKP1;G1SQ10;G1TEU0	A0A5F9CWK6;A0A5F9CHY9;A0A5F9CDJ7;A0A5F9DIL5;A0A5F9DIQ7;A0A5F9CEX5;A0A5F9DKP1;G1TEU0;A0A5F9DBY7;A0A5F9CA45;A0A5F9D648;A0A5F9D6M4;A0A5F9CVG0;A0A5F9CNC3;A0A5F9D3D5;G1SQ10	A0A5F9CDJ7_RABIT;A0A5F9CEX5_RABIT;A0A5F9CHY9_RABIT;A0A5F9CNC3_RABIT;A0A5F9CVG0_RABIT;A0A5F9CWK6_RABIT;A0A5F9D3D5_RABIT;A0A5F9D648_RABIT;A0A5F9D6M4_RABIT;A0A5F9DBY7_RABIT;A0A5F9DIL5_RABIT;A0A5F9DIQ7_RABIT;A0A5F9DKP1_RABIT;G1SQ10_RABIT;G1TEU0_RABIT	KIF13A;KIF13B	Isoform of A0A5F9CWK6, Kinesin family member 13B	14351.6
A0A5F9CDJ7;A0A5F9CEX5;A0A5F9CHY9;A0A5F9CNC3;A0A5F9CVG0;A0A5F9CWK6;A0A5F9D3D5;A0A5F9D648;A0A5F9D6M4;A0A5F9DBY7;A0A5F9DIL5;A0A5F9DIQ7;A0A5F9DKP1;G1SQ10;G1TEU0;G1TN31;G1U2J0	A0A5F9DKX0;G1U2J0;A0A5F9CMB0;A0A5F9CWK6;A0A5F9CHY9;G1T0G3;A0A5F9CDJ7;A0A5F9DIL5;A0A5F9DIQ7;A0A5F9CEX5;A0A5F9DJA9;G1TN31;A0A5F9DKP1;A0A5F9CJT5;G1TEU0;A0A5F9DBY7;A0A5F9CA45;A0A5F9C2P1;A0A5F9D648;A0A5F9D566;A0A5F9C1Z0;A0A5F9D6M4;A0A5F9CVG0;A0A5F9C743;A0A5F9CYJ2;G1T5Z8;A0A5F9CNC3;A0A5F9DQL2;A0A5F9D3D5;G1SQ10	A0A5F9CDJ7_RABIT;A0A5F9CEX5_RABIT;A0A5F9CHY9_RABIT;A0A5F9CNC3_RABIT;A0A5F9CVG0_RABIT;A0A5F9CWK6_RABIT;A0A5F9D3D5_RABIT;A0A5F9D648_RABIT;A0A5F9D6M4_RABIT;A0A5F9DBY7_RABIT;A0A5F9DIL5_RABIT;A0A5F9DIQ7_RABIT;A0A5F9DKP1_RABIT;G1SQ10_RABIT;G1TEU0_RABIT;G1TN31_RABIT;G1U2J0_RABIT	KIF13A;KIF13B;KIF1C	Isoform of A0A5F9CWK6, Kinesin family member 13B	11293.3
A0A5F9CDJ7;A0A5F9CVG0;A0A5F9CWK6;A0A5F9D648;A0A5F9DIL5;A0A5F9DIQ7;A0A5F9DKP1;G1SQ10	A0A5F9CWK6;A0A5F9CDJ7;A0A5F9DIL5;A0A5F9DIQ7;A0A5F9DKP1;A0A5F9D648;A0A5F9CVG0;G1SQ10	A0A5F9CDJ7_RABIT;A0A5F9CVG0_RABIT;A0A5F9CWK6_RABIT;A0A5F9D648_RABIT;A0A5F9DIL5_RABIT;A0A5F9DIQ7_RABIT;A0A5F9DKP1_RABIT;G1SQ10_RABIT	KIF13B	Isoform of A0A5F9CWK6, Kinesin family member 13B	16805.1
A0A5F9CR48;G1SIA1	G1SIA1;A0A5F9CR48	A0A5F9CR48_RABIT;G1SIA1_RABIT	KIF1B	Isoform of G1SIA1, Kinesin family member 1B	2186.66
A0A5F9CR48;G1SIA1;G1TN31;G1U2J0	G1U2J0;G1SIA1;G1TN31;A0A5F9D271;A0A5F9CR48	A0A5F9CR48_RABIT;G1SIA1_RABIT;G1TN31_RABIT;G1U2J0_RABIT	KIF1B;KIF1C	Isoform of G1SIA1, Kinesin family member 1B	4712.93
G1TN31;G1U2J0	G1U2J0;G1TN31	G1TN31_RABIT;G1U2J0_RABIT	KIF1C	Isoform of G1U2J0, Kinesin family member 1C	10205.9
A0A5F9CCY0;A0A5F9DEY4;A0A5F9DT90;G1TC28	G1TC28;A0A5F9DEY4;A0A5F9CCY0;A0A5F9DT90	A0A5F9CCY0_RABIT;A0A5F9DEY4_RABIT;A0A5F9DT90_RABIT;G1TC28_RABIT	KIF21A	Isoform of G1TC28, Kinesin family member 21A	159 days, 8:56:00
A0A5F9DMU0;G1TTN7	G1TTN7;A0A5F9DMU0	A0A5F9DMU0_RABIT;G1TTN7_RABIT	KIF2A	Isoform of G1TTN7, Kinesin-like protein	10302.1
A0A5F9CEP4;A0A5F9CMX1;A0A5F9D4A2;G1TN33	A0A5F9CEP4;G1TN33;A0A5F9CMX1;A0A5F9D4A2	A0A5F9CEP4_RABIT;A0A5F9CMX1_RABIT;A0A5F9D4A2_RABIT;G1TN33_RABIT	KIF3A	Isoform of G1U854, Septin-8	16337.1
G1TW45	G1TW45;G1TVK4	G1TW45_RABIT	KIF3B	Kinesin-like protein	55187.4
A0A5F9CM82;A0A5F9D813;A0A5F9DUB7;G1T2J7;G1TW45	G1T2J7;G1T8K0;U3KPK1;G1TW45;A0A5F9CE71;G1SG73;A0A5F9D813;A0A5F9CM82;A0A5F9DUB7	A0A5F9CM82_RABIT;A0A5F9D813_RABIT;A0A5F9DUB7_RABIT;G1T2J7_RABIT;G1TW45_RABIT	KIF3B;KIFC3	Isoform of G1T2J7, Kinesin-like protein	24807
G1TDU0	G1TDU0	G1TDU0_RABIT	KIF5B	Kinesin-like protein	39042.7
A0A5F9CM82;A0A5F9D813;A0A5F9DUB7;G1T2J7	G1T2J7;A0A5F9D813;A0A5F9CM82;A0A5F9DUB7	A0A5F9CM82_RABIT;A0A5F9D813_RABIT;A0A5F9DUB7_RABIT;G1T2J7_RABIT	KIFC3	Isoform of G1T2J7, Kinesin-like protein	1088.82
A0A5F9CYM6;A0A5F9D773;A0A5F9DRB1	A0A5F9D5A1;A0A5F9CDE1;A0A5F9D773;A0A5F9CYM6;A0A5F9DRB1;G1T2W4	A0A5F9CYM6_RABIT;A0A5F9D773_RABIT;A0A5F9DRB1_RABIT	KIRREL1	Isoform of A0A5F9D5A1, Kirre like nephrin family adhesion molecule 1	19944
A0A5F9CN05;A0A5F9CQS3;A0A5F9DUQ7;G1SSC3	A0A5F9CN05;G1SSC3;A0A5F9DUQ7;A0A5F9CQS3	A0A5F9CN05_RABIT;A0A5F9CQS3_RABIT;A0A5F9DUQ7_RABIT;G1SSC3_RABIT	KIT	Mast/stem cell growth factor receptor	3577.77
A0A5F9CGW2;A0A5F9CIX3;A0A5F9CMJ2;A0A5F9CPJ9;A0A5F9CW50;A0A5F9CZ45;A0A5F9D5B0;A0A5F9DTI2;G1TYR3	A0A5F9CMJ2;A0A5F9CGW2;A0A5F9CIX3;A0A5F9D5B0;A0A5F9CW50;A0A5F9CZ45;G1TYR3;A0A5F9CPJ9;A0A5F9DTI2	A0A5F9CGW2_RABIT;A0A5F9CIX3_RABIT;A0A5F9CMJ2_RABIT;A0A5F9CPJ9_RABIT;A0A5F9CW50_RABIT;A0A5F9CZ45_RABIT;A0A5F9D5B0_RABIT;A0A5F9DTI2_RABIT;G1TYR3_RABIT	KLC1	Isoform of A0A5F9CMJ2, Kinesin light chain	9036.98
A0A5F9CFB7;A0A5F9CIJ4;G1SVD4;G1TXY5	A0A5F9CFB7;G1SVD4;A0A5F9CIJ4;G1TXY5	A0A5F9CFB7_RABIT;A0A5F9CIJ4_RABIT;G1SVD4_RABIT;G1TXY5_RABIT	KLHL13;KLHL9	Kelch like family member 13	14379.5
G1SVG1	G1SVG1	G1SVG1_RABIT	KLHL14	Kelch like family member 14	27716.9
G1SZA0	G1SZA0	G1SZA0_RABIT	KLHL5	Kelch like family member 5	7051.71
G1STL6	G1STL6;A0A5F9CW79	G1STL6_RABIT	KMO	Kynurenine 3-monooxygenase	186768
A0A5F9CHF0;G1SN00	A0A5F9CHF0;G1SN00;A0A5F9DLC9	A0A5F9CHF0_RABIT;G1SN00_RABIT	KNG1	Kininogen 1	359 days, 7:21:00
G1SI36	G1SI36	G1SI36_RABIT	KPNA1	Importin subunit alpha	22730.8
A0A5F9CDY2;A0A5F9CSY8;G1SRP7	A0A5F9CSY8;A0A5F9CDY2;G1SRP7	A0A5F9CDY2_RABIT;A0A5F9CSY8_RABIT;G1SRP7_RABIT	KPNA3	Isoform of A0A5F9CSY8, Importin subunit alpha	10560.6
A0A5F9CDY2;A0A5F9CSY8;A0A5F9DGS3;G1SG68;G1SRP7	A0A5F9CSY8;G1SG68;A0A5F9DGS3;A0A5F9CDY2;A0A5F9DRC8;G1SRP7	A0A5F9CDY2_RABIT;A0A5F9CSY8_RABIT;A0A5F9DGS3_RABIT;G1SG68_RABIT;G1SRP7_RABIT	KPNA3;KPNA4	Isoform of A0A5F9CSY8, Importin subunit alpha	18499.3
A0A5F9DGS3;G1SG68	G1SG68;A0A5F9DGS3;A0A5F9DDV8;A0A5F9DRC8	A0A5F9DGS3_RABIT;G1SG68_RABIT	KPNA4	Isoform of G1SG68, Importin subunit alpha	103 days, 9:06:00
G1T9F3	G1T9F3;A0A5F9DG24	G1T9F3_RABIT	KPNB1	Karyopherin subunit beta 1	76261.7
A0A5F9DM24	A0A5F9DM24	A0A5F9DM24_RABIT	KRAS	Isoform of G1T2M0, KRAS proto-oncogene, GTPase	34271.4
A0A5F9DM24;G1T2M0	G1T2M0;A0A5F9DM24	A0A5F9DM24_RABIT;G1T2M0_RABIT	KRAS	Isoform of G1T2M0, KRAS proto-oncogene, GTPase	453408
G1T2M0	G1T2M0	G1T2M0_RABIT	KRAS	KRAS proto-oncogene, GTPase	44333.5
A0A5F9DM24;G1T2M0;G1TRA4	G1T2M0;G1TRA4;A0A5F9DM24	A0A5F9DM24_RABIT;G1T2M0_RABIT;G1TRA4_RABIT	KRAS;NRAS	Isoform of G1T2M0, KRAS proto-oncogene, GTPase	721788
G1U9I8	G1U9I8;G1SKE3	G1U9I8_RABIT	KRT1	Cytokeratin-1	229746
G1SUH8;G1U9I8	G1U9I8;G1SUH8;G1SKE3	G1SUH8_RABIT;G1U9I8_RABIT	KRT1;KRT2	Keratin 2	133834
G1SHZ4;G1SPP3;G1U9I8	G1U9I8;G1TDN8;G1SS18;A0A5F9CMJ0;G1SHZ4;A0A5F9CTR4;G1SRX8;G1SPP3	G1SHZ4_RABIT;G1SPP3_RABIT;G1U9I8_RABIT	KRT1;KRT5;KRT7	Keratin 7	157231
A0A5F9D8K0;G1T1V0	A0A5F9D8K0;A0A5F9CL71;A0A5F9CKJ5;G1T6X1;G1T1V0	A0A5F9D8K0_RABIT;G1T1V0_RABIT	KRT10	Keratin 10	142580
A0A5F9D8K0;G1T1V0;G1T1Y7;G1T4S1	G1SWB0;G1T1Y7;A0A5F9D8K0;G1T8T1;A0A5F9CL71;G1SWB8;A0A5F9CKJ5;G1T6X1;G1T4S1;G1T1V0	A0A5F9D8K0_RABIT;G1T1V0_RABIT;G1T1Y7_RABIT;G1T4S1_RABIT	KRT10;KRT15	Keratin 10	43850.5
A0A5F9D8K0;G1T1V0;G1T4S1	A0A5F9D8K0;A0A5F9CL71;G1T4S1;G1T1V0	A0A5F9D8K0_RABIT;G1T1V0_RABIT;G1T4S1_RABIT	KRT10;KRT15	Keratin 10	411091
A0A5F9CP20;A0A5F9D8K0;A0A5F9DIJ6;G1T1V0;G1T4S1	G1T4R6;A0A5F9D8K0;A0A5F9DIJ6;A0A5F9CL71;A0A5F9CKJ5;G1T6X1;G1T4S1;A0A5F9CP20;G1T1V0	A0A5F9CP20_RABIT;A0A5F9D8K0_RABIT;A0A5F9DIJ6_RABIT;G1T1V0_RABIT;G1T4S1_RABIT	KRT10;KRT15;KRT16	Isoform of G1T4R6, Keratin 16	33960.3
G1TE74	G1TE74	G1TE74_RABIT	KRT12	Keratin, type I cytoskeletal 12	1387.68
Q28706	Q28706;G1TE74	K1C12_RABIT	KRT12	Keratin, type I cytoskeletal 12 (Fragment)	1.14024e+06
A0A5F9CRZ7;G1TAY6	G1TAY6;A0A5F9CRZ7	A0A5F9CRZ7_RABIT;G1TAY6_RABIT	KRT15	Isoform of G1T1Y7, Keratin 15	11163.7
G1T1Y7	G1T1Y7	G1T1Y7_RABIT	KRT15	Keratin 15	15913.6
G1T4S1	G1T4S1	G1T4S1_RABIT	KRT15	Isoform of G1T1Y7, Keratin 15	17167.2
A0A5F9CP20;A0A5F9CRZ7;A0A5F9DIJ6;G1T1Y7;G1T4S1;G1TAY6	G1T4R6;G1SDN2;G1T1Y7;G1U0K9;A0A5F9CDM7;A0A5F9DIJ6;G1TE79;G1TAY6;G1T6X1;G1T4S1;A0A5F9D094;A0A5F9CP20;A0A5F9CRZ7	A0A5F9CP20_RABIT;A0A5F9CRZ7_RABIT;A0A5F9DIJ6_RABIT;G1T1Y7_RABIT;G1T4S1_RABIT;G1TAY6_RABIT	KRT15;KRT16	Isoform of G1T4R6, Keratin 16	7919.64
A0A5F9CP20;A0A5F9CRZ7;A0A5F9DIJ6;G1TAY6	G1T4R6;A0A5F9DIJ6;G1TAY6;A0A5F9CP20;A0A5F9CRZ7	A0A5F9CP20_RABIT;A0A5F9CRZ7_RABIT;A0A5F9DIJ6_RABIT;G1TAY6_RABIT	KRT15;KRT16	Isoform of G1T4R6, Keratin 16	238 days, 13:01:00
A0A5F9CP20;A0A5F9DIJ6	A0A5F9DIJ6;A0A5F9CP20	A0A5F9CP20_RABIT;A0A5F9DIJ6_RABIT	KRT16	Isoform of G1T4R6, Keratin 16	10450
G1SUH8	G1SUH8	G1SUH8_RABIT	KRT2	Keratin 2	9858.68
Q29426	Q29426	K2C3_RABIT	KRT3	Keratin, type II cytoskeletal 3	273839
A0A5F9C3E1	G1SHY2;A0A5F9C3E1	A0A5F9C3E1_RABIT	KRT5	Isoform of G1TDN6, Keratin 5	330 days, 16:05:00
A0A5F9C3E1;G1TDN6	G1TDN6;A0A5F9C3E1;A0A5F9CNQ8	A0A5F9C3E1_RABIT;G1TDN6_RABIT	KRT5	Isoform of G1TDN6, Keratin 5	399444
G1SPP3	G1SPP3	G1SPP3_RABIT	KRT5	Isoform of G1TDN6, Keratin 5	10984
G1TDN6	G1TDN6;A0A5F9CNQ8	G1TDN6_RABIT	KRT5	Keratin 5	148863
A0A5F9C3E1;G1SHZ4;G1TDN6	G1TDN6;G1SS18;G1SHZ4;A0A5F9C3E1;A0A5F9CNQ8	A0A5F9C3E1_RABIT;G1SHZ4_RABIT;G1TDN6_RABIT	KRT5;KRT7	Isoform of G1TDN6, Keratin 5	65203.4
G1SHZ4	G1SHZ4	G1SHZ4_RABIT	KRT7	Keratin 7	85854.8
G1SUH1;G1T6D3;G1U9K5	G1U9K5;G1SUH1;G1T6D3	G1SUH1_RABIT;G1T6D3_RABIT;G1U9K5_RABIT	KRT71;KRT72	Keratin 72	96 days, 1:01:00
G1U9G5	G1U9G5	G1U9G5_RABIT	KRT78	Keratin 78	376 days, 15:54:00
A0A5F9CEU9;A0A5F9CWL1;A0A5F9DEI7;A0A5F9DG04;G1SS96	G1SS96;A0A5F9DG04;A0A5F9CEU9;A0A5F9DEI7;A0A5F9CWL1	A0A5F9CEU9_RABIT;A0A5F9CWL1_RABIT;A0A5F9DEI7_RABIT;A0A5F9DG04_RABIT;G1SS96_RABIT	KSR1	Isoform of G1SS96, Kinase suppressor of ras 1	11400.9
A0A5F9CB43	G1SZR7;A0A5F9CII6;A0A5F9CB43;A0A5F9D6M0;A0A5F9D931;A0A5F9C177	A0A5F9CB43_RABIT	KTN1	Isoform of G1SZR7, Kinectin 1	29776.6
A0A5F9C904	A0A5F9DJM4;A0A5F9C904	A0A5F9C904_RABIT	KYAT3	Isoform of A0A5F9CC31, General transcription factor TFIIB	154 days, 14:05:00
A0A5F9CC31;A0A5F9DS44;G1STX7	A0A5F9CC31;G1STX7;A0A5F9DS44	A0A5F9CC31_RABIT;A0A5F9DS44_RABIT;G1STX7_RABIT	KYAT3	Cysteine-S-conjugate beta-lyase 2	69649.5
A0A5F9D7C9;G1TR57	G1TR57;A0A5F9D7C9	A0A5F9D7C9_RABIT;G1TR57_RABIT	L1CAM	Isoform of G1TR57, Uncharacterized protein	126 days, 23:55:00
G1T197	G1T197	G1T197_RABIT	L2HGDH	L-2-hydroxyglutarate dehydrogenase	13938.9
A0A5F9CYY7	A0A5F9CYY7	A0A5F9CYY7_RABIT	LACTB	Lactamase beta	42940.1
G1SUR0	G1SUR0	G1SUR0_RABIT	LACTB2	Beta-lactamase-like protein 2	13123.5
G1STN8	G1STN8	G1STN8_RABIT	LAD1	Ladinin 1	15203.3
A0A5F9DEU6;A0A5F9DGZ2;G1SY40	G1SY40;A0A5F9DEU6;A0A5F9DGZ2	A0A5F9DEU6_RABIT;A0A5F9DGZ2_RABIT;G1SY40_RABIT	LAMA3	Isoform of G1SY40, Laminin subunit alpha 3	389 days, 22:53:00
G1SN83	G1SN83	G1SN83_RABIT	LAMB2	Laminin subunit beta 2	9792.78
G1SKX0	G1SKX0	G1SKX0_RABIT	LAMB3	Laminin subunit beta 3	42651.3
A0A5F9CMY3;A0A5F9DES8;G1T4M1	G1T4M1;A0A5F9DES8;A0A5F9CMY3	A0A5F9CMY3_RABIT;A0A5F9DES8_RABIT;G1T4M1_RABIT	LAMC1	Isoform of G1T4M1, Laminin subunit gamma 1	95 days, 7:18:00
A0A5F9CY27;G1TRZ2	G1TRZ2;A0A5F9CY27	A0A5F9CY27_RABIT;G1TRZ2_RABIT	LAMP1	Isoform of G1TRZ2, Lysosomal associated membrane protein 1	358676
A0A5F9C2M7;A0A5F9C3N4;A0A5F9CG60;A0A5F9CTT5;A0A5F9CYH5;A0A5F9DPM1;G1TMZ6	A0A5F9CYH5;A0A5F9CG60;G1TMZ6;A0A5F9C2M7;A0A5F9CTT5;A0A5F9C3N4;A0A5F9DPM1	A0A5F9C2M7_RABIT;A0A5F9C3N4_RABIT;A0A5F9CG60_RABIT;A0A5F9CTT5_RABIT;A0A5F9CYH5_RABIT;A0A5F9DPM1_RABIT;G1TMZ6_RABIT	LAMP2	Isoform of A0A5F9CYH5, Lysosomal associated membrane protein 2	112800
G1SCR0	G1SCR0;A0A5F9C8S3;A0A5F9DSE6	G1SCR0_RABIT	LAMTOR1	Late endosomal/lysosomal adaptor and MAPK and MTOR activator 1	80487.7
G1TU32	G1TU32;A0A5F9CT91	G1TU32_RABIT	LAMTOR2	Late endosomal/lysosomal adaptor, MAPK and MTOR activator 2	24744.6
G1SEU9	G1SEU9	G1SEU9_RABIT	LAMTOR3	Late endosomal/lysosomal adaptor and MAPK and MTOR activator 3	56362.5
G1TE96	G1TE96	G1TE96_RABIT	LANCL1	LanC like 1	157358
A0A5F9CDP0;A0A5F9CYI7;G1SGT0	A0A5F9CYI7;A0A5F9CDP0;A0A5F9DM76;G1SGT0	A0A5F9CDP0_RABIT;A0A5F9CYI7_RABIT;G1SGT0_RABIT	LANCL2	Isoform of A0A5F9CYI7, LanC like 2	190 days, 11:25:00
A0A5F9CCU3;G1SFP0	G1SFP0;A0A5F9CCU3;A0A5F9C6Y6	A0A5F9CCU3_RABIT;G1SFP0_RABIT	LAP3	Isoform of G1SFP0, Cysteinylglycine-S-conjugate dipeptidase	60995.6
A0A5F9CYQ7;A0A5F9D0I6;G1SG12	G1SG12;A0A5F9CYQ7;A0A5F9D0I6	A0A5F9CYQ7_RABIT;A0A5F9D0I6_RABIT;G1SG12_RABIT	LARGE1	Isoform of A0A5F9DDX1, LARGE xylosyl- and glucuronyltransferase 1	120.689
A0A5F9DKZ0;G1SFV9	A0A5F9DKZ0;G1SFV9	A0A5F9DKZ0_RABIT;G1SFV9_RABIT	LARGE2	LARGE xylosyl- and glucuronyltransferase 2	19933.6
A0A5F9CXJ3;A0A5F9DVB7;G1T4N4;U3KN47	A0A5F9CXJ3;U3KN47;G1T4N4;A0A5F9DVB7	A0A5F9CXJ3_RABIT;A0A5F9DVB7_RABIT;G1T4N4_RABIT;U3KN47_RABIT	LARP1	La ribonucleoprotein 1, translational regulator	166 days, 14:03:00
A0A5F9D7L7	A0A5F9D7L7	A0A5F9D7L7_RABIT	LARP1B	Isoform of G1T575, La ribonucleoprotein 1B	706.967
G1TA15	A0A5F9CAC4;A0A5F9DDT5;G1TA15;A0A5F9DNW7;A0A5F9DNJ2;A0A5F9DPH3;A0A5F9DUB6	G1TA15_RABIT	LARS1	Isoform of A0A5F9CAC4, Leucyl-tRNA synthetase	31380.3
A0A5F9C231;A0A5F9C8U6;A0A5F9CC48;A0A5F9CET5;A0A5F9D5V5;G1SGI3;U3KPQ1	A0A5F9C8U6;A0A5F9CC48;A0A5F9CET5;G1SGI3;A0A5F9C231;A0A5F9D5V5;U3KPQ1	A0A5F9C231_RABIT;A0A5F9C8U6_RABIT;A0A5F9CC48_RABIT;A0A5F9CET5_RABIT;A0A5F9D5V5_RABIT;G1SGI3_RABIT;U3KPQ1_RABIT	LARS2	Isoform of A0A5F9C8U6, Leucyl-tRNA synthetase	10897.6
O77506	O77506;G1TYY5	LASP1_RABIT	LASP1	LIM and SH3 domain protein 1	10121.2
G1SVA1	G1SVA1	G1SVA1_RABIT	LATS2	Isoform of A0A5F9DRU8, Large tumor suppressor kinase 2	185 days, 16:57:00
A0A5F9C520;G1SCZ4;U3KN50	G1SCZ4;A0A5F9C520;U3KN50	A0A5F9C520_RABIT;G1SCZ4_RABIT;U3KN50_RABIT	LBR	Isoform of G1SCZ4, 3-beta-hydroxysterol Delta (14)-reductase	16262.4
A0A5F9CCE7;A0A5F9CJV3;G1SQA4	A0A5F9CJV3;A0A5F9CCE7;G1SQA4	A0A5F9CCE7_RABIT;A0A5F9CJV3_RABIT;G1SQA4_RABIT	LCLAT1	Isoform of A0A5F9CJV3, Lysocardiolipin acyltransferase 1	17943.8
A0A5F9DE15;G1TWW0	A0A5F9DE15;G1TWW0	A0A5F9DE15_RABIT;G1TWW0_RABIT	LCMT1	Leucine carboxyl methyltransferase 1	13629.3
G1TRW8	G1TRW8	G1TRW8_RABIT	LCN2	Lipocalin 2	10626.4
G1TET2	G1TET2;A0A5F9DLF3	G1TET2_RABIT	LCP1	Lymphocyte cytosolic protein 1	316202
G1TET2;G1TRY5	G1TET2;G1TRY5;A0A5F9DLF3	G1TET2_RABIT;G1TRY5_RABIT	LCP1;PLS3	Lymphocyte cytosolic protein 1	339864
G1TA86	A0A5F9DBW0;G1TA86	G1TA86_RABIT	LDAH	Isoform of A0A5F9CF51, Lipid droplet-associated hydrolase	76208.4
P13491	G1TAJ3;P13491;G1TX67;A0A5F9D4H9	LDHA_RABIT	LDHA	L-lactate dehydrogenase A chain	1.46239e+06
P13490;P13491	G1TAJ3;P13490;P13491;A0A5F9DPL1;A0A5F9C8K9;A0A5F9DTD7;G1TIS1;A0A5F9DMX1;A0A5F9CUF1;U3KMM1;G1TYA7;G1TX67;A0A5F9D4H9;A0A5F9CSK1;A0A5F9C0P5	LDHA_RABIT;LDHB_RABIT	LDHA;LDHB	L-lactate dehydrogenase B chain (Fragment)	3.0156e+06
G1TZK5	G1TZK5	G1TZK5_RABIT	LDHAL6B	L-lactate dehydrogenase	189912
A0A5F9DPL1	A0A5F9DPL1;A0A5F9DRC9	A0A5F9DPL1_RABIT	LDHB	L-lactate dehydrogenase	1.1508e+06
P13490	P13490;A0A5F9DPL1;G1TYA7	LDHB_RABIT	LDHB	L-lactate dehydrogenase B chain (Fragment)	4.2004e+06
G1SGE9	G1SGE9	G1SGE9_RABIT	LDHD	Lactate dehydrogenase D	95 days, 8:01:00
P20063	P20063;G1SDS2	LDLR_RABIT	LDLR	Low-density lipoprotein receptor (Fragment)	2444.96
G1SE16;U3KNB9	G1SE16;U3KNB9	G1SE16_RABIT;U3KNB9_RABIT	LEMD3	LEM domain containing 3	5277.81
A0A5F9CIM2;A0A5F9CPM7;A0A5F9D5H8;G1T2S5	A0A5F9D5H8;A0A5F9CIM2;G1T2S5;A0A5F9CPM7	A0A5F9CIM2_RABIT;A0A5F9CPM7_RABIT;A0A5F9D5H8_RABIT;G1T2S5_RABIT	LEO1	Isoform of A0A5F9D5H8, RNA polymerase-associated protein LEO1	3549.96
G1SWC1	G1SWC1;A0A5F9CEV0	G1SWC1_RABIT	LETMD1	LETM1 domain containing 1	10027.3
G1TPZ1	G1TPZ1	G1TPZ1_RABIT	LGALS1	Galectin	17008.1
P47845	A0A5F9DHK7;P47845;A0A5S8H0W0	LEG3_RABIT	LGALS3	Galectin-3	935166
A0A5F9CWY7;A0A5F9DUN7;G1T6I9	A0A5F9CWY7;G1T6I9;A0A5F9DUN7	A0A5F9CWY7_RABIT;A0A5F9DUN7_RABIT;G1T6I9_RABIT	LGALS8	Isoform of A0A5F9CAV2, Galectin	16559.6
G1T6F6	G1T6F6	G1T6F6_RABIT	LGALSL	Galectin	12356
A0A5F9C824;A0A5F9C9P5;A0A5F9CAM8;A0A5F9CTB6;A0A5F9D0Z5;A0A5F9D7U0;A0A5F9DU29;G1SL01	G1SL01;A0A5F9CAM8;A0A5F9CTB6;A0A5F9D7U0;A0A5F9C824;A0A5F9C9P5;A0A5F9D0Z5;A0A5F9DU29	A0A5F9C824_RABIT;A0A5F9C9P5_RABIT;A0A5F9CAM8_RABIT;A0A5F9CTB6_RABIT;A0A5F9D0Z5_RABIT;A0A5F9D7U0_RABIT;A0A5F9DU29_RABIT;G1SL01_RABIT	LGR4	Isoform of G1SL01, Leucine rich repeat containing G protein-coupled receptor 4	269 days, 13:04:00
A0A5F9C6T0;A0A5F9D7U2;G1SWS5	G1SWS5;A0A5F9D7U2;A0A5F9C6T0	A0A5F9C6T0_RABIT;A0A5F9D7U2_RABIT;G1SWS5_RABIT	LHPP	Isoform of G1SWS5, Phospholysine phosphohistidine inorganic pyrophosphate phosphatase	120 days, 17:24:00
G1SQQ9	G1SQQ9	G1SQQ9_RABIT	LIG3	DNA ligase	54187.6
A0A5F9D7T6	G1T473;A0A5F9CAT7;A0A5F9D7T6	A0A5F9D7T6_RABIT	LIMA1	Isoform of G1T473, LIM domain and actin binding 1	6444.97
A0A5F9C2N0;A0A5F9DMZ2;G1TSZ2	A0A5F9C2N0;A0A5F9DMZ2;G1TSZ2	A0A5F9C2N0_RABIT;A0A5F9DMZ2_RABIT;G1TSZ2_RABIT	LIMK2	LIM domain kinase 2	339 days, 19:07:00
A0A5F9CQT5;A0A5F9DHI1;G1U2Z5	A0A5F9DHI1;U3KNU3;G1U2Z5;G1SLU3;A0A5F9C9S1;A0A5F9CQT5	A0A5F9CQT5_RABIT;A0A5F9DHI1_RABIT;G1U2Z5_RABIT	LIMS2	Isoform of A0A5F9DHI1, LIM zinc finger domain containing 2	776.115
A0A5F9D2G0;G1SL07	A0A5F9D2G0;G1SL07;A0A5F9C6N1	A0A5F9D2G0_RABIT;G1SL07_RABIT	LIN7C	Protein lin-7 homolog	66724.8
G1SCF1	G1SCF1	G1SCF1_RABIT	LIPE	Hormone-sensitive lipase	399 days, 13:24:00
Q9BDJ4	A0A5F9CA56;Q9BDJ4;G0YYC6;A0A5F9D1S1	LIPH_RABIT	LIPH	Lipase member H	5448.98
G1U484	G1U484	G1U484_RABIT	LLGL1	LLGL scribble cell polarity complex component 1	24407.8
G1TZQ9;G1U484	G1TZQ9;G1U484	G1TZQ9_RABIT;G1U484_RABIT	LLGL1;LLGL2	LLGL scribble cell polarity complex component 2	36025.6
G1TZQ9	G1TZQ9	G1TZQ9_RABIT	LLGL2	LLGL scribble cell polarity complex component 2	46006.3
G1U5L3	G1U5L3	G1U5L3_RABIT	LMAN1	Lectin, mannose binding 1	137400
A0A5F9CYZ2;A0A5F9D3R8;A0A5F9D9S3;A0A5F9DGC4;G1SIB0	A0A5F9D3R8;A0A5F9DGC4;G1SIB0;A0A5F9D9S3;A0A5F9CYZ2	A0A5F9CYZ2_RABIT;A0A5F9D3R8_RABIT;A0A5F9D9S3_RABIT;A0A5F9DGC4_RABIT;G1SIB0_RABIT	LMAN2	Isoform of A0A5F9D3R8, Lectin, mannose binding 2	169800
A0A5F9CG84;A0A5F9DJE2;G1U6U8	A0A5F9DJE2;A0A5F9CG84;G1U6U8	A0A5F9CG84_RABIT;A0A5F9DJE2_RABIT;G1U6U8_RABIT	LMAN2L	Isoform of A0A5F9DJE2, Lectin, mannose binding 2 like	23095.5
A0A5F9DN18;G1TAQ0	A0A5F9DN18;G1TAQ0	A0A5F9DN18_RABIT;G1TAQ0_RABIT	LMBRD1	LMBR1 domain containing 1	15854.8
G1T1A0	G1T1A0	G1T1A0_RABIT	LMBRD2	LMBR1 domain containing 2	353 days, 15:45:00
G1SFC4	G1SFC4	G1SFC4_RABIT	LMF2	Lipase maturation factor	51500.4
G1SYD6;U3KNJ6	G1SYD6;A0A5F9D7P4;A0A5F9DRS0;U3KNJ6	G1SYD6_RABIT;U3KNJ6_RABIT	LMNA	Lamin A/C	159281
A0A5F9CK54;A0A5F9DJQ0;G1ST69	G1ST69;A0A5F9DJQ0;A0A5F9CK54;A0A5F9C4B1	A0A5F9CK54_RABIT;A0A5F9DJQ0_RABIT;G1ST69_RABIT	LMNB1	Isoform of G1ST69, Lamin B1	56301
A0A5F9CDY6;A0A5F9CK45;A0A5F9CL05;A0A5F9CU43	A0A5F9CCE3;A0A5F9CDY6;A0A5F9CK45;A0A5F9CU43;A0A5F9CXP3;A0A5F9CL05;G1SRR2;A0A5F9DVT7;A0A5F9DVA8	A0A5F9CDY6_RABIT;A0A5F9CK45_RABIT;A0A5F9CL05_RABIT;A0A5F9CU43_RABIT	LMO7	Isoform of A0A5F9CCE3, LIM domain 7	369 days, 17:07:00
G1SFU4	G1SFU4;A0A5F9DP19	G1SFU4_RABIT	LNPEP	Leucyl and cystinyl aminopeptidase	88500.6
A0A5F9D371;G1SW89;U3KN12	G1SW89;U3KN12;A0A5F9D371	A0A5F9D371_RABIT;G1SW89_RABIT;U3KN12_RABIT	LNPK	Isoform of G1SW89, Endoplasmic reticulum junction formation protein lunapark	265 days, 8:56:00
G1TZT3	G1TZT3	G1TZT3_RABIT	LPAR3	Lysophosphatidic acid receptor 3	87 days, 23:54:00
G1T7G3	G1T7G3	G1T7G3_RABIT	LPCAT3	Lysophosphatidylcholine acyltransferase 3	40245.5
A0A5F9DQV2;G1TJ04	A0A5F9DQV2;G1TJ04	A0A5F9DQV2_RABIT;G1TJ04_RABIT	LPCAT4	Lysophosphatidylcholine acyltransferase 4	1897.94
A0A5F9C524;A0A5F9C9W6;G1SLA2	G1SLA2;A0A5F9C524;A0A5F9C9W6	A0A5F9C524_RABIT;A0A5F9C9W6_RABIT;G1SLA2_RABIT	LPGAT1	Isoform of G1SLA2, Lysophosphatidylglycerol acyltransferase 1	99 days, 17:04:00
G1T366	G1T366	G1T366_RABIT	LPIN3	Phosphatidate phosphatase	750.346
A0A5F9CAK1;G1T1X2	G1T1X2;A0A5F9DA34;A0A5F9CAK1	A0A5F9CAK1_RABIT;G1T1X2_RABIT	LPP	Isoform of G1T1X2, LIM domain containing preferred translocation partner in lipoma	6303.78
G1SH74	G1SH74	G1SH74_RABIT	LRATD1	LRAT domain containing 1	7237.83
A0A5F9CJS9;A0A5F9CKX0;A0A5F9CP94;A0A5F9CTE2;A0A5F9DBL3;A0A5F9DMP4;A0A5F9DQA9;G1SV89;G1U7L3	A0A5F9CP94;A0A5F9CJS9;A0A5F9DMP4;A0A5F9DBL3;A0A5F9CTE2;A0A5F9CKX0;G1SV89;A0A5F9DQA9;G1U7L3	A0A5F9CJS9_RABIT;A0A5F9CKX0_RABIT;A0A5F9CP94_RABIT;A0A5F9CTE2_RABIT;A0A5F9DBL3_RABIT;A0A5F9DMP4_RABIT;A0A5F9DQA9_RABIT;G1SV89_RABIT;G1U7L3_RABIT	LRBA	Isoform of A0A5F9CP94, LPS responsive beige-like anchor protein	14346.2
A0A5F9C823;A0A5F9CHZ2;A0A5F9CMQ2;G1TL02	A0A5F9CMQ2;A0A5F9CHZ2;G1TL02;A0A5F9C823	A0A5F9C823_RABIT;A0A5F9CHZ2_RABIT;A0A5F9CMQ2_RABIT;G1TL02_RABIT	LRCH1	Isoform of A0A5F9CMQ2, Leucine rich repeats and calponin homology domain containing 1	370 days, 20:57:00
A0A5F9CG80;G1SHR5;U3KLZ8	G1SHR5;A0A5F9CG80;U3KLZ8	A0A5F9CG80_RABIT;G1SHR5_RABIT;U3KLZ8_RABIT	LRCH4	Isoform of G1SHR5, Leucine rich repeats and calponin homology domain containing 4	269 days, 8:08:00
G1T1R9	A0A5F9DJQ4;A0A5F9DKE9;A0A5F9CWI4;A0A5F9D9U3;G1T1R9	G1T1R9_RABIT	LRGUK	Isoform of A0A5F9DSI2, Exocyst complex component Sec8	21879.5
G1TD94	G1TD94	G1TD94_RABIT	LRP1B	LDL receptor related protein 1B	35214.8
G1T8M9	G1T8M9	G1T8M9_RABIT	LRPPRC	Leucine rich pentatricopeptide repeat containing	59775.3
A0A5F9D8N2;G1SI68	A0A5F9D8N2;G1SI68	A0A5F9D8N2_RABIT;G1SI68_RABIT	LRRC1	Leucine rich repeat containing 1	95444.7
A0A5F9CHN8;G1SGK7	G1SGK7;A0A5F9CHN8;A0A5F9DD23	A0A5F9CHN8_RABIT;G1SGK7_RABIT	LRRC40	Isoform of G1SGK7, Leucine rich repeat containing 40	25984.3
A0A5F9C298;G1U7W9	A0A5F9C298;G1U7W9	A0A5F9C298_RABIT;G1U7W9_RABIT	LRRC41	Leucine-rich repeat-containing protein 41	1645.76
G1SM52	G1SM52	G1SM52_RABIT	LRRC59	Leucine rich repeat containing 59	202380
G1SG07	G1SG07	G1SG07_RABIT	LRRC8A	Leucine rich repeat containing 8 VRAC subunit A	64310.4
A0A5F9C3S5;A0A5F9CHV6;A0A5F9DCE4;A0A5F9DHM5;G1SG07;G1SZY6;G1SZY7;G1U8V5	G1SG07;G1U8V5;G1SZY7;G1SZY6;A0A5F9DHM5;A0A5F9CF17;A0A5F9CHV6;A0A5F9DCE4;A0A5F9C3S5	A0A5F9C3S5_RABIT;A0A5F9CHV6_RABIT;A0A5F9DCE4_RABIT;A0A5F9DHM5_RABIT;G1SG07_RABIT;G1SZY6_RABIT;G1SZY7_RABIT;G1U8V5_RABIT	LRRC8A;LRRC8B;LRRC8C;LRRC8E	Isoform of G1SZY6, Leucine rich repeat containing 8 VRAC subunit B	16447.1
A0A5F9CHV6;G1SG07;G1SZY7	G1SG07;G1SZY7;A0A5F9CF17;A0A5F9CHV6	A0A5F9CHV6_RABIT;G1SG07_RABIT;G1SZY7_RABIT	LRRC8A;LRRC8C	Isoform of G1SZY7, Leucine rich repeat containing 8 VRAC subunit C	15451.7
A0A5F9C3S5;A0A5F9DCE4;A0A5F9DHM5;G1SZY6	G1SZY6;A0A5F9DHM5;A0A5F9DCE4;A0A5F9C3S5	A0A5F9C3S5_RABIT;A0A5F9DCE4_RABIT;A0A5F9DHM5_RABIT;G1SZY6_RABIT	LRRC8B	Isoform of G1SZY6, Leucine rich repeat containing 8 VRAC subunit B	302 days, 8:25:00
A0A5F9CHV6;G1SZY7	G1SZY7;A0A5F9CF17;A0A5F9CHV6	A0A5F9CHV6_RABIT;G1SZY7_RABIT	LRRC8C	Isoform of G1SZY7, Leucine rich repeat containing 8 VRAC subunit C	18524.4
G1U903	G1U903	G1U903_RABIT	LRRC8D	Leucine rich repeat containing 8 VRAC subunit D	21762.1
G1U8V5	G1U8V5	G1U8V5_RABIT	LRRC8E	Leucine rich repeat containing 8 VRAC subunit E	10823.5
A0A5F9CG05;A0A5F9CLV5;A0A5F9CYM1;A0A5F9DQ30	A0A5F9CG05;A0A5F9CYM1;A0A5F9CLV5;A0A5F9DQ30	A0A5F9CG05_RABIT;A0A5F9CLV5_RABIT;A0A5F9CYM1_RABIT;A0A5F9DQ30_RABIT	LRSAM1	Leucine rich repeat and sterile alpha motif containing 1	21 days, 17:13:00
G1SML0	G1SML0	G1SML0_RABIT	LSG1	Large 60S subunit nuclear export GTPase 1	20995.3
G1TWC5	G1TWC5	G1TWC5_RABIT	LSM3	U6 snRNA-associated Sm-like protein LSm3	219 days, 13:16:00
G1U9Q1	G1U9Q1	G1U9Q1_RABIT	LSM5	U6 snRNA-associated Sm-like protein LSm5	227 days, 0:07:00
G1TDT2	G1TDT2	G1TDT2_RABIT	LSM6	LSM6 homolog, U6 small nuclear RNA and mRNA degradation associated	7079.96
G1TIR7	G1TIR7	G1TIR7_RABIT	LSM8	U6 snRNA-associated Sm-like protein LSm8	12072
A0A5F9CTX6;A0A5F9CX22;A0A5F9DAB5;A0A5F9DJC1;G1TFK8	A0A5F9CX22;A0A5F9DJC1;A0A5F9DAB5;G1TFK8;A0A5F9CTX6	A0A5F9CTX6_RABIT;A0A5F9CX22_RABIT;A0A5F9DAB5_RABIT;A0A5F9DJC1_RABIT;G1TFK8_RABIT	LSR	Isoform of A0A5F9CX22, Lipolysis stimulated lipoprotein receptor	5637.68
G1SGG6	A0A5F9D063;G1SGG6	G1SGG6_RABIT	LSS	Isoform of A0A5F9D063, Terpene cyclase/mutase family member	335318
G1SP54	G1SP54	G1SP54_RABIT	LTA4H	Leukotriene A(4) hydrolase	44863.3
G1SF49	G1SF49	G1SF49_RABIT	LTBR	Lymphotoxin beta receptor	2131.83
G1TFW8	G1TFW8	G1TFW8_RABIT	LTF	Lactotransferrin	1618.85
A0A5F9CWA7;A0A5F9DJU2;G1T2N2	A0A5F9DJU2;A0A5F9CWA7;G1T2N2	A0A5F9CWA7_RABIT;A0A5F9DJU2_RABIT;G1T2N2_RABIT	LTN1	Isoform of A0A5F9DJU2, E3 ubiquitin-protein ligase listerin	166 days, 13:41:00
A0A5F9CHH4;A0A5F9D7L9;A0A5F9DP32;G1U194	A0A5F9CHH4;G1U194;A0A5F9D7L9;A0A5F9DP32	A0A5F9CHH4_RABIT;A0A5F9D7L9_RABIT;A0A5F9DP32_RABIT;G1U194_RABIT	LUC7L3	LUC7 like 3 pre-mRNA splicing factor	177 days, 10:21:00
G1SP97	G1SP97	G1SP97_RABIT	LUM	Lumican	29653
O46379	O46379;G1SP97	LUM_RABIT	LUM	Lumican (Fragment)	71592.8
A0A5F9DQG5;G1SEW2	G1SEW2;A0A5F9DQG5	A0A5F9DQG5_RABIT;G1SEW2_RABIT	LUZP1	Isoform of G1SEW2, Leucine zipper protein 1	107 days, 22:51:00
G1TYE2	G1TYE2	G1TYE2_RABIT	LXN	Latexin	26678.8
G1SU56	G1SU56	G1SU56_RABIT	LY6G6C	Lymphocyte antigen 6 family member G6C	28796.6
G1SHF7	G1SHF7	G1SHF7_RABIT	LYAR	Ly1 antibody reactive	1676.66
A0A5F9C6N2	A0A5F9C6N2	A0A5F9C6N2_RABIT	LYN	Isoform of G1SIY6, Tyrosine-protein kinase	25234
A0A5F9C6N2;A0A5F9CT28	G1SIY6;A0A5F9C6N2;A0A5F9CT28	A0A5F9C6N2_RABIT;A0A5F9CT28_RABIT	LYN	Isoform of G1SIY6, Tyrosine-protein kinase	80672.6
A0A5F9CT28	A0A5F9CT28	A0A5F9CT28_RABIT	LYN	Isoform of G1SIY6, Tyrosine-protein kinase	28547.3
G1TQ55	G1TQ55	G1TQ55_RABIT	LYPD3	Isoform of A0A5F9D039, LY6/PLAUR domain containing 3	46624.3
A0A5F9CJZ5;A0A5F9CMI3	A0A5F9CJZ5;A0A5F9DD59;A0A5F9CMI3	A0A5F9CJZ5_RABIT;A0A5F9CMI3_RABIT	LYPLA1	Isoform of A0A5F9CDJ4, Acyl-protein thioesterase 1	82300.1
A0A5F9D0P9	A0A5F9D761;G1ST49;A0A5F9D0P9	A0A5F9D0P9_RABIT	LYPLA1	Isoform of A0A5F9CDJ4, Acyl-protein thioesterase 1	16171.5
O77821	O77821;A0A5F9CDJ4;A0A5F9CJZ5;A0A5F9DAC4;A0A5F9D984;A0A5F9C8R6;A0A5F9CMI3;G1SRM4	LYPA1_RABIT	LYPLA1	Acyl-protein thioesterase 1	15114
G1T5V8	G1T5V8	G1T5V8_RABIT	LYPLA2	Lysophospholipase 2	13021.7
G1SD73	G1SD73	G1SD73_RABIT	LYPLAL1	Lysophospholipase like 1	16311.4
A0A5F9DRW5;G1SIJ5	G1SIJ5;A0A5F9DRW5	A0A5F9DRW5_RABIT;G1SIJ5_RABIT	LYST	Isoform of G1SIJ5, Lysosomal trafficking regulator	84 days, 20:03:00
P16973	P16973;A0A5F9CES3;G1T6B8;A0A5F9DTX2;G1T1H6	LYSC_RABIT	LYZ	Lysozyme C	16654.2
G1TX91	G1TX91	G1TX91_RABIT	LZIC	Leucine zipper and CTNNBIP1 domain-containing protein	1312.97
G1SYN3	G1SYN3	G1SYN3_RABIT	LZTFL1	Leucine zipper transcription factor-like protein 1	18766.8
G1TEI1	G1TEI1;U3KNK5	G1TEI1_RABIT	M6PR	Mannose-6-phosphate receptor, cation dependent	10294.1
G1TEJ8	G1TEJ8	G1TEJ8_RABIT	MAB21L1	Mab-21 like 1	11772
G1SK28	G1SK28	G1SK28_RABIT	MACC1	MET transcriptional regulator MACC1	309 days, 22:45:00
A0A5F9CPS8;A0A5F9DUI0;G1SDU5	A0A5F9DUI0;G1SDU5;A0A5F9D7Z0;A0A5F9CPS8	A0A5F9CPS8_RABIT;A0A5F9DUI0_RABIT;G1SDU5_RABIT	MACF1	Isoform of A0A5F9DUI0, Microtubule actin crosslinking factor 1	65207.4
A0A5F9CNS2;G1SG75	G1SG75;A0A5F9CNS2	A0A5F9CNS2_RABIT;G1SG75_RABIT	MACO1	Isoform of G1SG75, Macoilin	345 days, 3:04:00
A0A5F9C116;A0A5F9C5U5;A0A5F9DCJ2;G1SW67	A0A5F9C116;G1SMH6;A0A5F9DCJ2;A0A5F9C5U5;G1SW67;A0A5F9C0M6	A0A5F9C116_RABIT;A0A5F9C5U5_RABIT;A0A5F9DCJ2_RABIT;G1SW67_RABIT	MACROH2A1	MacroH2A.1 histone	14400.2
A0A5F9CDU4;A0A5F9DDZ9;A0A5F9DQD6;G1SGT7	G1SGT7;A0A5F9CDU4;A0A5F9DDZ9;A0A5F9DQD6	A0A5F9CDU4_RABIT;A0A5F9DDZ9_RABIT;A0A5F9DQD6_RABIT;G1SGT7_RABIT	MADD	Isoform of G1SGT7, MAP kinase-activating death domain protein	2551.81
A0A5F9CM07;A0A5F9DFR5;A0A5F9DUW2;G1TU12;G1U9A9	G1U9A9;A0A5F9DFR5;A0A5F9CM07;G1TU12;A0A5F9DUW2	A0A5F9CM07_RABIT;A0A5F9DFR5_RABIT;A0A5F9DUW2_RABIT;G1TU12_RABIT;G1U9A9_RABIT	MAGED1;MAGED2	Isoform of A0A5F9DFR5, MAGE family member D2	394 days, 10:28:00
A0A5F9CTC0;G1TP04	G1TP04;A0A5F9CTC0	A0A5F9CTC0_RABIT;G1TP04_RABIT	MAL2	Isoform of G1TP04, Mal, T cell differentiation protein 2 (gene/pseudogene)	113199
A0A5F9CEB8	A0A5F9CEB8	A0A5F9CEB8_RABIT	MALT1	MALT1 paracaspase	16054.3
G1SCY6	G1SCY6	G1SCY6_RABIT	MAMDC2	MAM domain containing 2	1553.63
G1T3S7	G1T3S7	G1T3S7_RABIT	MAN1A2	alpha-1,2-Mannosidase	11855.1
A0A5F9C145;A0A5F9CE07;A0A5F9D0S0;A0A5F9DEB6;A0A5F9DMR3;G1SJN5	A0A5F9DEB6;A0A5F9CE07;G1SJN5;A0A5F9DMR3;A0A5F9D0S0;A0A5F9C145	A0A5F9C145_RABIT;A0A5F9CE07_RABIT;A0A5F9D0S0_RABIT;A0A5F9DEB6_RABIT;A0A5F9DMR3_RABIT;G1SJN5_RABIT	MAN2A1	Isoform of A0A5F9DEB6, Alpha-mannosidase	12930
A0A5F9CS67	A0A5F9D7N5;A0A5F9DLM1;G1SH08;A0A5F9C9Y7;A0A5F9CS67	A0A5F9CS67_RABIT	MAN2A2	Isoform of A0A5F9D7N5, Alpha-mannosidase	10378.6
A0A5F9CS67;G1T643	A0A5F9CM50;G1T643;A0A5F9CS67	A0A5F9CS67_RABIT;G1T643_RABIT	MAN2A2	Isoform of A0A5F9D7N5, Alpha-mannosidase	249 days, 15:03:00
G1T643	A0A5F9CM50;G1T643	G1T643_RABIT	MAN2A2	Isoform of A0A5F9D7N5, Mannosidase alpha class 2A member 2	30391.1
A0A5F9C1D3;G1SZJ7	G1SZJ7;A0A5F9C1D3	A0A5F9C1D3_RABIT;G1SZJ7_RABIT	MANBA	Isoform of G1SZJ7, Beta-mannosidase	270 days, 12:14:00
G1SZ15	G1SZ15	G1SZ15_RABIT	MANF	Mesencephalic astrocyte derived neurotrophic factor	298 days, 17:34:00
A0A5F9CSX3	A0A5F9CSX3;G1SFF7;A0A5F9C3E0	A0A5F9CSX3_RABIT	MAOB	Amine oxidase	40204.3
A0A5F9CCA9;A0A5F9DI35;G1U3X5	A0A5F9DI35;A0A5F9CCA9;G1U3X5	A0A5F9CCA9_RABIT;A0A5F9DI35_RABIT;G1U3X5_RABIT	MAP1B	Isoform of A0A5F9DI35, Microtubule associated protein 1B	336 days, 13:48:00
P29678	A0A5F9C5E9;P29678;G1SVV6	MP2K1_RABIT	MAP2K1	Dual specificity mitogen-activated protein kinase kinase 1	21943.9
A0A5F9CXT2;G1THP8	A0A5F9CBG9;G1THP8;A0A5F9CXT2	A0A5F9CXT2_RABIT;G1THP8_RABIT	MAP2K3	Isoform of A0A5F9CBG9, Mitogen-activated protein kinase kinase 3	19656.3
A0A5F9CPJ2;A0A5F9DLU5;G1SYK3	A0A5F9CPJ2;A0A5F9DLU5;G1SYK3	A0A5F9CPJ2_RABIT;A0A5F9DLU5_RABIT;G1SYK3_RABIT	MAP2K4	Mitogen-activated protein kinase kinase 4	377 days, 13:07:00
G1TL77	G1TL77	G1TL77_RABIT	MAP2K7	Mitogen-activated protein kinase kinase 7	4889.86
A0A5F9C368;A0A5F9CCQ5;A0A5F9DM65	G1T8M6;A0A5F9CCQ5;A0A5F9DM65;A0A5F9C368	A0A5F9C368_RABIT;A0A5F9CCQ5_RABIT;A0A5F9DM65_RABIT	MAP3K20	Isoform of G1T8M6, Mitogen-activated protein kinase kinase kinase 20	12137.4
A0A5F9CCQ5;A0A5F9DM65	A0A5F9CCQ5;A0A5F9DM65	A0A5F9CCQ5_RABIT;A0A5F9DM65_RABIT	MAP3K20	Isoform of G1T8M6, Mitogen-activated protein kinase kinase kinase 20	3322.82
G1T9G5	G1T9G5	G1T9G5_RABIT	MAP3K5	Mitogen-activated protein kinase kinase kinase	28395.2
A0A5F9CVT6;A0A5F9DHS0;A0A5F9DLC6;G1SHF8	A0A5F9DHS0;G1SHF8;A0A5F9DLC6;A0A5F9CVT6	A0A5F9CVT6_RABIT;A0A5F9DHS0_RABIT;A0A5F9DLC6_RABIT;G1SHF8_RABIT	MAP3K6	Isoform of A0A5F9DHS0, Mitogen-activated protein kinase kinase kinase 6	11794.5
A0A5F9CTJ9;A0A5F9CXV5;A0A5F9CXY5;A0A5F9D5N0;A0A5F9DG34;A0A5F9DIW9;A0A5F9DLK8;A0A5F9DM59;G1SKS8	A0A5F9CXY5;A0A5F9DG34;A0A5F9DIW9;G1SKS8;A0A5F9DM59;A0A5F9DLK8;A0A5F9CTJ9;A0A5F9D5N0;A0A5F9CXV5;A0A5F9C7E2	A0A5F9CTJ9_RABIT;A0A5F9CXV5_RABIT;A0A5F9CXY5_RABIT;A0A5F9D5N0_RABIT;A0A5F9DG34_RABIT;A0A5F9DIW9_RABIT;A0A5F9DLK8_RABIT;A0A5F9DM59_RABIT;G1SKS8_RABIT	MAP4	Isoform of A0A5F9CXY5, Microtubule-associated protein	4563.67
G1SUP1	A0A5F9CTT8;A0A5F9CWL2;G1SUP1	G1SUP1_RABIT	MAP4K4	Isoform of A0A5F9CTT8, Mitogen-activated protein kinase kinase kinase kinase 4	253 days, 15:06:00
A0A5F9C6X5;A0A5F9C7H0;A0A5F9D766;A0A5F9DCM1;G1SUP1;G1SYU6	A0A5F9CTT8;A0A5F9C6X5;A0A5F9DCM1;A0A5F9D766;A0A5F9CWL2;A0A5F9C7H0;G1SYU6;G1SUP1	A0A5F9C6X5_RABIT;A0A5F9C7H0_RABIT;A0A5F9D766_RABIT;A0A5F9DCM1_RABIT;G1SUP1_RABIT;G1SYU6_RABIT	MAP4K4;MINK1	Misshapen like kinase 1	375 days, 16:41:00
A0A5F9C6X5;A0A5F9C7H0;A0A5F9C983;A0A5F9CCY4;A0A5F9D591;A0A5F9D5H9;A0A5F9D766;A0A5F9DBE7;A0A5F9DCM1;A0A5F9DMN3;A0A5F9DQ79;G1SM46;G1SUP1;G1SYU6	A0A5F9CTT8;A0A5F9C983;A0A5F9C6X5;A0A5F9CCY4;G1SM46;A0A5F9DMN3;A0A5F9DBE7;A0A5F9DCA9;A0A5F9DCM1;A0A5F9D5H9;A0A5F9D591;A0A5F9D766;A0A5F9CWL2;A0A5F9C7H0;G1SYU6;A0A5F9DQ79;G1SUP1	A0A5F9C6X5_RABIT;A0A5F9C7H0_RABIT;A0A5F9C983_RABIT;A0A5F9CCY4_RABIT;A0A5F9D591_RABIT;A0A5F9D5H9_RABIT;A0A5F9D766_RABIT;A0A5F9DBE7_RABIT;A0A5F9DCM1_RABIT;A0A5F9DMN3_RABIT;A0A5F9DQ79_RABIT;G1SM46_RABIT;G1SUP1_RABIT;G1SYU6_RABIT	MAP4K4;MINK1;TNIK	Misshapen like kinase 1	29922.2
G1T4J0	G1T4J0	G1T4J0_RABIT	MAP4K5	Mitogen-activated protein kinase kinase kinase kinase 5	35 days, 14:57:00
G1T5Y1	G1T5Y1	G1T5Y1_RABIT	MAPK1	Mitogen-activated protein kinase	90534.7
G1T5Y1;G1T5Z7	G1T5Z7;G1T5Y1	G1T5Y1_RABIT;G1T5Z7_RABIT	MAPK1;MAPK3	Mitogen-activated protein kinase	43055.2
A0A5F9CJB2;A0A5F9CT14;A0A5F9DMC8;G1TYT9	A0A5F9DMC8;A0A5F9CJB2;G1TYT9;A0A5F9CT14	A0A5F9CJB2_RABIT;A0A5F9CT14_RABIT;A0A5F9DMC8_RABIT;G1TYT9_RABIT	MAPK13	Isoform of A0A5F9DMC8, Mitogen-activated protein kinase 13	2673.68
A0A5F9CZ41	A0A5F9CZ41	A0A5F9CZ41_RABIT	MAPK13	Isoform of A0A5F9DMC8, Mitogen-activated protein kinase 14	35098.9
G1T5Z7	G1T5Z7	G1T5Z7_RABIT	MAPK3	Mitogen-activated protein kinase	70714.9
A0A5F9CLK5;A0A5F9CXP6;G1TPJ7	G1SZR5;A0A5F9CLK5;A0A5F9DG77;G1TPJ7;A0A5F9D907;A0A5F9CXP6;A0A5F9C9X2;A0A5F9CM49	A0A5F9CLK5_RABIT;A0A5F9CXP6_RABIT;G1TPJ7_RABIT	MAPK8	Mitogen-activated protein kinase	5694.93
P49139	K7EIB9;P49139	MAPK2_RABIT	MAPKAPK2	MAP kinase-activated protein kinase 2 (Fragment)	102 days, 18:21:00
G1SNN9	G1SNN9	G1SNN9_RABIT	MAPKAPK3	Non-specific serine/threonine protein kinase	10887.8
A0A5F9CFZ3;A0A5F9CN17;G1T199	A0A5F9CFZ3;A0A5F9CN17;G1T199	A0A5F9CFZ3_RABIT;A0A5F9CN17_RABIT;G1T199_RABIT	MAPKAPK5	MAPK activated protein kinase 5	19870.6
G1U949	G1U949	G1U949_RABIT	MAPRE1	APC-binding protein EB1	47558.7
A0A5F9CQN3;A0A5F9DKX9;G1SKE0	G1SKE0;A0A5F9DKX9;A0A5F9CQN3	A0A5F9CQN3_RABIT;A0A5F9DKX9_RABIT;G1SKE0_RABIT	MAPRE2	Isoform of G1SKE0, Microtubule-associated protein RP/EB family member 2	157 days, 20:03:00
[truncated: 2,852 more rows]

## Sheet: Rabbit_CE_PM_Orbitrap
Protein.Group	Protein.Ids	Protein.Names	Genes	First.Protein.Description	Rabbit_CE_PM_MaxLFQ_intensitiy
G1SYM4	G1SYM4	G1SYM4_RABIT	A1BG	Alpha-1B-glycoprotein	74037.5
G1SQ70	G1SQ70	G1SQ70_RABIT	A2M	Alpha-2-macroglobulin	12592.6
G1T6L2	G1T6L2	G1T6L2_RABIT	A2ML1	Alpha-2-macroglobulin like 1	1090000
G1T108	G1T108	G1T108_RABIT	AAAS	Aladin WD repeat nucleoporin	64746.7
G1T5H7	G1T5H7	G1T5H7_RABIT	AACS	Acetoacetyl-CoA synthetase	224814
G1T1G4	G1T1G4	G1T1G4_RABIT	AADAT	Aminoadipate aminotransferase	97115.6
G1SW24	G1SW24	G1SW24_RABIT	AARS	Alanine--tRNA ligase	14191.7
G1T508	G1T508	G1T508_RABIT	AASS	Lysine ketoglutarate reductase	165989
G1T050	G1T050	G1T050_RABIT	ABCB5	ATP binding cassette subfamily B member 5	30960.3
G1T8R2	G1T8R2	G1T8R2_RABIT	ABCB6	ATP binding cassette subfamily B member 6 (Langereis blood group)	88089.4
G1TCH9	G1TCH9	G1TCH9_RABIT	ABCB7	ATP binding cassette subfamily B member 7	119943
A0A5F9CCS0	A0A5F9CCS0	A0A5F9CCS0_RABIT	ABCC1	ABC-type glutathione-S-conjugate transporter	148746
A0A5F9CCS0;G1SI90	A0A5F9CCS0;G1SI90	A0A5F9CCS0_RABIT;G1SI90_RABIT	ABCC1;ABCC3	ABC-type glutathione-S-conjugate transporter	16072.9
A0A5F9CCS0;G1SI90;G1T7S5	G1T7S5;G1TK54;A0A5F9CCS0;G1SI90	A0A5F9CCS0_RABIT;G1SI90_RABIT;G1T7S5_RABIT	ABCC1;ABCC3;ABCC4	ABC-type glutathione-S-conjugate transporter	181513
G1SI90	G1SI90	G1SI90_RABIT	ABCC3	ABC-type glutathione-S-conjugate transporter	14947.9
G1T7S5	G1T7S5	G1T7S5_RABIT	ABCC4	ATP binding cassette subfamily C member 4	16107.5
G1SML4	G1SML4	G1SML4_RABIT	ABCD3	ATP binding cassette subfamily D member 3	196688
U3KND5	U3KND5	U3KND5_RABIT	ABHD12	2-arachidonoylglycerol hydrolase ABHD12	134587
G1SYE0	G1SYE0	G1SYE0_RABIT	ABHD14B	Abhydrolase domain containing 14B	260713
G1TMM5	G1TMM5	G1TMM5_RABIT	ABHD16A	Alpha/beta hydrolase domain-containing protein 16A	151194
A0A5F9C234	A0A5F9C234	A0A5F9C234_RABIT	ABHD17B	Abhydrolase domain containing 17B	100622
A0A5F9DMF8	A0A5F9DMF8	A0A5F9DMF8_RABIT	ABHD5	Abhydrolase domain containing 5	153973
G1SE63	G1SE63	G1SE63_RABIT	ABHD6	Abhydrolase domain containing 6	5510
G1SYI6	G1SYI6	G1SYI6_RABIT	ABI1	Abl interactor 1	245436
G1U0Q0	G1U0Q0	G1U0Q0_RABIT	ABLIM1	Actin binding LIM protein 1	86322.3
G1SNE9	G1SNE9	G1SNE9_RABIT	ABR	Active breakpoint cluster region-related protein	21343.5
G1SMQ4	G1SMQ4	G1SMQ4_RABIT	ABRACL	ABRA C-terminal-like protein	186421
G1SHI0	G1SHI0	G1SHI0_RABIT	ACAA1	Acetyl-CoA acyltransferase 1	244118
A0A5F9C1N1	A0A5F9C1N1	A0A5F9C1N1_RABIT	ACAA2	Acetyl-CoA acyltransferase 2	684662
G1T7I3	G1T7I3	G1T7I3_RABIT	ACACA	Acetyl-CoA carboxylase 1	54197.9
G1T1P3	G1T1P3	G1T1P3_RABIT	ACAD9	Acyl-CoA dehydrogenase family member 9	332305
U3KM39	U3KM39	U3KM39_RABIT	ACADM	Medium-chain specific acyl-CoA dehydrogenase, mitochondrial	277192
A0A5F9C8K0	A0A5F9C8K0	A0A5F9C8K0_RABIT	ACADS	Acyl-CoA dehydrogenase short chain	455302
G1SNP9	G1SNP9	G1SNP9_RABIT	ACADSB	Acyl-CoA dehydrogenase short/branched chain	110522
G1SS41	G1SS41	G1SS41_RABIT	ACADVL	Acyl-CoA dehydrogenase very long chain	288570
G1SIJ2	G1SIJ2	G1SIJ2_RABIT	ACAT1	Acetyl-CoA acetyltransferase 1	319559
G1T671	G1T671	G1T671_RABIT	ACAT2	Acetyl-CoA acetyltransferase 2	89598.5
G1T7B1	G1T7B1	G1T7B1_RABIT	ACBD3	Acyl-CoA binding domain containing 3	67307.8
G1TCJ8	G1TCJ8	G1TCJ8_RABIT	ACBD5	Acyl-CoA-binding domain-containing protein 5	31680.3
P12822	G1TYT4;P12822	ACE_RABIT	ACE	Angiotensin-converting enzyme	190610
G1TYT4	G1TYT4;A0A5F9CBE3	G1TYT4_RABIT	ACE	Angiotensin-converting enzyme	17874.2
G1SFW9	G1SFW9	G1SFW9_RABIT	ACIN1	Apoptotic chromatin condensation inducer 1	24491.8
A0A5F9C811	A0A5F9C811	A0A5F9C811_RABIT	ACLY	ATP-citrate synthase	65934.3
Q01059	Q01059;A0A5F9D787	ACOC_RABIT	ACO1	Cytoplasmic aconitate hydratase	75905.8
G1TUX2	G1TUX2	G1TUX2_RABIT	ACO2	Aconitate hydratase, mitochondrial	772565
A0A5F9CUP4	A0A5F9CUP4	A0A5F9CUP4_RABIT	ACOT8	Acyl-CoA thioesterase 8	14383.3
A0A5F9DF97	A0A5F9DF97	A0A5F9DF97_RABIT	ACOT9	Acyl-CoA thioesterase 9	481191
A0A5F9D7X0	A0A5F9D7X0	A0A5F9D7X0_RABIT	ACOX1	Acyl-coenzyme A oxidase	26789.5
G1T578	G1T578	G1T578_RABIT	ACP2	Acid phosphatase 2, lysosomal	142897
G1SYZ1	G1SYZ1	G1SYZ1_RABIT	ACP3	Acid phosphatase, prostate	504062
O97860	O97860	PPA5_RABIT	ACP5	Tartrate-resistant acid phosphatase type 5	48247.3
G1SI37	G1SI37	G1SI37_RABIT	ACSF2	Acyl-CoA synthetase family member 2	285506
A0A5F9CI04	A0A5F9CI04	A0A5F9CI04_RABIT	ACSL3	Acyl-CoA synthetase long chain family member 3	376144
A0A5F9CI04;A0A5F9CM09	A0A5F9CM09;A0A5F9CI04	A0A5F9CI04_RABIT;A0A5F9CM09_RABIT	ACSL3;ACSL4	Acyl-CoA synthetase long chain family member 3	340664
A0A5F9CM09	A0A5F9CM09	A0A5F9CM09_RABIT	ACSL4	Acyl-CoA synthetase long chain family member 4	104082
G1U743	G1U743	G1U743_RABIT	ACSL5	Acyl-CoA synthetase long chain family member 5	373721
A0A5F9DHN3	A0A5F9DHN3	A0A5F9DHN3_RABIT	ACSS2	Propionate--CoA ligase	27907.4
P62740	P68135;G1STB6;G1SL06;A0A0A0MQP7;G1SK59;P62740	ACTA_RABIT	ACTA2	Actin, aortic smooth muscle	5960000
P29751	P29751;G1SDT0;A0A5F9DKI8	ACTB_RABIT	ACTB	Actin, cytoplasmic 1	30000000
G1SDT0	G1SDT0	G1SDT0_RABIT	ACTBL2	Actin beta like 2	21000000
G1TEN1	G1TEN1	G1TEN1_RABIT	ACTL6A	Actin like 6A	9301.03
A0A5F9D1F7	A0A5F9DPI3;A0A5F9D1F7	A0A5F9D1F7_RABIT	ACTN1	Actinin alpha 1	163165
A0A5F9D1F7;G1TUC8;G1U4H8	G1U4H8;A0A5F9DPI3;A0A5F9D1F7;G1TUC8	A0A5F9D1F7_RABIT;G1TUC8_RABIT;G1U4H8_RABIT	ACTN1;ACTN3;ACTN4	Actinin alpha 1	1040000
A0A5F9D1F7;G1TUC8	A0A5F9D1F7;G1TUC8	A0A5F9D1F7_RABIT;G1TUC8_RABIT	ACTN1;ACTN4	Actinin alpha 1	3920000
G1U4H8	G1U4H8;A0A5F9DPI3	G1U4H8_RABIT	ACTN3	Actinin alpha 3 (gene/pseudogene)	1740000
G1TUC8	G1TUC8	G1TUC8_RABIT	ACTN4	Actinin alpha 4	3730000
A0A5F9CZV1	A0A5F9CZV1	A0A5F9CZV1_RABIT	ACTR1A	Actin related protein 1A	99948.3
G1TBJ7	G1TBJ7	G1TBJ7_RABIT	ACVR2A	Serine/threonine-protein kinase receptor	9077.21
G1SYL1	G1SYL1	G1SYL1_RABIT	ADA	Adenosine aminohydrolase	313332
A0A5F9CVY7	A0A5F9CVY7	A0A5F9CVY7_RABIT	ADAM10	Disintegrin and metalloproteinase domain-containing protein 10	1200000
G1SZC8	G1SZC8	G1SZC8_RABIT	ADAM17	ADAM metallopeptidase domain 17	167069
A0A5F9DS41	A0A5F9DS41	A0A5F9DS41_RABIT	ADAR	Adenosine deaminase RNA specific	65176.4
G1TVT1	G1TVT1	G1TVT1_RABIT	ADD1	Adducin 1	71104.7
U3KMQ6	U3KMQ6	U3KMQ6_RABIT	ADD3	Adducin 3	36619.6
G1TWN8	G1TWN8	G1TWN8_RABIT	ADGRF1	Adhesion G protein-coupled receptor F1	444863
G1T4I9	G1T4I9	G1T4I9_RABIT	ADGRF2	Adhesion G protein-coupled receptor F2	75059.3
A0A5F9CYW2	A0A5F9CYW2	A0A5F9CYW2_RABIT	ADGRF4	Adhesion G protein-coupled receptor F4	63086.9
A0A5F9CP02	A0A5F9CP02	A0A5F9CP02_RABIT	ADGRG1	ADGRG1 C-terminal fragment	353572
G1SSU5	G1SSU5	G1SSU5_RABIT	ADGRG2	Adhesion G protein-coupled receptor G2	166134
A0A5F9DEJ5	A0A5F9DEJ5	A0A5F9DEJ5_RABIT	ADGRL2	Adhesion G protein-coupled receptor L2	73518.1
O46649;O46650	O46650;A0A5F9C2J0;O46649	ADHP_RABIT;ADHQ_RABIT	ADH2-1;ADH2-2	Alcohol dehydrogenase class-2 isozyme 1	153497
O19053	O19053;A0A5F9CY33	ADHX_RABIT	ADH5	Alcohol dehydrogenase class-3	440629
A0A5F9CY33	A0A5F9CY33	A0A5F9CY33_RABIT	ADH5	Alcohol dehydrogenase 5	110243
G1SY88	G1SY88	G1SY88_RABIT	ADK	Adenosine kinase	52858.3
G1T1T4	G1T1T4	G1T1T4_RABIT	ADPGK	ADP dependent glucokinase	89960.9
G1T0H0	G1T0H0	G1T0H0_RABIT	ADPRS	ADP-ribosylhydrolase like 2	78785.5
G1TAV7	G1TAV7	G1TAV7_RABIT	ADRB2	Beta-2 adrenergic receptor	232000
A0A5F9D1F8	A0A5F9D1F8	A0A5F9D1F8_RABIT	ADSL	Adenylosuccinate lyase	21182.2
G1TXF8	G1TXF8	G1TXF8_RABIT	ADSS2	Adenylosuccinate synthetase	57523.4
A0A5F9DA87	A0A5F9DA87	A0A5F9DA87_RABIT	AFDN	Afadin, adherens junction formation factor	155451
G1TAC3	G1TAC3	G1TAC3_RABIT	AFG3L2	AFG3 like matrix AAA peptidase subunit 2	388591
G1SGN6	G1SGN6	G1SGN6_RABIT	AGA	Aspartylglucosaminidase	194849
G1TDX2	G1TDX2	G1TDX2_RABIT	AGK	Acylglycerol kinase	236024
P35574	P35574;G1TS42	GDE_RABIT	AGL	Glycogen debranching enzyme	27111.9
O77503	O77503	AGO2_RABIT	AGO2	Protein argonaute-2 (Fragment)	33168.7
G1SP22	G1SP22	G1SP22_RABIT	AGPAT1	1-acyl-sn-glycerol-3-phosphate acyltransferase	32777
U3KPJ6	U3KPJ6	U3KPJ6_RABIT	AGPS	Alkylglycerone-phosphate synthase	160009
G1SJZ5	G1SJZ5	G1SJZ5_RABIT	AGR2	Anterior gradient 2, protein disulphide isomerase family member	2580000
G1SXT1	A0A5F9CA55;G1SXT1	G1SXT1_RABIT	AHCYL1	Adenosylhomocysteinase like 1	34288.3
P80191	U3KMR2;P80191	FETUA_RABIT	AHSG	Alpha-2-HS-glycoprotein (Fragment)	123601
U3KMR2	U3KMR2	U3KMR2_RABIT	AHSG	Alpha-2-HS-glycoprotein	2231.09
G1TCV7	G1TCV7	G1TCV7_RABIT	AIDA	Axin interactor, dorsalization associated	55150
G1SIM3	G1SIM3	G1SIM3_RABIT	AIFM1	Apoptosis inducing factor mitochondria associated 1	353740
G1U1M3	G1U1M3	G1U1M3_RABIT	AIMP1	Aminoacyl tRNA synthetase complex interacting multifunctional protein 1	95870.8
G1T3N8	G1T3N8	G1T3N8_RABIT	AIMP2	Aminoacyl tRNA synthase complex-interacting multifunctional protein 2	24739.9
P00569	P00569	KAD1_RABIT	AK1	Adenylate kinase isoenzyme 1	442529
A0A5F9DRD9	A0A5F9DRD9;A0A5F9D7G1	A0A5F9DRD9_RABIT	AK2	Adenylate kinase 2, mitochondrial	367133
G1T188	G1T188	G1T188_RABIT	AK3	GTP:AMP phosphotransferase AK3, mitochondrial	158181
G1SYD2	G1SYD2	G1SYD2_RABIT	AK4	Adenylate kinase 4, mitochondrial	136821
A0A5F9C8E0	A0A5F9C8E0	A0A5F9C8E0_RABIT	AKR1A1	Alcohol dehydrogenase [NADP(+)]	259397
P15122	P15122;A0A5F9C4E2	ALDR_RABIT	AKR1B1	Aldo-keto reductase family 1 member B1	146133
G1TV43	G1TV43	G1TV43_RABIT	AKR1B10	Aldo-keto reductase family 1 member B10	264653
P80508	P80508;A0A5S8HWJ0	PE2R_RABIT	AKR1C5	Prostaglandin-E(2) 9-reductase	2570000
G1SCQ1	G1SCQ1	G1SCQ1_RABIT	AKR7L	Aldo-keto reductase family 7 like (gene/pseudogene)	210860
A0A5F9D4W9	A0A5F9D4W9	A0A5F9D4W9_RABIT	AKT3	Non-specific serine/threonine protein kinase	24139.9
G1U6B2	G1U6B2	G1U6B2_RABIT	ALAD	Delta-aminolevulinic acid dehydratase	369859
P49065	P49065;G1U9S2	ALBU_RABIT	ALB	Albumin	19600000
G1U9S2	G1U9S2	G1U9S2_RABIT	ALB	Albumin	4720000
G1T112	G1T112	G1T112_RABIT	ALCAM	Activated leukocyte cell adhesion molecule	1560000
O46651	O46651;G1T112	CD166_RABIT	ALCAM	CD166 antigen (Fragment)	875799
G1TM29	G1TM29	G1TM29_RABIT	ALDH16A1	Aldehyde dehydrogenase 16 family member A1	94109.2
G1SQ11	G1SQ11	G1SQ11_RABIT	ALDH18A1	Delta-1-pyrroline-5-carboxylate synthase	288117
Q8MI17	Q8MI17	AL1A1_RABIT	ALDH1A1	Retinal dehydrogenase 1	31100000
G1TCP3	G1TCP3	G1TCP3_RABIT	ALDH1A2	Aldehyde dehydrogenase 1 family member A2	4346.97
A0A5F9D390	A0A5F9D390	A0A5F9D390_RABIT	ALDH3A2	Aldehyde dehydrogenase	383150
G1T970	G1T970	G1T970_RABIT	ALDH4A1	Multifunctional fusion protein	96236.6
G1SIY9	G1SIY9	G1SIY9_RABIT	ALDH5A1	Succinate-semialdehyde dehydrogenase	31955.3
A0A5F9CR73	A0A5F9CR73	A0A5F9CR73_RABIT	ALDH6A1	Aldehyde dehydrogenase 6 family member A1	186503
A0A5F9DE25	A0A5F9DE25	A0A5F9DE25_RABIT	ALDH7A1	Aldehyde dehydrogenase (NAD(+))	516898
P00883	P00883	ALDOA_RABIT	ALDOA	Fructose-bisphosphate aldolase A	948326
G1T652	G1T652	G1T652_RABIT	ALDOC	Fructose-bisphosphate aldolase	25065.9
U3KM07	U3KM07	U3KM07_RABIT	ALG11	GDP-Man:Man(3)GlcNAc(2)-PP-Dol alpha-1,2-mannosyltransferase	50579.6
G1T6N8	G1T6N8	G1T6N8_RABIT	ALG12	Mannosyltransferase	33808.2
G1SPF4	G1SPF4	G1SPF4_RABIT	ALG2	Alpha-1,3/1,6-mannosyltransferase ALG2	29993.2
G1ST38	G1ST38	G1ST38_RABIT	ALG5	Dolichyl-phosphate beta-glucosyltransferase	308546
G1SLU6	G1SLU6	G1SLU6_RABIT	ALPL	Alkaline phosphatase	348070
A0A5F9DBB0	A0A5F9DBB0	A0A5F9DBB0_RABIT	AMFR	Autocrine motility factor receptor	46777.6
G1T4P1	G1T4P1	G1T4P1_RABIT	ANGPTL7	Angiopoietin like 7	236573
A0A5F9CNS6	A0A5F9CNS6	A0A5F9CNS6_RABIT	ANK2	Ankyrin 2	236870
G1T888	G1T888	G1T888_RABIT	ANKFY1	Ankyrin repeat and FYVE domain containing 1	68147.4
G1T2I7	G1T2I7	G1T2I7_RABIT	ANKH	ANKH inorganic pyrophosphate transport regulator	145716
A0A5F9DKX1	A0A5F9DKX1	A0A5F9DKX1_RABIT	ANKRD13A	Ankyrin repeat domain 13A	65177.2
G1SM55	G1SM55	G1SM55_RABIT	ANKRD22	Ankyrin repeat domain 22	302489
G1SCS8	G1SCS8	G1SCS8_RABIT	ANO6	Anoctamin	86441.7
U3KLY7	U3KLY7;A0A5F9DQJ8	U3KLY7_RABIT	ANP32B	Acidic nuclear phosphoprotein 32 family member B	553155
A0A5F9DGN7	A0A5F9DGN7	A0A5F9DGN7_RABIT	ANTXR1	ANTXR cell adhesion molecule 1	255807
P51662	G1TIS5;P51662	ANXA1_RABIT	ANXA1	Annexin A1	20300000
G1TIS5	G1TIS5	G1TIS5_RABIT	ANXA1	Annexin	17500000
P33477	G1U9U1;P33477	ANX11_RABIT	ANXA11	Annexin A11	1540000
G1TEM7	G1TEM7	G1TEM7_RABIT	ANXA3	Annexin	2440000
G1TA83	G1TA83	G1TA83_RABIT	ANXA4	Annexin	2070000
G1TED6	G1TED6	G1TED6_RABIT	ANXA5	Annexin	9070000
G1SNS9	G1SNS9	G1SNS9_RABIT	ANXA6	Annexin	1920000
Q9TS53	G1SNS9;Q9TS53	ANXA6_RABIT	ANXA6	Annexin A6	457219
A0A5F9DJR7	A0A5F9DJR7	A0A5F9DJR7_RABIT	ANXA7	Annexin	2040000
O97529	O97529;G1T6W4	ANXA8_RABIT	ANXA8	Annexin A8	2470000
G1T6W4	G1T6W4	G1T6W4_RABIT	ANXA8	Annexin	649592
G1SXB8	G1SXB8	G1SXB8_RABIT	AP1B1	AP complex subunit beta	132600
G1SL02;G1SXB8	G1SXB8;G1SL02	G1SL02_RABIT;G1SXB8_RABIT	AP1B1;AP2B1	AP complex subunit beta	139889
A0A5F9CCL7	A0A5F9CCL7	A0A5F9CCL7_RABIT	AP1G1	AP-1 complex subunit gamma	159465
G1TSM0	G1TSM0	G1TSM0_RABIT	AP1M2	AP-1 complex subunit mu-2	55944
A0A5F9DAM7	A0A5F9DAM7	A0A5F9DAM7_RABIT	AP2A1	AP-2 complex subunit alpha	109243
G1SL02	G1SL02	G1SL02_RABIT	AP2B1	AP complex subunit beta	176858
G1SM15	G1SM15;G1TZT2	G1SM15_RABIT	AP2M1	AP-2 complex subunit mu	176329
A0A5F9DFS4	A0A5F9DFS4	A0A5F9DFS4_RABIT	AP3B1	AP-3 complex subunit beta	59119.3
G1SY85	G1SY85	G1SY85_RABIT	AP3M1	AP-3 complex subunit mu-1	6794.09
G1SMY7	G1SMY7	G1SMY7_RABIT	APEH	Acyl-peptide hydrolase	95746.8
G1SN16	G1SN16	G1SN16_RABIT	APEX1	DNA-(apurinic or apyrimidinic site) endonuclease	136582
G1SWE2	G1SWE2	G1SWE2_RABIT	APH1A	Aph-1 homolog A, gamma-secretase subunit	35786.4
A0A5F9CD14	A0A5F9CD14	A0A5F9CD14_RABIT	API5	Apoptosis inhibitor 5	68678.5
A0A5F9C4I8	A0A5F9C4I8	A0A5F9C4I8_RABIT	APLP2	Amyloid beta precursor like protein 2	186187
A0A5F9CHT3	A0A5F9CHT3	A0A5F9CHT3_RABIT	APMAP	Adipocyte plasma membrane-associated protein	1740000
P09809	P09809;G1SZV5	APOA1_RABIT	APOA1	Apolipoprotein A-I	119910
G1SZV5	G1SZV5	G1SZV5_RABIT	APOA1	Apolipoprotein A-I	49522
G1TB49	G1TB49	G1TB49_RABIT	APOA1BP	NAD(P)H-hydrate epimerase	282959
B7NZM0	B7NZM0	B7NZM0_RABIT	APOA4	Apolipoprotein A-IV (Predicted)	61548.8
P37153	P37153;G1TIF8	APOD_RABIT	APOD	Apolipoprotein D	308491
P18287	P18287	APOE_RABIT	APOE	Apolipoprotein E	47659.6
G1SJK0	G1SJK0	G1SJK0_RABIT	APOOL	MICOS complex subunit	146253
G1SRT1	G1SRT1	G1SRT1_RABIT	APPL1	Adaptor protein, phosphotyrosine interacting with PH domain and leucine zipper 1	7753.69
A0A5F9DQC4	A0A5F9DQC4	A0A5F9DQC4_RABIT	AQP2	Aquaporin-2	27600000
G1TEK4	G1TEK4	G1TEK4_RABIT	AQP3	Aquaglyceroporin-3	4790000
A0A5F9CNB2	A0A5F9CD00;G1U2Y1;A0A5F9CNB2;G1U7D7	A0A5F9CNB2_RABIT	ARF3	ADP ribosylation factor 3	1940000
A0A5F9CNB2;G1U4K3	A0A5F9D4W8;G1U4K3;A0A5F9CNB2;A0A5F9DUZ2;G1U7D7	A0A5F9CNB2_RABIT;G1U4K3_RABIT	ARF3;ARF5	ADP ribosylation factor 3	1330000
G1U4K3	G1U4K3	G1U4K3_RABIT	ARF5	ADP ribosylation factor 5	272762
G1SFX7	G1SFX7	G1SFX7_RABIT	ARF6	ADP-ribosylation factor 6	686380
A0A5F9DRU7	A0A5F9DRU7	A0A5F9DRU7_RABIT	ARFGAP1	ADP ribosylation factor GTPase activating protein 1	64402.2
A0A5F9CDN7	A0A5F9CDN7	A0A5F9CDN7_RABIT	ARFIP1	ADP ribosylation factor interacting protein 1	48205.2
G1TB18	G1TB18	G1TB18_RABIT	ARHGAP1	Rho GTPase activating protein 1	481566
G1TXE3	G1TXE3	G1TXE3_RABIT	ARHGAP27	Rho GTPase activating protein 27	16312.3
G1TTL2	G1TTL2	G1TTL2_RABIT	ARHGAP5	Rho GTPase activating protein 5	11175.2
G1SQ46	G1SQ46	G1SQ46_RABIT	ARHGDIB	Rho GDP dissociation inhibitor beta	889062
G1SRT2	G1SRT2	G1SRT2_RABIT	ARHGEF37	Rho guanine nucleotide exchange factor 37	10243
G1TRZ6	G1TRZ6	G1TRZ6_RABIT	ARHGEF5	Rho guanine nucleotide exchange factor 5	58793.8
A0A5F9D4B0	A0A5F9D4B0	A0A5F9D4B0_RABIT	ARL15	ADP ribosylation factor like GTPase 15	407774
G1SPJ2	G1SPJ2	G1SPJ2_RABIT	ARL6IP1	ADP ribosylation factor like GTPase 6 interacting protein 1	278946
G1SUN1	G1SUN1	G1SUN1_RABIT	ARL6IP5	PRA1 family protein	1610000
G1TIX0	G1TIX0	G1TIX0_RABIT	ARL8A	ADP ribosylation factor like GTPase 8A	617902
A0A5F9CTC3	A0A5F9CTC3	A0A5F9CTC3_RABIT	ARMC8	Armadillo repeat-containing protein 8	11492.7
G1SHQ9	G1SHQ9	G1SHQ9_RABIT	ARMT1	Sugar phosphate phosphatase	3892.45
G1TVH9	G1TVH9	G1TVH9_RABIT	ARPC1B	Actin related protein 2/3 complex subunit 1B	170812
G1SP34	G1SP34	G1SP34_RABIT	ARPC2	Arp2/3 complex 34 kDa subunit	966965
G1T277	G1T277;A0A5F9DPR9	G1T277_RABIT	ARPC3	Actin-related protein 2/3 complex subunit 3	159455
G1U5Q7	G1U5Q7	G1U5Q7_RABIT	ARPC4	Actin-related protein 2/3 complex subunit 4	411832
G1SIT6	G1SIT6	G1SIT6_RABIT	ARPC5L	Actin-related protein 2/3 complex subunit 5	251806
G1SUZ7	G1SUZ7	G1SUZ7_RABIT	ARSA	Arylsulfatase A	110148
G1TD66	G1TD66	G1TD66_RABIT	ART4	NAD(P)(+)--arginine ADP-ribosyltransferase	36465.9
G1SQQ1	G1SQQ1	G1SQQ1_RABIT	ARVCF	ARVCF delta catenin family member	34922.9
A0A5F9DLS3	A0A5F9DLS3	A0A5F9DLS3_RABIT	ASAH1	Ceramidase	121159
G1SK97	G1SK97	G1SK97_RABIT	ASAP2	ArfGAP with SH3 domain, ankyrin repeat and PH domain 2	41865.3
G1U2E5	G1U2E5	G1U2E5_RABIT	ASNS	Asparagine synthetase [glutamine-hydrolyzing]	63230.4
G1T2K6	A0A5F9CH68;G1T2K6	G1T2K6_RABIT	ATAD1	ATPase family AAA domain containing 1	362956
G1T9W9	G1T9W9	G1T9W9_RABIT	ATG3	Autophagy related 3	65532.3
A0A5F9CHR8	A0A5F9CHR8	A0A5F9CHR8_RABIT	ATG7	Ubiquitin-like modifier-activating enzyme ATG7	47264.3
U3KMZ3	U3KMZ3	U3KMZ3_RABIT	ATIC	5-aminoimidazole-4-carboxamide ribonucleotide formyltransferase	769866
G1TE90	G1TE90	G1TE90_RABIT	ATL1	Atlastin GTPase 1	29167.9
A0A5F9DNY8	A0A5F9DNY8	A0A5F9DNY8_RABIT	ATL2	Atlastin GTPase 2	542609
G1TF32	G1TF32	G1TF32_RABIT	ATL3	Atlastin GTPase 3	1170000
A0A5F9DJ49	A0A5F9DJ49	A0A5F9DJ49_RABIT	ATOX1	Antioxidant 1 copper chaperone	493973
G1SW08	G1SW08	G1SW08_RABIT	ATP10D	Phospholipid-transporting ATPase	544274
A0A5F9D9P4	A0A5F9D9P4	A0A5F9D9P4_RABIT	ATP11A	Phospholipid-transporting ATPase	95328
Q9N0Z4	Q9N0Z4;A0A5F9CQ43	AT11B_RABIT	ATP11B	Phospholipid-transporting ATPase IF (Fragment)	20510.1
A0A5F9DNT0	A0A5F9DNT0	A0A5F9DNT0_RABIT	ATP13A2	ATPase cation transporting 13A2	4150.52
Q9N0Z6	Q9N0Z6;G1U5Y5	AT1A1_RABIT	ATP1A1	Sodium/potassium-transporting ATPase subunit alpha-1	14900000
G1U8M6	G1U8M6	G1U8M6_RABIT	ATP1A2	Sodium/potassium-transporting ATPase subunit alpha	334596
Q9TT37	A0A5F9CZY8;Q9TT37	AT1B1_RABIT	ATP1B1	Sodium/potassium-transporting ATPase subunit beta-1	973412
Q9GLC3	G1SD34;Q9GLC3	AT1B3_RABIT	ATP1B3	Sodium/potassium-transporting ATPase subunit beta-3	4980000
P20647	P20647;A0A5F9CYU0	AT2A2_RABIT	ATP2A2	Sarcoplasmic/endoplasmic reticulum calcium ATPase 2	1240000
A0A5F9CYU0	A0A5F9CYU0	A0A5F9CYU0_RABIT	ATP2A2	Calcium-transporting ATPase	88409.5
Q00804	Q00804;A0A5F9DRM7	AT2B1_RABIT	ATP2B1	Plasma membrane calcium-transporting ATPase 1	1880000
A0A5F9DRM7	A0A5F9DRM7	A0A5F9DRM7_RABIT	ATP2B1	Calcium-transporting ATPase	646500
A0A5F9CTD5;A0A5F9DRM7;A0A5F9DV33	G1SR77;A0A5F9CTD5;A0A5F9DRM7;A0A5F9DHK0;A0A5F9DL37;A0A5F9DV33	A0A5F9CTD5_RABIT;A0A5F9DRM7_RABIT;A0A5F9DV33_RABIT	ATP2B1;ATP2B2;ATP2B3	Calcium-transporting ATPase	1010000
A0A5F9DRM7;A0A5F9DV33	G1SR77;A0A5F9DRM7;A0A5F9DHK0;A0A5F9DV33	A0A5F9DRM7_RABIT;A0A5F9DV33_RABIT	ATP2B1;ATP2B3	Calcium-transporting ATPase	1370000
A0A5F9CTD5	A0A5F9CTD5	A0A5F9CTD5_RABIT	ATP2B2	Calcium-transporting ATPase	16948.1
A0A5F9DV33	G1SR77;A0A5F9DHK0;A0A5F9DL37;A0A5F9DV33	A0A5F9DV33_RABIT	ATP2B3	Calcium-transporting ATPase	2500000
A0A5F9D1N6	A0A5F9D1N6	A0A5F9D1N6_RABIT	ATP2C1	Calcium-transporting ATPase	97711.5
G1SQA8	G1SQA8	G1SQA8_RABIT	ATP5F1B	ATP synthase subunit beta	10800000
G1SM77	G1SM77	G1SM77_RABIT	ATP5F1C	ATP synthase subunit gamma	2970000
G1SEL8	G1SEL8	G1SEL8_RABIT	ATP5F1E	ATP synthase F1 subunit epsilon	160321
G1T2R1;G1TB58	A0A5F9DDS9;G1TB58;G1T2R1;G1SW65	G1T2R1_RABIT;G1TB58_RABIT	ATP5MC1;ATP5MC3	ATP synthase lipid-binding protein	412644
G1T923	G1T923	G1T923_RABIT	ATP6AP2	ATPase H(+)-transporting lysosomal accessory protein 2	73217
G1T8W7	G1T8W7	G1T8W7_RABIT	ATP6V0A1	V-type proton ATPase subunit a	325054
A0A5F9C7Y5;G1T8W7	A0A5F9C7Y5;G1T8W7	A0A5F9C7Y5_RABIT;G1T8W7_RABIT	ATP6V0A1;ATP6V0A2	V-type proton ATPase subunit a	15380.4
A0A5F9C7Y5	A0A5F9C7Y5	A0A5F9C7Y5_RABIT	ATP6V0A2	V-type proton ATPase subunit a	23404.6
G1SSE2	G1SSE2	G1SSE2_RABIT	ATP6V0C	V-type proton ATPase proteolipid subunit	18789.1
G1T239	G1T239	G1T239_RABIT	ATP6V0D1	ATPase H+ transporting V0 subunit d1	144197
G1SR29	G1SR29	G1SR29_RABIT	ATP6V1A	H(+)-transporting two-sector ATPase	373131
G1SEJ4	G1SEJ4	G1SEJ4_RABIT	ATP6V1B2	Vacuolar proton pump subunit B	399608
A0A5F9DUL5	A0A5F9DUL5	A0A5F9DUL5_RABIT	ATP6V1C1	V-type proton ATPase subunit C	35656
O97755	O97755;A0A5F9CIZ4	VATD_RABIT	ATP6V1D	V-type proton ATPase subunit D	34809.1
A0A5F9CIZ4	A0A5F9CIZ4	A0A5F9CIZ4_RABIT	ATP6V1D	V-type proton ATPase subunit D	21980
G1SS33	G1SS33	G1SS33_RABIT	ATP6V1E1	ATPase H+ transporting V1 subunit E1	124917
G1T6S6	G1T6S6	G1T6S6_RABIT	ATP6V1F	V-type proton ATPase subunit F	84580.2
G1TBC4	G1TBC4	G1TBC4_RABIT	ATP6V1H	V-type proton ATPase subunit H	76674
G1SXK9	G1SXK9	G1SXK9_RABIT	ATP8B1	Phospholipid-transporting ATPase	268750
A0A5F9D7H6	A0A5F9D7H6	A0A5F9D7H6_RABIT	ATP9A	Phospholipid-transporting ATPase	113871
G1T9C1	G1T9C1	G1T9C1_RABIT	AUP1	AUP1 lipid droplet regulating VLDL assembly factor	108149
G1TDA9	G1TDA9	G1TDA9_RABIT	B3GAT3	Galactosylgalactosylxylosylprotein 3-beta-glucuronosyltransferase	100677
A0A5F9D8S4	A0A5F9D8S4	A0A5F9D8S4_RABIT	B4GALT5	Beta-1,4-galactosyltransferase 5	149873
G1SZT6	G1SZT6	G1SZT6_RABIT	BABAM2	BRISC and BRCA1-A complex member 2	21109.3
G1T1S7	G1T1S7	G1T1S7_RABIT	BAG3	BCL2 associated athanogene 3	24705.9
G1SU30	G1SU30	G1SU30_RABIT	BAG6	BCL2-associated athanogene 6	79797
G1SDY2	G1SDY2	G1SDY2_RABIT	BAIAP2L1	BAR/IMD domain containing adaptor protein 2 like 1	7287.4
U3KMG3	U3KMG3	U3KMG3_RABIT	BAK1	BCL2 antagonist/killer 1	156602
G1SQZ2	G1SQZ2	G1SQZ2_RABIT	BAX	BCL2 associated X, apoptosis regulator	40945.4
G1TER3	G1TER3	G1TER3_RABIT	BCAP31	B-cell receptor-associated protein	2280000
G1U0T4	G1U0T4	G1U0T4_RABIT	BCAT2	Branched chain amino acid transaminase 2	31127.6
A0A5F9C4A1	A0A5F9C4A1	A0A5F9C4A1_RABIT	BCKDHB	Branched chain keto acid dehydrogenase E1 subunit beta	297932
G1TB74	G1TB74	G1TB74_RABIT	BCL2L13	BCL2 like 13	865525
A0A5F9DVB8	A0A5F9DVB8	A0A5F9DVB8_RABIT	BCO2	Beta-carotene oxygenase 2	53918.8
G1SGL4	G1SGL4	G1SGL4_RABIT	BCS1L	BCS1-like protein	48728.6
G1SZ23	G1SZ23	G1SZ23_RABIT	BDH1	3-hydroxybutyrate dehydrogenase 1	579152
G1SDV3	G1SDV3	G1SDV3_RABIT	BDH2	3-hydroxybutyrate dehydrogenase 2	6614.96
G1SPY6	G1SPY6	G1SPY6_RABIT	BFAR	Bifunctional apoptosis regulator	19089.4
G1TW70	G1TW70	G1TW70_RABIT	BFSP2	Beaded filament structural protein 2	29770.6
P13019	P13019;A0A5F9CNZ2	BLMH_RABIT	BLMH	Bleomycin hydrolase (Fragment)	491991
A0A5F9CNZ2	A0A5F9CNZ2	A0A5F9CNZ2_RABIT	BLMH	Bleomycin hydrolase	153313
A0A5F9CXN0	A0A5F9CXN0	A0A5F9CXN0_RABIT	BLVRA	Biliverdin reductase A	42808.8
G1SCG8	G1SCG8	G1SCG8_RABIT	BNIP1	BCL2 interacting protein 1	12291.7
G1SQN6	G1SQN6	G1SQN6_RABIT	BNIP2	BCL2 interacting protein 2	5148.92
G1SZM8	G1SZM8	G1SZM8_RABIT	BORCS5	BLOC-1-related complex subunit 5	60743.3
A0A5F9DHE0	A0A5F9DHE0	A0A5F9DHE0_RABIT	BPHL	Biphenyl hydrolase like	71317.9
G1ST97	G1ST97	G1ST97_RABIT	BPIFA1	BPI fold-containing family A member 1	55942.7
A0A5F9C8J1	A0A5F9C8J1	A0A5F9C8J1_RABIT	BPNT1	3'(2'), 5'-bisphosphate nucleotidase 1	148874
A0A5F9C5H8	A0A5F9C5H8	A0A5F9C5H8_RABIT	BPNT2	Inositol monophosphatase domain containing 1	164639
A0A5F9CCZ3	A0A5F9CTE6;A0A5F9CCZ3;G1TBN2	A0A5F9CCZ3_RABIT	BRAF	B-Raf proto-oncogene, serine/threonine kinase	60365.7
G1TBI4	G1TBI4	G1TBI4_RABIT	BROX	BRO1 domain- and CAAX motif-containing protein	111235
Q28740	Q28740	BASI_RABIT	BSG	Basigin	4280000
G1SHB7	G1SHB7	G1SHB7_RABIT	BST1	ADP-ribosyl cyclase/cyclic ADP-ribose hydrolase	717652
A0A5F9DAG6	A0A5F9DAG6	A0A5F9DAG6_RABIT	BTAF1	B-TFIID TATA-box binding protein associated factor 1	35378.9
A0A5F9CLX7	A0A5F9CLX7	A0A5F9CLX7_RABIT	BTBD11	BTB domain containing 11	33485.2
G1TKK2	G1TKK2	G1TKK2_RABIT	BTF3	Transcription factor BTF3	38904.9
G1TFI4	G1TFI4	G1TFI4_RABIT	BTF3L4	Transcription factor BTF3	133538
G1TDQ3	G1TDQ3	G1TDQ3_RABIT	BUB3	BUB3 mitotic checkpoint protein	54101.7
A0A5F9DAT6	A0A5F9DAT6	A0A5F9DAT6_RABIT	BZW2	Basic leucine zipper and W2 domains 2	117064
G1T443	G1T443	G1T443_RABIT	C11orf54	Chromosome 11 open reading frame 54	485981
G1T775	G1T775	G1T775_RABIT	C1orf116	Chromosome 1 open reading frame 116	25415.3
A0A5F9D5B6	A0A5F9D5B6	A0A5F9D5B6_RABIT	C1orf43	Chromosome 1 open reading frame 43	16419.1
A0A5F9DF82	A0A5F9DF82	A0A5F9DF82_RABIT	C1QB	Complement C1q B chain	15749.9
G1T8Q3	G1T8Q3	G1T8Q3_RABIT	C4orf33	Chromosome 4 open reading frame 33	25304.2
G1TFY7	G1TFY7	G1TFY7_RABIT	C6orf132	Chromosome 6 open reading frame 132	61789.4
G1SP83	G1SP83	G1SP83_RABIT	CA5B	Carbonic anhydrase	21605.5
G1T157	G1T157	G1T157_RABIT	CAB39	Calcium binding protein 39	82068.7
A0A5F9DBJ4;G1T157	G1T157;A0A5F9DBJ4	A0A5F9DBJ4_RABIT;G1T157_RABIT	CAB39;CAB39L	Calcium binding protein 39 like	55148.9
A0A5F9DBJ4	A0A5F9DBJ4	A0A5F9DBJ4_RABIT	CAB39L	Calcium binding protein 39 like	105683
P13806	A0A5F9DC96;P13806	CA2D1_RABIT	CACNA2D1	Voltage-dependent calcium channel subunit alpha-2/delta-1	139767
A0A5F9D440	A0A5F9D440	A0A5F9D440_RABIT	CAD	Aspartate carbamoyltransferase	93866.7
A0A5F9CAT4	A0A5F9CAT4	A0A5F9CAT4_RABIT	CADM1	Cell adhesion molecule 1	160422
A0A5F9DKY9	A0A5F9DKY9	A0A5F9DKY9_RABIT	CADM3	Cell adhesion molecule 3	39575.2
U3KN53	U3KN53	U3KN53_RABIT	CALCOCO2	Calcium binding and coiled-coil domain 2	35884.3
P62160	P02586;P62160	CALM_RABIT	CALM	Calmodulin	1110000
P15253	P15253	CALR_RABIT	CALR	Calreticulin	3930000
Q6XLQ7	Q6XLQ7	CALU_RABIT	CALU	Calumenin	519412
A0A5F9DCR4	A0A5F9DCR4	A0A5F9DCR4_RABIT	CALU	Calumenin	60533.8
A0A5F9CWE6;G1TI79	G1TI79;A0A5F9CWE6	A0A5F9CWE6_RABIT;G1TI79_RABIT	CAMK1;CAMK1D	Calcium/calmodulin dependent protein kinase ID	20807.1
O77708	A0A5F9CFN3;O77708	KCC2D_RABIT	CAMK2D	Calcium/calmodulin-dependent protein kinase type II subunit delta	304505
A0A5F9DUG6	A0A5F9DUG6	A0A5F9DUG6_RABIT	CAMK2G	Calcium/calmodulin-dependent protein kinase	196085
G1SN14	G1SN14	G1SN14_RABIT	CAND1	Cullin associated and neddylation dissociated 1	394926
G1U6H0	G1U6H0	G1U6H0_RABIT	CANX	Calnexin	3830000
P25230	P25230;G1T9L4	CAP18_RABIT	CAP18	Antimicrobial protein CAP18	42417.7
A0A5F9CMK0	G1T432;A0A5F9CMK0	A0A5F9CMK0_RABIT	CAP2	Cyclase associated actin cytoskeleton regulatory protein 2	683171
A0A5F9CDL7	A0A5F9CDL7	A0A5F9CDL7_RABIT	CAPG	Macrophage-capping protein	6130000
G1SJ23	G1SJ23	G1SJ23_RABIT	CAPN1	Calcium-activated neutral proteinase 1	1760000
P06815	P06815;G1SJ23	CAN1_RABIT	CAPN1	Calpain-1 catalytic subunit (Fragment)	1380000
G1TKY3	G1TKY3	G1TKY3_RABIT	CAPN2	Calcium-activated neutral proteinase 2	650971
P06814	G1TKY3;P06814	CAN2_RABIT	CAPN2	Calpain-2 catalytic subunit (Fragment)	599423
G1U496	G1U496	G1U496_RABIT	CAPN5	Calpain 5	504181
G1SSR4	G1SSR4	G1SSR4_RABIT	CAPN7	Calpain 7	46888.5
P06813	P06813	CPNS1_RABIT	CAPNS1	Calpain small subunit 1	1280000
A0A5F9CSW3	A0A5F9CSW3	A0A5F9CSW3_RABIT	CAPRIN1	Cell cycle associated protein 1	75424.7
G1SCY4	G1SCY4;A0A5F9D8J8;A0A5F9DEB0	G1SCY4_RABIT	CAPZA1	F-actin-capping protein subunit alpha	338890
Q09YN4	G1SCY4;Q09YN4;A0A5F9D8J8;A0A5F9DEB0	CAZA2_RABIT	CAPZA2	F-actin-capping protein subunit alpha-2	510685
G1T6Z1	G1T6Z1	G1T6Z1_RABIT	CARMIL1	Capping protein regulator and myosin 1 linker 1	26306.3
A0A5F9DPU0	A0A5F9DPU0	A0A5F9DPU0_RABIT	CASK	Calcium/calmodulin dependent serine protein kinase	88267.4
G1T625	G1T625	G1T625_RABIT	CASP6	Caspase 6	18545.3
A0A5F9C2R4	A0A5F9C2R4	A0A5F9C2R4_RABIT	CAT	Catalase	83819.6
Q09YN6	Q09YN6	CAV1_RABIT	CAV1	Caveolin-1	162077
Q09YN7	G1T7J8;Q09YN7	CAV2_RABIT	CAV2	Caveolin-2	5476.33
P47844	A0A5F9DEH6;P47844;G1TCA8;G1TNV4;G1U2X0;G1TNK9;G1TLJ2	CBR1_RABIT	CBR1	Carbonyl reductase [NADPH] 1	481242
G1TCA8	G1TCA8	G1TCA8_RABIT	CBR3	Carbonyl reductase 3	544098
G1SR07	G1SR07	G1SR07_RABIT	CBR4	Carbonyl reductase 4	110449
Q9N0V7	A0A5F9CLM2;Q9N0V7	CBS_RABIT	CBS	Cystathionine beta-synthase	204785
G1SEF2	G1SEF2	G1SEF2_RABIT	CC2D1B	Coiled-coil and C2 domain containing 1B	47590.5
G1T501	G1T501	G1T501_RABIT	CCAR2	Cell cycle and apoptosis regulator 2	100962
G1T9C7	G1T9C7	G1T9C7_RABIT	CCDC198	Coiled-coil domain containing 198	41121.6
A0A5F9DI59	A0A5F9DI59	A0A5F9DI59_RABIT	CCDC22	Coiled-coil domain-containing protein 22	14681.1
A0A5F9CAA9	A0A5F9CAA9	A0A5F9CAA9_RABIT	CCDC25	Coiled-coil domain-containing protein 25	14799.3
G1SLI0	G1SLI0	G1SLI0_RABIT	CCDC47	Coiled-coil domain-containing protein 47	144722
G1TE06	G1TE06	G1TE06_RABIT	CCDC71	Coiled-coil domain containing 71	117550
A0A5F9DM38	A0A5F9DM38	A0A5F9DM38_RABIT	CCT2	CCT-beta	308421
G1SCN8	G1SCN8	G1SCN8_RABIT	CCT3	T-complex protein 1 subunit gamma	540189
A0A5F9C3D7	A0A5F9C3D7	A0A5F9C3D7_RABIT	CCT4	T-complex protein 1 subunit delta	454760
G1TMS5	G1TMS5	G1TMS5_RABIT	CCT5	CCT-epsilon	280601
O77622	G1T341;A0A5F9C7X2;O77622	TCPZ_RABIT	CCT6	T-complex protein 1 subunit zeta	320458
G1U9T1	G1U9T1	G1U9T1_RABIT	CCT7	T-complex protein 1 subunit eta	354439
G1SHZ8	G1SHZ8	G1SHZ8_RABIT	CCT8	CCT-theta	782420
G1SR15	G1SR15	G1SR15_RABIT	CD109	CD109 molecule	95230.2
A0A5F9DE66	A0A5F9DE66	A0A5F9DE66_RABIT	CD302	CD302 molecule	7621.74
A0A5F9DPC5	A0A5F9DPC5	A0A5F9DPC5_RABIT	CD44	CD44 antigen	143205
O77541	A0A5F9CS30;O77541	CD59_RABIT	CD59	CD59 glycoprotein	20870
Q28709	G1TPC8;Q28709	CD63_RABIT	CD63	CD63 antigen	176967
G1TC74	G1TC74	G1TC74_RABIT	CD99L2	CD99 molecule like 2	14707.4
G1SV62	G1SV62	G1SV62_RABIT	CDC16	Cell division cycle 16	29473.3
A0A5F9DKJ1	A0A5F9DKJ1	A0A5F9DKJ1_RABIT	CDC42BPB	Non-specific serine/threonine protein kinase	16700.8
G1TDA7	G1TDA7	G1TDA7_RABIT	CDC5L	Cell division cycle 5 like	12607.7
G1SRZ3	G1SRZ3	G1SRZ3_RABIT	CDCP1	CUB domain containing protein 1	394434
G1TYT3	G1TYT3	G1TYT3_RABIT	CDH1	Cadherin-1	426319
G1TL92	G1TL92	G1TL92_RABIT	CDH13	Cadherin-13	1190000
A0A5F9DDS5	A0A5F9DDS5	A0A5F9DDS5_RABIT	CDH3	Cadherin 3	78675
G1SIH0	G1SIH0	G1SIH0_RABIT	CDK1	Cyclin dependent kinase 1	23456.5
A0A5F9CMA3;G1SIH0	A0A5F9CMA3;G1SIH0;G1T7L9	A0A5F9CMA3_RABIT;G1SIH0_RABIT	CDK1;CDK2	Cyclin dependent kinase 2	5040.43
A0A5F9CMA3	A0A5F9CMA3	A0A5F9CMA3_RABIT	CDK2	Cyclin dependent kinase 2	19231.2
G1U1H1	G1U1H1	G1U1H1_RABIT	CDK5	Cyclin dependent kinase 5	54623.1
A0A5F9CRJ0	A0A5F9CRJ0	A0A5F9CRJ0_RABIT	CDK5RAP3	CDK5 regulatory subunit associated protein 3	34713.6
G1TD39	G1TD39	G1TD39_RABIT	CDS1	Phosphatidate cytidylyltransferase	63133.5
G1SDW3	G1SDW3	G1SDW3_RABIT	CDS2	Phosphatidate cytidylyltransferase	91308.9
G1TA45	G1TA45	G1TA45_RABIT	CELSR2	Cadherin EGF LAG seven-pass G-type receptor 2	77607
G1SET5	G1SET5	G1SET5_RABIT	CEMIP2	Hyaluronoglucosaminidase	107007
G1T6G7	G1T6G7	G1T6G7_RABIT	CEP250	Centrosomal protein 250	170337
A0A5F9DIE7	A0A5F9DIE7	A0A5F9DIE7_RABIT	CEPT1	Choline/ethanolamine phosphotransferase 1	970330
A0A5F9DCA5	A0A5F9DCA5	A0A5F9DCA5_RABIT	CERS2	Ceramide synthase 2	42658.1
A0A5F9C395	A0A5F9C395	A0A5F9C395_RABIT	CERS3	Ceramide synthase 3	214300
A0A5F9CK22	A0A5F9CK22	A0A5F9CK22_RABIT	CERS6	Ceramide synthase 6	137579
P14943	G1T6K0;G1TMC5;G1SF18;G1T6X7;P12337;G1T7P3;P14943;G1T7Q5;Q29499;A0A5F9CBC5;A0A5F9D2L3;G1SDM4;G1SNB6	EST2_RABIT	CES2	Cocaine esterase	1660000
G1SX37	A0A5F9C8D3;G1SX37	G1SX37_RABIT	CFL2	Cofilin 2	485740
B7NZD9	B7NZD9	B7NZD9_RABIT	CGN	Cingulin (Predicted)	3683.41
G1TI83	G1TI83	G1TI83_RABIT	CHAT	Choline O-acetyltransferase	28977.1
G1SLX1	G1SLX1	G1SLX1_RABIT	CHL1	Cell adhesion molecule L1 like	95328
A0A5F9D9R2	A0A5F9D9R2	A0A5F9D9R2_RABIT	CHMP1B	Charged multivesicular body protein 1B	199187
G1TC07	G1TC07	G1TC07_RABIT	CHMP2A	Charged multivesicular body protein 2A	386931
G1SIL1	G1SIL1	G1SIL1_RABIT	CHMP4A	Charged multivesicular body protein 4A	37184
A0A5F9D877	A0A5F9D877	A0A5F9D877_RABIT	CISD1	CDGSH iron sulfur domain 1	326301
G1SCT0	G1SCT0	G1SCT0_RABIT	CKAP4	Cytoskeleton associated protein 4	2760000
P00567	A0A5F9DLC0;A0A5F9C9F1;P00567	KCRB_RABIT	CKB	Creatine kinase B-type	41481.1
P00563	P00563;G1TUS9	KCRM_RABIT	CKM	Creatine kinase M-type	131696
G1SME3	G1SME3	G1SME3_RABIT	CLCA2	Chloride channel accessory 2	31226.2
G1SIT0	G1SIT0	G1SIT0_RABIT	CLCC1	Chloride channel CLIC-like protein 1	213153
O18894	O18894	CLCN3_RABIT	CLCN3	H(+)/Cl(-) exchange transporter 3	13011.5
G1T1C3	G1T1C3	G1T1C3_RABIT	CLDN1	Claudin	141223
G1SZ42	G1TD67;G1SZ42	G1SZ42_RABIT	CLDN4	Claudin	882330
G1SS67	G1SS67	G1SS67_RABIT	CLDN7	Claudin	224861
Q95MF9	A0A5F9DAL4;Q95MF9;G1U4G9	CLIC1_RABIT	CLIC1	Chloride intracellular channel protein 1	1380000
G1U446	G1U446	G1U446_RABIT	CLINT1	Clathrin interactor 1	287190
Q28678	Q28678;G1THY2	ICLN_RABIT	CLNS1A	Methylosome subunit pICln	39918.9
A0A5F9DAJ7	A0A5F9DAJ7	A0A5F9DAJ7_RABIT	CLPB	ClpB homolog, mitochondrial AAA ATPase chaperonin	33521.7
G1TNT9	G1TNT9	G1TNT9_RABIT	CLPTM1	CLPTM1 regulator of GABA type A receptor forward trafficking	326257
G1SHM2	G1SHM2	G1SHM2_RABIT	CLPTM1L	CLPTM1 like	104984
A0A5F9CC37	A0A5F9CC37	A0A5F9CC37_RABIT	CLPX	Caseinolytic mitochondrial matrix peptidase chaperone subunit	76572.4
A0A5F9CJE1	A0A5F9CJE1	A0A5F9CJE1_RABIT	CLSTN1	Calsyntenin 1	6304.5
G1SCE4	G1SCE4	G1SCE4_RABIT	CLTA	Clathrin light chain	21356.8
A0A5F9DCD4	A0A5F9DCD4	A0A5F9DCD4_RABIT	CLTC	Clathrin heavy chain	2500000
A0A5F9DCD4;G1SF26	A0A5F9DCD4;G1SF26	A0A5F9DCD4_RABIT;G1SF26_RABIT	CLTC;CLTCL1	Clathrin heavy chain	465813
G1SF26	G1SF26	G1SF26_RABIT	CLTCL1	Clathrin heavy chain	243254
Q9XSC5	G1SQ27;Q9XSC5	CLUS_RABIT	CLU	Clusterin	2110000
A0A5F9CZ56	A0A5F9CZ56	A0A5F9CZ56_RABIT	CLYBL	Citrate lyase beta like	65310.8
G1T4S5	G1T4S5	G1T4S5_RABIT	CMAS	CMP-N-acetylneuraminic acid synthase	18942
G1T398	G1T398	G1T398_RABIT	CMPK1	UMP-CMP kinase	487992
G1SKV7	G1SKV7	G1SKV7_RABIT	CNDP2	Carnosine dipeptidase 2	384270
G1SDG9	G1SDG9	G1SDG9_RABIT	CNIH4	Cornichon family AMPA receptor auxiliary protein 4	79478.6
G1U7F4	G1U7F4	G1U7F4_RABIT	CNKSR1	Connector enhancer of kinase suppressor of Ras 1	5861.27
A0A5F9CCU5;G1TSJ4	A0A5F9CCU5;G1TSJ4	A0A5F9CCU5_RABIT;G1TSJ4_RABIT	CNNM1;CNNM2	Cyclin and CBS domain divalent metal cation transport mediator 2	99303.4
G1SRZ8	G1SRZ8	G1SRZ8_RABIT	CNOT1	CCR4-NOT transcription complex subunit 1	54239.5
G1THV8	G1THV8	G1THV8_RABIT	CNPY3	Canopy FGF signaling regulator 3	118273
G1SD09	G1SD09	G1SD09_RABIT	CNPY4	Canopy FGF signaling regulator 4	7739.31
G1T8Y0	G1T8Y0	G1T8Y0_RABIT	COASY	Coenzyme A synthase	57058.6
A0A5F9DSZ3	A0A5F9DSZ3	A0A5F9DSZ3_RABIT	COBLL1	Cordon-bleu WH2 repeat protein like 1	15664.9
Q28902	Q28902;G1T994	COCA1_RABIT	COL12A1	Collagen alpha-1(XII) chain (Fragment)	45818
G1T994	G1T994	G1T994_RABIT	COL12A1	Collagen alpha-1(XII) chain	30156.2
G1SIZ0	G1SIZ0	G1SIZ0_RABIT	COL17A1	Collagen type XVII alpha 1 chain	713612
G1TYB6	G1TYB6	G1TYB6_RABIT	COLEC12	Collectin-12	70906.6
A0A5F9DQ59	A0A5F9DQ59	A0A5F9DQ59_RABIT	COMT	Catechol O-methyltransferase	699180
G1SWJ0	G1SWJ0	G1SWJ0_RABIT	COMTD1	Catechol-O-methyltransferase domain containing 1	38556.5
G1T7I4	G1T7I4	G1T7I4_RABIT	COPA	Coatomer subunit alpha	835994
A0A5F9C3M1	A0A5F9C3M1	A0A5F9C3M1_RABIT	COPB1	Coatomer subunit beta	311597
G1SET0	G1SET0	G1SET0_RABIT	COPB2	Coatomer subunit beta'	470664
G1SQ22	G1SQ22	G1SQ22_RABIT	COPG1	Coatomer subunit gamma	45950.1
A0A5F9CSZ9;G1SQ22	G1SQ22;A0A5F9CSZ9	A0A5F9CSZ9_RABIT;G1SQ22_RABIT	COPG1;COPG2	Coatomer subunit gamma	96796.1
A0A5F9CSZ9	A0A5F9CSZ9	A0A5F9CSZ9_RABIT	COPG2	Coatomer subunit gamma	49276.8
G1SR16	G1SR16	G1SR16_RABIT	COPS2	COP9 signalosome complex subunit 2	30952.3
U3KMS5	U3KMS5	U3KMS5_RABIT	COPS3	COP9 signalosome complex subunit 3	90573.1
A0A5F9C9X1	A0A5F9C9X1	A0A5F9C9X1_RABIT	COPS4	COP9 signalosome complex subunit 4	15607.9
G1T1D9	G1T1D9	G1T1D9_RABIT	COPS5	COP9 signalosome subunit 5	16313.9
G1SD02	G1SD02	G1SD02_RABIT	COPS6	COP9 signalosome complex subunit 6	54624.3
A0A5F9CPJ6	A0A5F9CPJ6	A0A5F9CPJ6_RABIT	COQ8A	Atypical kinase COQ8A, mitochondrial	18210.2
Q9XS70	Q9XS70	COR1B_RABIT	CORO1B	Coronin-1B	221345
G1TRH5	G1TRH5	G1TRH5_RABIT	CORO1C	Coronin	337506
A0A5F9D6V9	A0A5F9D6V9	A0A5F9D6V9_RABIT	CORO2A	Coronin	34180.5
Q9TTT8	Q9TTT8;G1SG11	COX41_RABIT	COX4I1	Cytochrome c oxidase subunit 4 isoform 1, mitochondrial	2600000
G1SG11	A0A5F9CAY2;G1SG11	G1SG11_RABIT	COX4I1	Cytochrome c oxidase subunit 4	59253.7
G1TCZ0	G1TCZ0	G1TCZ0_RABIT	COX5B	Cytochrome c oxidase polypeptide Vb	94793.7
G1SZF9	G1SZF9	G1SZF9_RABIT	CPD	Carboxypeptidase D	201105
A0A5F9C7C8	A0A5F9C7C8	A0A5F9C7C8_RABIT	CPNE1	Cysteine desulfurase, mitochondrial	486793
A0A5F9C7C8;G1TEU5	G1TEU5;A0A5F9C7C8	A0A5F9C7C8_RABIT;G1TEU5_RABIT	CPNE1;CPNE3	Cysteine desulfurase, mitochondrial	1000000
G1SDK0	G1SDK0	G1SDK0_RABIT	CPNE2	Copine 2	35362.5
G1TEU5	G1TEU5	G1TEU5_RABIT	CPNE3	Copine 3	1980000
A0A5F9CLP4	A0A5F9CLP4;G1TL70	A0A5F9CLP4_RABIT	CPNE8	Copine 8	176613
G1SK75	G1SK75	G1SK75_RABIT	CPPED1	Calcineurin-like phosphoesterase domain-containing protein 1	6075.83
G1TC19	G1TC19	G1TC19_RABIT	CPT2	Carnitine palmitoyltransferase 2	157727
A0A5F9CHJ0	A0A5F9CHJ0	A0A5F9CHJ0_RABIT	CRELD1	Protein disulfide-isomerase	21241.4
G1SE50	G1SE50	G1SE50_RABIT	CRKL	CRK like proto-oncogene, adaptor protein	49032.2
A0A5F9CTV6	A0A5F9CTV6	A0A5F9CTV6_RABIT	CRTAC1	Cartilage acidic protein 1	1190000
A0A5F9DQV8	A0A5F9DQV8	A0A5F9DQV8_RABIT	CRTAP	Cartilage associated protein	52832.3
P02493	P02493	CRYAA_RABIT	CRYAA	Alpha-crystallin A chain	6020000
P41316	P41316	CRYAB_RABIT	CRYAB	Alpha-crystallin B chain	4830000
G1T2Y7	G1T2Y7	G1T2Y7_RABIT	CRYBA1	Crystallin beta A1	943642
A4L9I9	A4L9I9	CRBA2_RABIT	CRYBA2	Beta-crystallin A2	330825
G1TP92	G1TP92	G1TP92_RABIT	CRYBA4	Beta-A4 crystallin	16700000
G1TTL8	G1TTL8	G1TTL8_RABIT	CRYBB1	Beta-B1 crystallin	724817
A2IBH5	A2IBH5	CRBB2_RABIT	CRYBB2	Beta-crystallin B2	792619
G1SSH3	G1SSH3	G1SSH3_RABIT	CRYBB3	Beta-B3 crystallin	85905.6
G1T598	G1T598	G1T598_RABIT	CRYBG1	Crystallin beta-gamma domain containing 1	174472
A0A5F9DIT6	A0A5F9DIT6	A0A5F9DIT6_RABIT	CRYBG2	Crystallin beta-gamma domain containing 2	10223.8
G1T0C9	G1T0C9	G1T0C9_RABIT	CRYGA	Crystallin gamma A	156283
A0A5F9DAQ0	A0A5F9DAQ0	A0A5F9DAQ0_RABIT	CRYGD	Crystallin gamma D	786601
P14755	G1T5F8;P14755	CRYL1_RABIT	CRYL1	Lambda-crystallin	160654
G1SIW8	G1SIW8	G1SIW8_RABIT	CRYZ	Crystallin zeta	220754
A0A5F9DU85	A0A5F9DU85	A0A5F9DU85_RABIT	CS	Citrate synthase	1010000
G1TK30	G1TK30	G1TK30_RABIT	CSAD	Cysteine sulfinic acid decarboxylase	204235
A0A5F9CBG6	A0A5F9CBG6	A0A5F9CBG6_RABIT	CSDE1	Cold shock domain containing E1	39242.7
G1SNZ3	G1SNZ3	G1SNZ3_RABIT	CSE1L	Chromosome segregation 1-like protein	318196
P67828	A0A5F9DN01;A0A5F9DGX4;A0A5F9CUM8;G1U4M4;A0A5F9CV57;P67828	KC1A_RABIT	CSNK1A1	Casein kinase I isoform alpha	169378
A0A5F9DJR8	A0A5F9CVD1;A0A5F9DJR8	A0A5F9DJR8_RABIT	CSNK1D	Casein kinase I isoform delta	58538
P81123	A0A5F9CVD1;A0A5F9DJR8;P81123	KC1D_RABIT	CSNK1D	Casein kinase I isoform delta (Fragment)	18020.2
A0A5F9D7J4	A0A5F9D7J4	A0A5F9D7J4_RABIT	CSNK1G1	Non-specific serine/threonine protein kinase	23460.8
A0A5F9D7J4;G1T865	A0A5F9D7J4;G1T865	A0A5F9D7J4_RABIT;G1T865_RABIT	CSNK1G1;CSNK1G3	Non-specific serine/threonine protein kinase	108074
G1T865	G1T865	G1T865_RABIT	CSNK1G3	Non-specific serine/threonine protein kinase	72100.1
P33674	P33674;G1TQ31	CSK21_RABIT	CSNK2A1	Casein kinase II subunit alpha	138279
G1SN56	G1SN56	G1SN56_RABIT	CSNK2A2	Casein kinase 2 alpha 2	21432.7
P67873	P67873	CSK2B_RABIT	CSNK2B	Casein kinase II subunit beta	37389
G1SZ00	G1SZ00	G1SZ00_RABIT	CSRP1	Cysteine and glycine rich protein 1	78419.3
O97862	O97862;A0A5F9CA48	CYTC_RABIT	CST3	Cystatin-C	362899
G1TME7	G1TME7	G1TME7_RABIT	CSTB	Cystatin B	79795.7
A0A5F9CWB3	A0A5F9CWB3;A0A5F9DF35	A0A5F9CWB3_RABIT	CTBP2	C-terminal binding protein 2	65018.2
G1ST90	G1ST90	G1ST90_RABIT	CTH	Cystathionine gamma-lyase	26764.6
Q59I72	G1STP6;A0A5F9CDT1;Q59I72	CTNA1_RABIT	CTNNA1	Catenin alpha-1	2300000
A0A5F9CH47	A0A5F9CH47	A0A5F9CH47_RABIT	CTNNB1	Catenin beta 1	826465
A0A5F9CH47;G1T2J0	G1T2J0;A0A5F9CH47	A0A5F9CH47_RABIT;G1T2J0_RABIT	CTNNB1;JUP	Catenin beta 1	2060000
G1SSH0	G1SSH0	G1SSH0_RABIT	CTNNBL1	Catenin beta like 1	28787
A0A5F9D429	A0A5F9D429	A0A5F9D429_RABIT	CTNND1	Catenin delta 1	5240000
G1TBC8	G1TBC8	G1TBC8_RABIT	CTPS1	CTP synthase	52724
G1SI74	G1SI74	G1SI74_RABIT	CTPS2	CTP synthase	42021.4
A0A5F9DMP1	A0A5F9DMP1	A0A5F9DMP1_RABIT	CTSA	Carboxypeptidase	104951
A0A5F9CEP9	A0A5F9CEP9	A0A5F9CEP9_RABIT	CTSB	Cathepsin B	338497
G1T7L0	G1T7L0	G1T7L0_RABIT	CTSC	Cathepsin C	322322
A0A5F9CYU5	A0A5F9CYU5	A0A5F9CYU5_RABIT	CTSV	Cathepsin V	141371
G1SPB7	G1SPB7	G1SPB7_RABIT	CTSZ	Cathepsin X	85565.3
A0A5F9CDR6	A0A5F9CDR6	A0A5F9CDR6_RABIT	CTTN	Cortactin	449104
G1SHS4	G1SHS4	G1SHS4_RABIT	CUL1	Cullin 1	10437.3
G1T810	G1T810	G1T810_RABIT	CUL2	Cullin 2	31309.5
A0A5F9CCH5	A0A5F9CCH5	A0A5F9CCH5_RABIT	CUL3	Cullin 3	106283
A0A5F9D3K0;G1SXJ6	A0A5F9D3K0;G1SXJ6	A0A5F9D3K0_RABIT;G1SXJ6_RABIT	CUL4A;CUL4B	Cullin 4B	49319.9
Q29425	Q29425;G1T087	CUL5_RABIT	CUL5	Cullin-5	26008.6
A0A5F9DDU7	A0A5F9DDU7	A0A5F9DDU7_RABIT	CXADR	Uncharacterized protein	307376
P00169	P00169	CYB5_RABIT	CYB5A	Cytochrome b5	908932
G1STN6	G1STN6	G1STN6_RABIT	CYB5B	Cytochrome b5 type B	2440000
G1TCE2	G1TCE2	G1TCE2_RABIT	CYB5R1	NADH-cytochrome b5 reductase	81769.7
G1T705;G1TCE2	G1T705;G1TCE2	G1T705_RABIT;G1TCE2_RABIT	CYB5R1;CYB5R3	NADH-cytochrome b5 reductase	90541.4
G1TV68	G1TV68	G1TV68_RABIT	CYB5R2	NADH-cytochrome b5 reductase	239963
G1T705	G1T705	G1T705_RABIT	CYB5R3	NADH-cytochrome b5 reductase	1760000
P00008	G1TY21;P00008;G1U0B4	CYC_RABIT	CYCS	Cytochrome c	140939
G1SZW0	G1SZW0	G1SZW0_RABIT	CYFIP1	Cytoplasmic FMR1-interacting protein	471929
A0A5F9CHM4	A0A5F9CHM4	A0A5F9CHM4_RABIT	CYP20A1	Cytochrome P450 family 20 subfamily A member 1	691993
P17177	P17177;G1SJK7	CP27A_RABIT	CYP27A1	Sterol 26-hydroxylase, mitochondrial	31011
G1SWM9	G1SWM9	G1SWM9_RABIT	CYP27C1	Cytochrome P450 family 27 subfamily C member 1	37406.6
P52786	P52786	CP2J1_RABIT	CYP2J1	Cytochrome P450 2J1	251185
A0A5F9D833	A0A5F9D833	A0A5F9D833_RABIT	CYP2S1	Cytochrome P450 family 2 subfamily S member 1	15911.8
P15128	P15128;A0A5F9CS21	CP4B1_RABIT	CYP4B1	Cytochrome P450 4B1	34548.3
G1TDA8	G1TDA8	G1TDA8_RABIT	CYP4F22	Cytochrome P450 family 4 subfamily F member 22	17232.9
G1SM08	G1SM08	G1SM08_RABIT	CYP51A1	Cytochrome P450 family 51 subfamily A member 1	208955
G1SU04	G1T5Y2;G1SU04;A0A5F9C9D2	G1SU04_RABIT	CYRIA	Family with sequence similarity 49 member A	52127.6
A0A5F9CQY4;G1TY08	A0A5F9CQY4;G1TY08	A0A5F9CQY4_RABIT;G1TY08_RABIT	CYTH1;CYTH2	Cytohesin 2	32310.6
G1T461	G1T461	G1T461_RABIT	CZIB	CXXC motif containing zinc binding protein	94083
A0A5F9CND1	A0A5F9CND1	A0A5F9CND1_RABIT	DAAM1	Dishevelled associated activator of morphogenesis 1	83688.6
G1T720	G1T720	G1T720_RABIT	DAD1	Dolichyl-diphosphooligosaccharide--protein glycosyltransferase subunit DAD1	186716
Q28685	Q28685	DAG1_RABIT	DAG1	Dystroglycan	24378
G1SMI7	G1SMI7	G1SMI7_RABIT	DAP3	Death associated protein 3	43557.3
A0A5F9DGE5	A0A5F9DGE5	A0A5F9DGE5_RABIT	DARS1	Aspartate--tRNA ligase, cytoplasmic	187197
A0A5F9CII1	A0A5F9CII1	A0A5F9CII1_RABIT	DCAF8	DDB1 and CUL4 associated factor 8	24482
G1SRY7	G1SRY7	G1SRY7_RABIT	DCAKD	Dephospho-CoA kinase domain containing	44062
G1SJ55	G1SJ55	G1SJ55_RABIT	DCBLD1	Discoidin, CUB and LCCL domain containing 1	17798.2
Q28888	Q28888	PGS2_RABIT	DCN	Decorin	95402.2
A0A5F9CQD4	A0A5F9CQD4	A0A5F9CQD4_RABIT	DCTN2	Dynactin subunit 2	117784
G1TIN3	G1TIN3	G1TIN3_RABIT	DCUN1D3	DCN1-like protein	37862.2
G1SFV7	G1SFV7	G1SFV7_RABIT	DDB1	DNA damage-binding protein 1	365975
G1SGS2	G1SGS2	G1SGS2_RABIT	DDB2	DNA damage-binding protein 2	92814.3
A0A5F9CA62	A0A5F9CA62	A0A5F9CA62_RABIT	DDOST	Dolichyl-diphosphooligosaccharide--protein glycosyltransferase 48 kDa subunit	1640000
G1T3Q2	G1T3Q2	G1T3Q2_RABIT	DDRGK1	DDRGK domain-containing protein 1	13126.1
G1SS73	G1SS73	G1SS73_RABIT	DDX1	ATP-dependent RNA helicase DDX1	221743
G1SMY1	G1SMY1	G1SMY1_RABIT	DDX17	RNA helicase	260034
A0A5F9DAG9;G1SMY1;G1T336	A0A5F9DAG9;G1SMY1;G1T336	A0A5F9DAG9_RABIT;G1SMY1_RABIT;G1T336_RABIT	DDX17;DDX3X;DDX5	DEAD box protein 5	338232
A0A5F9DAG9;G1SMY1	A0A5F9DAG9;G1SMY1	A0A5F9DAG9_RABIT;G1SMY1_RABIT	DDX17;DDX5	DEAD box protein 5	488566
A0A5F9CDT8;A0A5F9CKE8	A0A5F9CKE8;A0A5F9CDT8	A0A5F9CDT8_RABIT;A0A5F9CKE8_RABIT	DDX19A;DDX19B	RNA helicase	48893.1
G1SIJ7	G1SIJ7	G1SIJ7_RABIT	DDX21	RNA helicase	25453.4
G1U7I9	G1U7I9	G1U7I9_RABIT	DDX39B	RNA helicase	587498
G1T336	G1T336	G1T336_RABIT	DDX3X	RNA helicase	194111
G1T2U6	G1T2U6	G1T2U6_RABIT	DDX46	RNA helicase	7678.4
A0A5F9DAG9	A0A5F9DAG9	A0A5F9DAG9_RABIT	DDX5	DEAD box protein 5	73626.8
G1SPT2	G1SPT2	G1SPT2_RABIT	DDX6	RNA helicase	184078
G1TQJ5	G1TQJ5	G1TQJ5_RABIT	DEK	DEK proto-oncogene	36336.3
G1SMZ7	G1SMZ7	G1SMZ7_RABIT	DENND10	DENN domain containing 10	6460.08
A0A5F9D3W7;G1SZP2	G1SZP2;A0A5F9D3W7	A0A5F9D3W7_RABIT;G1SZP2_RABIT	DENND1B;DENND1C	DENN domain containing 1B	30792.1
G1TF92	G1TF92	G1TF92_RABIT	DENND4C	DENN domain containing 4C	23173.8
G1T6C1	G1T6C1	G1T6C1_RABIT	DERA	2-deoxy-D-ribose 5-phosphate aldolase	36343.5
G1SWK4	G1SWK4	G1SWK4_RABIT	DERL1	Derlin	216396
G1TRX7	G1TRX7	G1TRX7_RABIT	DGKA	Diacylglycerol kinase	90674.8
G1SNE3	G1SNE3	G1SNE3_RABIT	DHCR24	Delta(24)-sterol reductase	123522
G1SWF3	G1SWF3	G1SWF3_RABIT	DHODH	Dihydroorotate dehydrogenase (quinone), mitochondrial	13719.6
G1SIP1	G1SIP1	G1SIP1_RABIT	DHRS1	Dehydrogenase/reductase 1	470653
G1TTJ1	G1TTJ1	G1TTJ1_RABIT	DHRS11	Dehydrogenase/reductase 11	252472
G1T8Z1	G1T8Z1	G1T8Z1_RABIT	DHRS13	Dehydrogenase/reductase 13	15636
Q9GKX2	Q9GKX2;G1TRJ1	DHRS4_RABIT	DHRS4	Dehydrogenase/reductase SDR family member 4 (Fragment)	75793.8
G1T6M2	G1T6M2	G1T6M2_RABIT	DHRS7B	Dehydrogenase/reductase 7B	324300
G1SWY2	G1SWY2	G1SWY2_RABIT	DHTKD1	Oxoglutarate dehydrogenase (succinyl-transferring)	20610.5
G1SIW1	A0A5F9C893;G1SGY7;G1SIW1	G1SIW1_RABIT	DHX15	RNA helicase	170589
G1U383	G1U383	G1U383_RABIT	DHX29	ATP-dependent RNA helicase DHX29	10963.3
G1SR61	G1SR61	G1SR61_RABIT	DHX30	RNA helicase	25091.7
A0A5F9C8S1	A0A5F9C8S1	A0A5F9C8S1_RABIT	DHX9	DEAH box protein 9	118087
G1TZ19	G1TZ19	G1TZ19_RABIT	DIABLO	Diablo homolog, mitochondrial	8689.18
G1SMM2	G1SMM2	G1SMM2_RABIT	DIP2A	Disco interacting protein 2 homolog A	4783.13
A0A5F9CIT3;G1SMM2	G1SMM2;A0A5F9CIT3	A0A5F9CIT3_RABIT;G1SMM2_RABIT	DIP2A;DIP2B	Disco interacting protein 2 homolog B	23761
A0A5F9CIT3	A0A5F9CIT3	A0A5F9CIT3_RABIT	DIP2B	Disco interacting protein 2 homolog B	36834.4
G1STV8	G1STV8	G1STV8_RABIT	DIP2C	Disco interacting protein 2 homolog C	15493.2
G1T3Q1	G1T3Q1	G1T3Q1_RABIT	DIPK2A	Divergent protein kinase domain 2A	17785.1
G1SRG3	G1SRG3	G1SRG3_RABIT	DIS3	DIS3 homolog, exosome endoribonuclease and 3'-5' exoribonuclease	19956.9
A0A5F9C6Y0	A0A5F9C6Y0	A0A5F9C6Y0_RABIT	DLAT	Acetyltransferase component of pyruvate dehydrogenase complex	911020
G1SZ18	G1SZ18	G1SZ18_RABIT	DLG1	Discs large MAGUK scaffold protein 1	259368
A0A5F9C4H0;G1SZ18	A0A5F9C4H0;G1SZ18	A0A5F9C4H0_RABIT;G1SZ18_RABIT	DLG1;DLG2	Discs large MAGUK scaffold protein 2	232274
A0A5F9C4H0	A0A5F9C4H0	A0A5F9C4H0_RABIT	DLG2	Discs large MAGUK scaffold protein 2	305602
G1TD43	G1TD43	G1TD43_RABIT	DLG3	Discs large MAGUK scaffold protein 3	71740.1
G1T9T5	G1T9T5	G1T9T5_RABIT	DLST	Dihydrolipoyllysine-residue succinyltransferase component of 2-oxoglutarate dehydrogenase complex, mitochondrial	610733
G1SML9	G1U9C0;A0A5F9C2E1;G1SML9	G1SML9_RABIT	DNAJA1	DnaJ heat shock protein family (Hsp40) member A1	97829.6
G1SMM5	G1SMM5	G1SMM5_RABIT	DNAJA2	DnaJ heat shock protein family (Hsp40) member A2	1220000
G1SR83	G1SR83	G1SR83_RABIT	DNAJB14	DnaJ heat shock protein family (Hsp40) member B14	6689.79
G1T3U5	G1T3U5	G1T3U5_RABIT	DNAJB4	DnaJ heat shock protein family (Hsp40) member B4	46286.6
G1SCI2	G1SCI2;A0A5F9CZ65	G1SCI2_RABIT	DNAJB6	DnaJ heat shock protein family (Hsp40) member B6	91269.4
G1SG44	G1SG44	G1SG44_RABIT	DNAJC10	DnaJ homolog subfamily C member 10	64352.1
G1T0F3	G1T0F3	G1T0F3_RABIT	DNAJC11	DnaJ heat shock protein family (Hsp40) member C11	170398
G1SDM6	G1SDM6	G1SDM6_RABIT	DNAJC13	DnaJ heat shock protein family (Hsp40) member C13	31928.3
G1TE27	G1TE27	G1TE27_RABIT	DNAJC3	DnaJ heat shock protein family (Hsp40) member C3	72729.6
G1TGM9	G1TGM9	G1TGM9_RABIT	DNASE2	Deoxyribonuclease II	5524.31
A0A5F9D7H7	A0A5F9D7H7	A0A5F9D7H7_RABIT	DNM1L	Dynamin-1-like protein	36950.2
A0A5F9CXE0	A0A5F9CXE0	A0A5F9CXE0_RABIT	DNM2	Dynamin GTPase	241754
A0A5F9CXE0;A0A5F9DJH0	A0A5F9DJH0;A0A5F9CXE0	A0A5F9CXE0_RABIT;A0A5F9DJH0_RABIT	DNM2;DNM3	Dynamin GTPase	101570
A0A5F9DJH0	A0A5F9DJH0	A0A5F9DJH0_RABIT	DNM3	Dynamin GTPase	137743
G1T3E6	G1T3E6	G1T3E6_RABIT	DNPEP	Aspartyl aminopeptidase	171809
G1SFG8	G1SFG8	G1SFG8_RABIT	DOCK1	Dedicator of cytokinesis 1	52503.3
G1SJ96	G1SJ96	G1SJ96_RABIT	DOCK8	Dedicator of cytokinesis 8	30583.4
A0A5F9C645	G1T5W6;A0A5F9C645	A0A5F9C645_RABIT	DOCK9	Dedicator of cytokinesis 9	20480.6
G1U5S7	G1U5S7	G1U5S7_RABIT	DPAGT1	GlcNAc-1-P transferase	16109.7
G1T7Y5	G1T7Y5	G1T7Y5_RABIT	DPM1	Dolichol-phosphate mannosyltransferase subunit 1	749584
G1T090	G1T090	G1T090_RABIT	DPP3	Dipeptidyl peptidase 3	307101
A0A5F9CJ15	A0A5F9CJ15	A0A5F9CJ15_RABIT	DPY19L1	Dpy-19 like C-mannosyltransferase 1	17278.4
G1T4Y0	G1T4Y0	G1T4Y0_RABIT	DPY19L3	Dpy-19 like C-mannosyltransferase 3	14366.3
G1U974	G1U974	G1U974_RABIT	DPYSL2	Dihydropyrimidinase-related protein 2	22780.6
A0A5F9DCV7;G1U974	G1U974;A0A5F9DCV7	A0A5F9DCV7_RABIT;G1U974_RABIT	DPYSL2;DPYSL3	Dihydropyrimidinase like 3	87456.3
A0A5F9DCV7	A0A5F9DCV7	A0A5F9DCV7_RABIT	DPYSL3	Dihydropyrimidinase like 3	176983
A0A5F9DN37	A0A5F9DN37	A0A5F9DN37_RABIT	DRG1	Developmentally regulated GTP binding protein 1	62444.2
A0A5F9CZD8	A0A5F9CZD8	A0A5F9CZD8_RABIT	DSC2	Desmocollin 2	3210000
A0A5F9CZD8;G1T3G7	A0A5F9CZD8;G1T3G7	A0A5F9CZD8_RABIT;G1T3G7_RABIT	DSC2;DSC3	Desmocollin 2	408352
G1T3G7	G1T3G7	G1T3G7_RABIT	DSC3	Desmocollin 3	153099
G1SR48	G1SR48	G1SR48_RABIT	DSG1	Desmoglein 1	2240000
G1T4V7	G1T4V7	G1T4V7_RABIT	DSP	Desmoplakin	538891
G1T6S4	G1T6S4	G1T6S4_RABIT	DST	Dystonin	24553.3
A0A5F9DUI0;G1T6S4	A0A5F9DUI0;G1T6S4	A0A5F9DUI0_RABIT;G1T6S4_RABIT	DST;MACF1	Microtubule actin crosslinking factor 1	42587.5
G1U0X0	G1U0X0	G1U0X0_RABIT	DTX3L	E3 ubiquitin-protein ligase	23276.4
G1SQ07	G1SQ07	G1SQ07_RABIT	DTYMK	dTMP kinase	38104.3
G1T759	G1T759	G1T759_RABIT	DUOX1	NAD(P)H oxidase (H(2)O(2)-forming)	793725
A0A5F9D767;G1T759	A0A5F9D767;G1T759	A0A5F9D767_RABIT;G1T759_RABIT	DUOX1;DUOX2	NAD(P)H oxidase (H(2)O(2)-forming)	507625
A0A5F9D767	A0A5F9D767	A0A5F9D767_RABIT	DUOX2	NAD(P)H oxidase (H(2)O(2)-forming)	478022
G1T738	G1T738;A0A5F9CTK0	G1T738_RABIT	DUOXA2	Dual oxidase maturation factor 2	726560
A0A5F9CLR1	A0A5F9CLR1	A0A5F9CLR1_RABIT	DYNC1I2	Dynein cytoplasmic 1 intermediate chain 2	399966
A0A5F9D899	A0A5F9D899	A0A5F9D899_RABIT	DYNC1LI1	Dynein light intermediate chain	203051
A0A5F9D899;G1SM56	A0A5F9D899;G1SM56	A0A5F9D899_RABIT;G1SM56_RABIT	DYNC1LI1;DYNC1LI2	Dynein light intermediate chain	104233
G1SM56	G1SM56	G1SM56_RABIT	DYNC1LI2	Dynein light intermediate chain	165024
G1TBW9	P63169;G1TBW9	G1TBW9_RABIT	DYNLL2	Dynein light chain	73546.4
G1T4I7	G1T4I7	G1T4I7_RABIT	DYNLT1	Dynein light chain Tctex-type 1	70995.5
A0A5F9CKD8	A0A5F9CKD8	A0A5F9CKD8_RABIT	ECHDC1	Ethylmalonyl-CoA decarboxylase 1	451178
G1SDD0	G1SDD0	G1SDD0_RABIT	ECHS1	Enoyl-CoA hydratase, short chain 1	833399
G1U0Y6	G1U0Y6	G1U0Y6_RABIT	ECI1	Enoyl-CoA delta isomerase 1	77327.9
G1SLF8	G1SLF8	G1SLF8_RABIT	ECPAS	Ecm29 proteasome adaptor and scaffold	27232
G1SLP7	G1SLP7	G1SLP7_RABIT	ECSIT	Evolutionarily conserved signaling intermediate in Toll pathway, mitochondrial	34010.7
G1SCQ0	G1SCQ0	G1SCQ0_RABIT	EDEM3	alpha-1,2-Mannosidase	22949.2
P68105	G1TM98;A0A5F9C1Y0;P68105;G1T3I6;A0A5F9CB36	EF1A1_RABIT	EEF1A1	Elongation factor 1-alpha 1	17900000
P34826	G1TQR2;P34826;A0A5F9D978	EF1B_RABIT	EEF1B	Elongation factor 1-beta	352569
P34826;P53787	G1TQR2;P53787;P34826;A0A5F9D978	EF1B_RABIT;EF1D_RABIT	EEF1B;EEF1D	Elongation factor 1-beta	238622
P53787	P53787	EF1D_RABIT	EEF1D	Elongation factor 1-delta	426364
P29694	A0A5F9CKQ1;P29694	EF1G_RABIT	EEF1G	Elongation factor 1-gamma	518894
A0A5F9CQ29	A0A5F9CQ29	A0A5F9CQ29_RABIT	EFCAB14	EF-hand calcium binding domain 14	9502.27
G1T7U6	G1T7U6	G1T7U6_RABIT	EFEMP1	EGF containing fibulin extracellular matrix protein 1	81570
A0A5F9DRP1	A0A5F9DRP1	A0A5F9DRP1_RABIT	EFL1	Elongation factor like GTPase 1	22892
A0A5F9D9T4	A0A5F9D9T4	A0A5F9D9T4_RABIT	EFR3A	EFR3 homolog A	207738
A0A5F9DCQ3	A0A5F9DCQ3	A0A5F9DCQ3_RABIT	EFTUD2	Elongation factor Tu GTP binding domain containing 2	1750000
G1SZE4	G1SZE4	G1SZE4_RABIT	EGFR	Receptor protein-tyrosine kinase	1230000
G1SZE4;G1SZL0	G1SZL0;A0A5F9CPT1;G1SZE4	G1SZE4_RABIT;G1SZL0_RABIT	EGFR;ERBB2	Receptor protein-tyrosine kinase	457521
U3KMU7	U3KMU7	U3KMU7_RABIT	EHD1	EH domain containing 1	80010.6
G1TA48;U3KMU7	G1TA48;A0A5F9DEK2;U3KMU7	G1TA48_RABIT;U3KMU7_RABIT	EHD1;EHD4	EH domain containing 4	67140
G1TA48	G1TA48	G1TA48_RABIT	EHD4	EH domain containing 4	45025.5
A0A5F9DHM7	A0A5F9DHM7	A0A5F9DHM7_RABIT	EHHADH	Enoyl-CoA hydratase	65491.8
G1T7V7	G1T7V7	G1T7V7_RABIT	EI24	EI24 autophagy associated transmembrane protein	329394
P47814	P47814;G1T5U2	IF1A_RABIT	EIF1A	Eukaryotic translation initiation factor 1A	44049
G1SJS2	G1SJS2	G1SJS2_RABIT	EIF2B1	Translation initiation factor eIF-2B subunit alpha	4583.51
G1T3H5	G1T3H5	G1T3H5_RABIT	EIF2B3	Eukaryotic translation initiation factor 2B subunit gamma	50474.2
P41111	G1TYD9;P41111	EI2BD_RABIT	EIF2B4	Translation initiation factor eIF-2B subunit delta	73014.5
A0A5F9CHW6	A0A5F9CHW6	A0A5F9CHW6_RABIT	EIF2S1	Eukaryotic translation initiation factor 2 subunit 1	226115
P83268	A0A5F9CHW6;P83268	IF2A_RABIT	EIF2S1	Eukaryotic translation initiation factor 2 subunit 1 (Fragment)	12176.4
P41035	P41035	IF2B_RABIT	EIF2S2	Eukaryotic translation initiation factor 2 subunit 2	190064
G1SMZ5	G1SMZ5	G1SMZ5_RABIT	EIF3A	Eukaryotic translation initiation factor 3 subunit A	112371
G1SZ03	G1SZ03	G1SZ03_RABIT	EIF3B	Eukaryotic translation initiation factor 3 subunit B	117232
G1U971	G1U971	G1U971_RABIT	EIF3C	Eukaryotic translation initiation factor 3 subunit C	207322
G1SQV5	G1SQV5	G1SQV5_RABIT	EIF3D	Eukaryotic translation initiation factor 3 subunit D	103493
G1SUC8	G1SUC8	G1SUC8_RABIT	EIF3E	Eukaryotic translation initiation factor 3 subunit E	96074.7
G1SLC2	G1SLC2	G1SLC2_RABIT	EIF3F	Eukaryotic translation initiation factor 3 subunit F	119065
A0A5F9CZR4	A0A5F9CZR4	A0A5F9CZR4_RABIT	EIF3H	Eukaryotic translation initiation factor 3 subunit H	166060
Q5IH81	Q5IH81;G1STF9	EIF3I_RABIT	EIF3I	Eukaryotic translation initiation factor 3 subunit I	63781.1
G1STF9	G1STF9	G1STF9_RABIT	EIF3I	Eukaryotic translation initiation factor 3 subunit I	19347.3
G1SNT1	G1SNT1	G1SNT1_RABIT	EIF3J	Eukaryotic translation initiation factor 3 subunit J	25748
A0A5F9C0Q3	A0A5F9C0Q3	A0A5F9C0Q3_RABIT	EIF3K	Eukaryotic translation initiation factor 3 subunit K	44118.7
G1SED9	G1SED9	G1SED9_RABIT	EIF3L	Eukaryotic translation initiation factor 3 subunit L	74516.1
A0A5F9DCW6	A0A5F9DCW6	A0A5F9DCW6_RABIT	EIF3M	Eukaryotic translation initiation factor 3 subunit M	22083.9
P29562	P29562;A0A5F9DLQ2;A0A5F9CRC9;U3KMP9;A0A5F9DJ50;A0A5F9C3Q9;G1SZ59	IF4A1_RABIT	EIF4A1	Eukaryotic initiation factor 4A-I (Fragment)	626379
P29338	A0A5F9CEY5;P29338	IF4E_RABIT	EIF4E	Eukaryotic translation initiation factor 4E	109848
P41110	A0A5F9CH69;P41110	IF4G1_RABIT	EIF4G1	Eukaryotic translation initiation factor 4 gamma 1	71938.9
A0A5F9CH69	A0A5F9CH69	A0A5F9CH69_RABIT	EIF4G1	Eukaryotic translation initiation factor 4 gamma 1	68873.3
P79398	A0A5F9DMU5;P79398	IF4G2_RABIT	EIF4G2	Eukaryotic translation initiation factor 4 gamma 2	93443.4
G1TE76	G1TE76	G1TE76_RABIT	EIF4H	Eukaryotic translation initiation factor 4H	77693.9
P10160	A0A5F9CJD6;A0A5F9DGN5;P10160;G1TXR9	IF5A1_RABIT	EIF5A	Eukaryotic translation initiation factor 5A-1	2150000
G1TRL5	G1TRL5	G1TRL5_RABIT	EIF5B	Eukaryotic translation initiation factor 5B	96358.7
G1SZL8	G1SZL8	G1SZL8_RABIT	EIF6	Eukaryotic translation initiation factor 6	416950
G1TAE2	G1TAE2	G1TAE2_RABIT	ELAVL1	ELAV-like protein	120486
U3KMZ6	U3KMZ6	U3KMZ6_RABIT	ELMO3	Engulfment and cell motility 3	24650
G1SRS0	G1SRS0	G1SRS0_RABIT	ELMOD2	ELMO domain containing 2	136672
G1T3W8	G1T3W8	G1T3W8_RABIT	ELOA	Elongin-A	1460000
G1SYL8	G1SYL8	G1SYL8_RABIT	ELOB	Elongin B	136423
A0A5F9CJC1	A0A5F9CJC1	A0A5F9CJC1_RABIT	ELOC	Elongin-C	154799
Q8WND5	Q8WND5;G1SGB3	ELP1_RABIT	ELP1	Elongator complex protein 1	76240
A0A5F9DM28	A0A5F9DM28	A0A5F9DM28_RABIT	ELP3	Elongator complex protein 3	56919.3
A0A5F9CZU8	A0A5F9CZU8	A0A5F9CZU8_RABIT	EMB	Embigin	41091.3
G1SCY7	G1SCY7	G1SCY7_RABIT	EMC1	ER membrane protein complex subunit 1	242434
A0A5F9CFS8	A0A5F9CFS8	A0A5F9CFS8_RABIT	EMC2	ER membrane protein complex subunit 2	71906.5
G1SLJ9	G1SLJ9;A0A5F9D5R9	G1SLJ9_RABIT	EMC3	ER membrane protein complex subunit 3	97203.4
G1SQG1	G1SQG1	G1SQG1_RABIT	EMC4	ER membrane protein complex subunit 4	336100
G1SW36	G1SW36	G1SW36_RABIT	EMC7	ER membrane protein complex subunit 7	121474
A0A5F9DKR9	A0A5F9DKR9	A0A5F9DKR9_RABIT	EML6	EMAP like 6	635981
P54850	P54850;G1U8I3	EMP1_RABIT	EMP1	Epithelial membrane protein 1	507475
G1T6M0	G1T6M0	G1T6M0_RABIT	ENDOD1	Endonuclease domain containing 1	217493
P25704	G1U6X0;P25704	ENOB_RABIT	ENO3	Beta-enolase	25700000
G1T4D3	G1T4D3;A0A5F9D0N7	G1T4D3_RABIT	ENPP4	AP3A hydrolase	9385.71
G1SZ11	G1SZ11	G1SZ11_RABIT	ENTPD3	Ectonucleoside triphosphate diphosphohydrolase 3	361906
G1T2G5	G1T2G5	G1T2G5_RABIT	EOGT	EGF domain specific O-linked N-acetylglucosamine transferase	176394
A0A5F9DNU4	A0A5F9DNU4	A0A5F9DNU4_RABIT	EPB41L1	Erythrocyte membrane protein band 4.1 like 1	573643
A0A5F9DBM6;A0A5F9DNU4	A0A5F9DNU4;G1SRE6;A0A5F9DBM6	A0A5F9DBM6_RABIT;A0A5F9DNU4_RABIT	EPB41L1;EPB41L3	Erythrocyte membrane protein band 4.1 like 3	283244
A0A5F9DBM6	A0A5F9DBM6	A0A5F9DBM6_RABIT	EPB41L3	Erythrocyte membrane protein band 4.1 like 3	344611
A0A5F9D951	A0A5F9D951	A0A5F9D951_RABIT	EPB41L4A	Erythrocyte membrane protein band 4.1 like 4A	73786.9
G1SV20	G1SV20	G1SV20_RABIT	EPB41L5	Band 4.1-like protein 5	74384.7
G1SQK6	G1SQK6	G1SQK6_RABIT	EPCAM	Epithelial cell adhesion molecule	1080000
G1TAF5	G1TAF5	G1TAF5_RABIT	EPDR1	Mammalian ependymin-related protein 1	102495
A0A5F9CAB6	A0A5F9CAB6	A0A5F9CAB6_RABIT	EPHA1	Receptor protein-tyrosine kinase	228123
G1THA5	G1THA5	G1THA5_RABIT	EPHA2	Receptor protein-tyrosine kinase	70649.5
G1T3S2;G1T5M2;G1THA5	G1SKG7;G1T3S2;G1THA5;G1T5M2	G1T3S2_RABIT;G1T5M2_RABIT;G1THA5_RABIT	EPHA2;EPHB2;EPHB3	Receptor protein-tyrosine kinase	32037.7
A0A5F9CMM7;G1T3S2;G1T5M2;G1THA5	U3KN97;G1TE11;A0A5F9CMM7;G1SKG7;G1SZN9;G1SDT6;G1T3S2;G1SZC2;G1T8S1;G1THA5;G1T5M2	A0A5F9CMM7_RABIT;G1T3S2_RABIT;G1T5M2_RABIT;G1THA5_RABIT	EPHA2;EPHB2;EPHB3;EPHB4	Receptor protein-tyrosine kinase	539599
G1SRK6	G1SRK6	G1SRK6_RABIT	EPHA4	Receptor protein-tyrosine kinase	89818.9
A0A5F9CMM7;G1SRK6;G1T3S2;G1T5M2	U3KN97;A0A5F9CMM7;G1SKG7;G1SRK6;G1SDT6;G1T3S2;G1T5M2	A0A5F9CMM7_RABIT;G1SRK6_RABIT;G1T3S2_RABIT;G1T5M2_RABIT	EPHA4;EPHB2;EPHB3;EPHB4	Receptor protein-tyrosine kinase	221439
G1SRK6;G1T3S2	U3KN97;G1SKG7;G1SRK6;G1T3S2	G1SRK6_RABIT;G1T3S2_RABIT	EPHA4;EPHB3	Receptor protein-tyrosine kinase	154248
G1T5M2	G1SDT6;G1T5M2	G1T5M2_RABIT	EPHB2	Receptor protein-tyrosine kinase	36994
G1T3S2	G1T3S2	G1T3S2_RABIT	EPHB3	Receptor protein-tyrosine kinase	94489
A0A5F9CMM7;G1T3S2	A0A5F9CMM7;G1T3S2	A0A5F9CMM7_RABIT;G1T3S2_RABIT	EPHB3;EPHB4	Receptor protein-tyrosine kinase	252801
A0A5F9CMM7	A0A5F9CMM7	A0A5F9CMM7_RABIT	EPHB4	Receptor protein-tyrosine kinase	97400.4
P04068	P04068;A0A5F9CUU4	HYEP_RABIT	EPHX1	Epoxide hydrolase 1	5420000
G1TQA4	G1TQA4	G1TQA4_RABIT	EPM2AIP1	EPM2A interacting protein 1	170807
G1T2I4	G1T2I4	G1T2I4_RABIT	EPRS1	Prolyl-tRNA synthetase	167967
G1SLH7	G1SLH7	G1SLH7_RABIT	EPS15	Epidermal growth factor receptor pathway substrate 15	28641
G1SZW8	G1SZW8	G1SZW8_RABIT	EPS15L1	Epidermal growth factor receptor pathway substrate 15 like 1	19752.1
A0A5F9DI24	A0A5F9DI24	A0A5F9DI24_RABIT	EPS8	Epidermal growth factor receptor pathway substrate 8	143720
G1STW2	G1STW2	G1STW2_RABIT	ERAP1	Endoplasmic reticulum aminopeptidase 1	128974
G1SZL0	G1SZL0	G1SZL0_RABIT	ERBB2	Receptor protein-tyrosine kinase	181512
G1TDH0	G1TDH0	G1TDH0_RABIT	ERBB3	Receptor protein-tyrosine kinase	81212.9
G1SKF5	G1SKF5	G1SKF5_RABIT	ERBIN	Erbb2 interacting protein	548227
A0A5F9CIQ0	A0A5F9CIQ0	A0A5F9CIQ0_RABIT	ERGIC3	ERGIC and golgi 3	122929
G1U8V2	G1U8V2	G1U8V2_RABIT	ERLEC1	Endoplasmic reticulum lectin 1	275769
G1TIT1	G1TIT1	G1TIT1_RABIT	ERLIN1	ER lipid raft associated 1	534771
G1T5C5;G1TIT1	G1TIT1;G1T5C5	G1T5C5_RABIT;G1TIT1_RABIT	ERLIN1;ERLIN2	ER lipid raft associated 2	1520000
G1T5C5	G1T5C5	G1T5C5_RABIT	ERLIN2	ER lipid raft associated 2	1200000
G1TE20	G1TE20	G1TE20_RABIT	ERMP1	Endoplasmic reticulum metallopeptidase 1	714467
G1T3R5	G1T3R5	G1T3R5_RABIT	ERO1A	Endoplasmic reticulum oxidoreductase 1 alpha	254221
G1SSL0	G1SSL0	G1SSL0_RABIT	ERP29	Endoplasmic reticulum resident protein 29	579914
A0A5F9DGH4	A0A5F9DGH4	A0A5F9DGH4_RABIT	ERP44	Endoplasmic reticulum protein 44	334322
A0A5F9DDE4	A0A5F9DDE4	A0A5F9DDE4_RABIT	ESPL1	Separase	60739.6
G1SF68	G1SF15;G1SF68	G1SF68_RABIT	ESRP1	Epithelial splicing regulatory protein 1	100843
G1TDJ3	G1TDJ3	G1TDJ3_RABIT	ESYT1	Extended synaptotagmin 1	291002
A0A5F9DBI3	A0A5F9DBI3	A0A5F9DBI3_RABIT	ESYT2	Extended synaptotagmin 2	309587
P62497	P62497	ERF1_RABIT	ETF1	Eukaryotic peptide chain release factor subunit 1	241550
A0A5F9CIA0	A0A5F9CIA0	A0A5F9CIA0_RABIT	ETFA	Electron transfer flavoprotein subunit alpha	291840
G1TH33	G1TH33	G1TH33_RABIT	ETFB	Electron transfer flavoprotein subunit beta	357455
U3KM78	U3KM78	U3KM78_RABIT	ETFDH	Electron transfer flavoprotein-ubiquinone oxidoreductase	206333
A0A5F9C167	A0A5F9C167	A0A5F9C167_RABIT	EXOC1	Exocyst complex component 1	23849.9
G1TBG2	G1TBG2	G1TBG2_RABIT	EXOC2	Exocyst complex component 2	81412.3
G1T0H9	G1T0H9	G1T0H9_RABIT	EXOC3	Exocyst complex component 3	33795.5
G1T967	G1T967	G1T967_RABIT	EXOC6B	Exocyst complex component	41249.8
G1SGL6	G1SGL6	G1SGL6_RABIT	EXTL2	Exostosin like glycosyltransferase 2	142387
G1T987	G1T987	G1T987_RABIT	EXTL3	Exostosin like glycosyltransferase 3	14478.5
Q8HZQ5	Q8HZQ5;A0A5F9D2U0	EZRI_RABIT	EZR	Ezrin	7650000
A0A5F9CZH4	A0A5F9CZH4	A0A5F9CZH4_RABIT	F11R	Junctional adhesion molecule 1	1200000
P24055	P24055;A0A5F9C809	TF_RABIT	F3	Tissue factor	207668
G1SJQ6	G1SJQ6	G1SJQ6_RABIT	FAAH	Fatty acid amide hydrolase	14727.4
G1SZ91	G1SZ91	G1SZ91_RABIT	FABP5	Fatty acid binding protein 5	4290000
A0A5F9DIB9	A0A5F9DIB9	A0A5F9DIB9_RABIT	FAF2	Fas associated factor family member 2	305995
G1SM91	G1SM91	G1SM91_RABIT	FAH	Fumarylacetoacetase	82803.1
G1TPZ3	G1TPZ3	G1TPZ3_RABIT	FAHD2A	Fumarylacetoacetate hydrolase domain containing 2A	25100.1
G1SZN0	G1SZN0	G1SZN0_RABIT	FAM120A	Family with sequence similarity 120A	19768.2
G1SI31	G1SI31	G1SI31_RABIT	FAM162A	Family with sequence similarity 162 member A	201368
G1SR73	G1SR73	G1SR73_RABIT	FAM169A	Family with sequence similarity 169 member A	56571.7
A0A5F9DGS6	A0A5F9DGS6	A0A5F9DGS6_RABIT	FAM172A	Family with sequence similarity 172 member A	17182.2
A0A5F9CEX2	A0A5F9CEX2	A0A5F9CEX2_RABIT	FAM20B	FAM20B glycosaminoglycan xylosylkinase	65130.6
A0A5F9DG28	A0A5F9DG28	A0A5F9DG28_RABIT	FAM234A	Family with sequence similarity 234 member A	129188
G1T172	G1T172	G1T172_RABIT	FAM241A	Family with sequence similarity 241 member A	22032.2
G1T9X8	G1T9X8	G1T9X8_RABIT	FAM3A	Family with sequence similarity 3 member A	32131
G1SJI8	G1SJI8	G1SJI8_RABIT	FAM3C	Family with sequence similarity 3 member C	65538.3
G1SI97	G1SI97	G1SI97_RABIT	FAM3D	Family with sequence similarity 3 member D	145393
G1T9A0	G1T9A0	G1T9A0_RABIT	FAM83A	Family with sequence similarity 83 member A	69920.9
G1T211	G1T211	G1T211_RABIT	FAM91A1	Family with sequence similarity 91 member A1	22637.6
G1T9H0	G1T9H0	G1T9H0_RABIT	FAM98A	Family with sequence similarity 98 member A	23336.2
G1SG42	G1SG42	G1SG42_RABIT	FAM98B	Family with sequence similarity 98 member B	31539.9
A0A5F9CFA8	A0A5F9CFA8	A0A5F9CFA8_RABIT	FAR1	Fatty acyl-CoA reductase	38794.8
U3KNB8	U3KNB8	U3KNB8_RABIT	FARP1	FERM, ARH/RhoGEF and pleckstrin domain protein 1	308675
G1SWG8	G1SWG8	G1SWG8_RABIT	FARP2	FERM, ARH/RhoGEF and pleckstrin domain protein 2	255581
A0A5F9CFH0	A0A5F9CFH0	A0A5F9CFH0_RABIT	FARSB	Phenylalanyl-tRNA synthetase beta subunit	142495
P07855	P07855	FAS_RABIT	FASN	Fatty acid synthase (Fragment)	212209
G1SWD1	G1SWD1	G1SWD1_RABIT	FBL	Fibrillarin	247616
U3KLU2	U3KLU2	U3KLU2_RABIT	FBXL20	F-box and leucine rich repeat protein 20	93936.3
A0A5F9C5U2	A0A5F9C5U2	A0A5F9C5U2_RABIT	FBXO6	F-box protein 6	53823.9
G1SL45	G1SL45	G1SL45_RABIT	FCSK	Fucose kinase	106487
U3KPG8	U3KPG8	U3KPG8_RABIT	FDFT1	Squalene synthase	234599
A0A5F9CTH8	A0A5F9CTH8	A0A5F9CTH8_RABIT	FDPS	Farnesyl diphosphate synthase	91564.3
G1SIV3	G1SIV3	G1SIV3_RABIT	FECH	Ferrochelatase	49297.5
G1TKT4	G1TKT4	G1TKT4_RABIT	FERMT1	Fermitin family member 1	44364.8
G1SEK8	G1SEK8	G1SEK8_RABIT	FETUB	Fetuin B	195811
G1T0X2	G1T0X2	G1T0X2_RABIT	FGA	Fibrinogen alpha chain	41945
G1T0W8	G1T0W8	G1T0W8_RABIT	FGB	Fibrinogen beta chain	47191
A0A5F9CEA5	A0A5F9CEA5	A0A5F9CEA5_RABIT	FGG	Fibrinogen gamma chain	57823.1
G1SL28	G1SL28	G1SL28_RABIT	FITM2	Fat storage inducing transmembrane protein 2	19390.8
G1SN26	G1SN26	G1SN26_RABIT	FKBP15	Peptidylprolyl isomerase	43818.1
P62943	P62943	FKB1A_RABIT	FKBP1A	Peptidyl-prolyl cis-trans isomerase FKBP1A	605780
O46638	A0A5S8H9B0;O46638;G1TLF0	FKBP3_RABIT	FKBP3	Peptidyl-prolyl cis-trans isomerase FKBP3	42685.4
P27124	P27124	FKBP4_RABIT	FKBP4	Peptidyl-prolyl cis-trans isomerase FKBP4	152981
G1TRS4	G1TRS4	G1TRS4_RABIT	FKBP9	Peptidylprolyl isomerase	250723
G1SCM5	G1SCM5	G1SCM5_RABIT	FKRP	Ribitol-5-phosphate transferase	12592.9
A0A5F9DEW2	A0A5F9DEW2	A0A5F9DEW2_RABIT	FLII	FLII actin remodeling protein	14347.8
A0A5F9CIE4	A0A5F9CIE4	A0A5F9CIE4_RABIT	FLNB	Filamin-B	180021
G1TDF6	G1TDF6	G1TDF6_RABIT	FLOT1	Flotillin	99850.4
A0A5F9C777	A0A5F9C777	A0A5F9C777_RABIT	FLOT2	Flotillin	74649.4
P17635	G1SND1;P17635	FMO2_RABIT	FMO2	Dimethylaniline monooxygenase [N-oxide-forming] 2	189321
G1SND1	G1SND1	G1SND1_RABIT	FMO2	Dimethylaniline monooxygenase [N-oxide-forming]	7669.8
P36367	G1SIC2;P36367	FMO4_RABIT	FMO4	Dimethylaniline monooxygenase [N-oxide-forming] 4	36752.6
Q04799	G1SX06;Q04799	FMO5_RABIT	FMO5	Flavin-containing monooxygenase 5	27348.8
G1T7S6	G1T7S6	G1T7S6_RABIT	FMR1	Synaptic functional regulator FMR1	104674
A0A5F9D609;A0A5F9DA28;G1T7S6	A0A5F9DA28;A0A5F9D609;G1T7S6	A0A5F9D609_RABIT;A0A5F9DA28_RABIT;G1T7S6_RABIT	FMR1;FXR1;FXR2	FMR1 autosomal homolog 2	200707
A0A5F9D609;G1T7S6	A0A5F9D609;G1T7S6	A0A5F9D609_RABIT;G1T7S6_RABIT	FMR1;FXR2	FMR1 autosomal homolog 2	29018.4
A0A5F9CA86	A0A5F9CA86	A0A5F9CA86_RABIT	FNDC3A	Fibronectin type III domain containing 3A	137454
G1SQJ2	G1SQJ2	G1SQJ2_RABIT	FOCAD	Focadhesin	9578.84
G1TQY0	G1TQY0	G1TQY0_RABIT	FOXRED1	FAD dependent oxidoreductase domain containing 1	20443.4
G1SEX4	G1SEX4	G1SEX4_RABIT	FRK	Non-specific protein-tyrosine kinase	11632.7
A0A5F9DNF1	A0A5F9DNF1	A0A5F9DNF1_RABIT	FRMD6	Guanine nucleotide-binding protein subunit gamma	61160.7
A0A5F9CHB0	A0A5F9CHB0	A0A5F9CHB0_RABIT	FRMD8	FERM domain containing 8	74030.6
P25915	P25915;G1TRI3;G1T6Q8	FRIH_RABIT	FTH1	Ferritin heavy chain (Fragment)	255795
G1SQI0	G1SQI0	G1SQI0_RABIT	FUBP3	Far upstream element binding protein 3	264648
A0A5F9C906	A0A5F9C906	A0A5F9C906_RABIT	FUCA1	Alpha-L-fucosidase I	290397
A0A5F9CMN9	A0A5F9CMN9	A0A5F9CMN9_RABIT	FUCA2	Alpha-L-fucosidase	3695.78
G1TTS1	G1TTS1	G1TTS1_RABIT	FUNDC2	FUN14 domain containing 2	428341
G1TV19	G1TV19	G1TV19_RABIT	FUS	FUS RNA binding protein	196097
G1T3K9	G1T3K9	G1T3K9_RABIT	FUT11	Alpha-(1,3)-fucosyltransferase	5482.77
A0A5F9DA28	A0A5F9DA28	A0A5F9DA28_RABIT	FXR1	FMR1 autosomal homolog 1	65636.2
A0A5F9D609	A0A5F9D609	A0A5F9D609_RABIT	FXR2	FMR1 autosomal homolog 2	24367.1
G1SLI7	G1SLI7	G1SLI7_RABIT	FYCO1	FYVE and coiled-coil domain containing 1	8720.61
G1SWP7	G1SWP7	G1SWP7_RABIT	FZD6	Frizzled-6	183440
G1SJC7	G1SJC7;A0A5F9DJ71;A0A5F9DTZ5;G1TEW3;G1U118;A0A5F9CSB3	G1SJC7_RABIT	G3BP2	G3BP stress granule assembly factor 2	70718.3
G1STZ4	G1STZ4	G1STZ4_RABIT	G6PD	Glucose-6-phosphate 1-dehydrogenase	391169
G1SIP7	G1SIP7	G1SIP7_RABIT	GAK	Cyclin G associated kinase	81858.7
G1SMW0	G1SMW0	G1SMW0_RABIT	GAL3ST2	Galactose-3-O-sulfotransferase 2	19926.6
G1T8H3	G1T8H3	G1T8H3_RABIT	GALK1	Galactokinase 1	17814.7
G1SQS1	G1SQS1	G1SQS1_RABIT	GALM	Aldose 1-epimerase	651394
G1TB61	G1TB61	G1TB61_RABIT	GALNT12	Polypeptide N-acetylgalactosaminyltransferase	142773
A0A5F9D2M2	A0A5F9CUC7;G1SCN1;A0A5F9D2M2	A0A5F9D2M2_RABIT	GALNT13	Polypeptide N-acetylgalactosaminyltransferase	11545.3
G1TAL6	A0A5F9C7X9;G1TAL6	G1TAL6_RABIT	GALNT2	Polypeptide N-acetylgalactosaminyltransferase	564944
G1SMW5	G1SMW5	G1SMW5_RABIT	GALNT3	Polypeptide N-acetylgalactosaminyltransferase	34530.9
A0A5F9C4U3	A0A5F9C4U3	A0A5F9C4U3_RABIT	GALNT6	Polypeptide N-acetylgalactosaminyltransferase	31144.3
A0A5F9CBH5	A0A5F9CBH5	A0A5F9CBH5_RABIT	GALNT7	Polypeptide N-acetylgalactosaminyltransferase	96896.4
G1SEP2	G1SEP2	G1SEP2_RABIT	GAN	Gigaxonin	15683.2
P46406	A0A5F9D1Y5;A0A5F9DFJ9;P46406;A0A5F9D0T8;G1TJG6	G3P_RABIT	GAPDH	Glyceraldehyde-3-phosphate dehydrogenase	47100000
A0A5F9D0Y1	A0A5F9D0Y1	A0A5F9D0Y1_RABIT	GARS1	Diadenosine tetraphosphate synthetase	22839
G1SKK0	G1SKK0	G1SKK0_RABIT	GART	Trifunctional purine biosynthetic protein adenosine-3	106132
G1SD48	G1SD48	G1SD48_RABIT	GBA	Glucosylceramidase	347887
A0A5F9C8G2	A0A5F9C8G2	A0A5F9C8G2_RABIT	GBE1	1,4-alpha-glucan branching enzyme	71866.6
A0A5F9DK95	A0A5F9DK95	A0A5F9DK95_RABIT	GBF1	Golgi brefeldin A resistant guanine nucleotide exchange factor 1	144901
P53789	P53789;A0A5F9DQ51	VTDB_RABIT	GC	Vitamin D-binding protein	199934
A0A5F9CI96	A0A5F9CI96	A0A5F9CI96_RABIT	GCAT	Glycine C-acetyltransferase	259822
G1T2E6	G1T2E6	G1T2E6_RABIT	GCDH	Glutaryl-CoA dehydrogenase	313988
A0A5F9DDZ2	A0A5F9DDZ2	A0A5F9DDZ2_RABIT	GCLC	Glutamate--cysteine ligase	112166
G1SPJ5	G1SPJ5	G1SPJ5_RABIT	GCN1	GCN1 activator of EIF2AK4	76111.6
G1T386	G1T386	G1T386_RABIT	GDA	Guanine deaminase	2330000
G1SK10	G1SK10	G1SK10_RABIT	GDE1	Glycerophosphodiester phosphodiesterase 1	33609.8
G1TE41	G1TE41	G1TE41_RABIT	GDI1	Rab GDP dissociation inhibitor	811116
G1T4R5	G1T4R5	G1T4R5_RABIT	GDPD1	Glycerophosphodiester phosphodiesterase domain containing 1	95014.6
A0A5F9CPD1	A0A5F9CPD1	A0A5F9CPD1_RABIT	GDPD2	Glycerophosphodiester phosphodiesterase domain containing 2	1240000
G1T5N5	G1T5N5	G1T5N5_RABIT	GFM1	Elongation factor G, mitochondrial	120942
G1SNR2	G1SNR2	G1SNR2_RABIT	GFM2	Ribosome-releasing factor 2, mitochondrial	12993.4
G1SWE7;G1T5Y5	G1SWE7;G1T5Y5	G1SWE7_RABIT;G1T5Y5_RABIT	GFOD1;GFOD2	Glucose-fructose oxidoreductase domain containing 2	10191.3
A0A5F9DRV0	A0A5F9DRV0	A0A5F9DRV0_RABIT	GFPT1	Glutamine--fructose-6-phosphate transaminase (isomerizing)	61966.8
G1SHE2	G1SHE2	G1SHE2_RABIT	GGCX	Gamma-glutamyl carboxylase	71175.7
G1TQ33	G1TQ33	G1TQ33_RABIT	GHDC	GH3 domain containing	17590.3
G1TCB1	G1TCB1	G1TCB1_RABIT	GIPC2	GIPC PDZ domain containing family member 2	11559.5
G1TBY5	G1TBY5	G1TBY5_RABIT	GIT1	GIT ArfGAP 1	132457
Q6TYA7	Q6TYA7	CXA1_RABIT	GJA1	Gap junction alpha-1 protein	378119
G1SMT8	G1SMT8	G1SMT8_RABIT	GJB3	Gap junction protein	14677.2
G1TRC4	A0A5F9D1H9;G1TRC4;G1TNS1	G1TRC4_RABIT	GK2	Glycerol kinase	214109
G1SPR5	G1SPR5	G1SPR5_RABIT	GLB1	Beta-galactosidase	346470
G1SJQ2	G1SJQ2	G1SJQ2_RABIT	GLG1	Golgi apparatus protein 1	392413
G1U540	G1U540	G1U540_RABIT	GLMP	Glycosylated lysosomal membrane protein	93311.3
A0A5F9D9R3	A0A5F9D9R3	A0A5F9D9R3_RABIT	GLRX3	Glutaredoxin 3	127626
G1T3R1	G1T3R1	G1T3R1_RABIT	GLRX5	Glutaredoxin 5	34334
G1SHK8	G1SHK8	G1SHK8_RABIT	GLS	Glutaminase	323241
G1SY15	G1SY15	G1SY15_RABIT	GLT8D1	Glycosyltransferase 8 domain containing 1	65225.4
G1SW00	G1SW00	G1SW00_RABIT	GLUL	Glutamine synthetase	37597.6
G1T8U2	G1T8U2	G1T8U2_RABIT	GMDS	GDP-D-mannose dehydratase	50359.4
A0A5F9D0Z0	A0A5F9D0Z0	A0A5F9D0Z0_RABIT	GMFB	Glia maturation factor beta	154262
G1TVW5	G1TVW5	G1TVW5_RABIT	GMPPA	GDP-mannose pyrophosphorylase A	16165
A0A5F9CMT9	A0A5F9CMT9	A0A5F9CMT9_RABIT	GMPPB	GDP-mannose pyrophosphorylase B	22127.2
G1SFI7	G1SFI7	G1SFI7_RABIT	GMPS	Glutamine amidotransferase	25436.9
G1STH4	G1STH4	G1STH4_RABIT	GNA13	G protein subunit alpha 13	8010000
G1SP25;G1STH4;G1TBW7	G1SFI5;G1STH4;G1SMS5;G1TBW7;G1SP25	G1SP25_RABIT;G1STH4_RABIT;G1TBW7_RABIT	GNA13;GNA14;GNAQ	G protein subunit alpha 14	1050000
G1SP25	G1SP25	G1SP25_RABIT	GNA14	G protein subunit alpha 14	1160000
G1SP25;G1TBW7	G1TBW7;G1SP25	G1SP25_RABIT;G1TBW7_RABIT	GNA14;GNAQ	G protein subunit alpha 14	45610.9
G1TRG8	G1TRG8	G1TRG8_RABIT	GNAI2	G protein subunit alpha i2	3170000
G1SP68;G1TRG8	G1TRG8;G1SP68;G1SEJ8	G1SP68_RABIT;G1TRG8_RABIT	GNAI2;GNAI3	G protein subunit alpha i3	4070000
A0A5F9D2Y5;G1SP68;G1TRG8	A0A5F9D2Y5;G1TRG8;G1SP68;G1SEJ8	A0A5F9D2Y5_RABIT;G1SP68_RABIT;G1TRG8_RABIT	GNAI2;GNAI3;GNAO1	G protein subunit alpha o1	1770000
G1SP68	G1SP68	G1SP68_RABIT	GNAI3	G protein subunit alpha i3	2320000
A0A5F9D2Y5	A0A5F9D2Y5	A0A5F9D2Y5_RABIT	GNAO1	G protein subunit alpha o1	53134.9
G1TBW7	G1TBW7	G1TBW7_RABIT	GNAQ	G protein subunit alpha q	1060000
A0A5F9DVF8	A0A5F9DVF8	A0A5F9DVF8_RABIT	GNAS	GNAS complex locus	483632
G1SP71;G1TZV8	G1SP71;G1TZV8	G1SP71_RABIT;G1TZV8_RABIT	GNAT2;GNAT3	G protein subunit alpha transducin 2	41136.9
G1SYI2	G1T4D5;G1SYI2	G1SYI2_RABIT	GNB1	G protein subunit beta 1	1090000
A0A5F9D9N2;G1SYI2	A0A5F9D9N2;G1SYI2	A0A5F9D9N2_RABIT;G1SYI2_RABIT	GNB1;GNB2	G protein subunit beta 2	8260000
A0A5F9D9N2;G1SEC9;G1SYI2	A0A5F9D9N2;G1T4D5;G1SYI2;G1SEC9	A0A5F9D9N2_RABIT;G1SEC9_RABIT;G1SYI2_RABIT	GNB1;GNB2;GNB4	G protein subunit beta 2	5630000
A0A5F9D9N2	A0A5F9D9N2	A0A5F9D9N2_RABIT	GNB2	G protein subunit beta 2	3310000
A0A5F9D9N2;G1SEC9	A0A5F9D9N2;G1SEC9	A0A5F9D9N2_RABIT;G1SEC9_RABIT	GNB2;GNB4	G protein subunit beta 2	2030000
G1SEC9	G1SEC9	G1SEC9_RABIT	GNB4	G protein subunit beta 4	834577
A0A5F9C0N8	A0A5F9C0N8	A0A5F9C0N8_RABIT	GNE	Glucosamine (UDP-N-acetyl)-2-epimerase/N-acetylmannosamine kinase	22684.5
G1TUD2	G1TUD2	G1TUD2_RABIT	GNG12	Guanine nucleotide-binding protein subunit gamma	1050000
Q29513	G1SKJ7;Q29513	GNMT_RABIT	GNMT	Glycine N-methyltransferase (Fragment)	179734
G1TCQ4	G1TCQ4	G1TCQ4_RABIT	GNPDA1	Glucosamine-6-phosphate isomerase	84600.9
A0A5F9CKG3	A0A5F9CKG3	A0A5F9CKG3_RABIT	GNS	N-acetylglucosamine-6-sulfatase	181063
A0A5F9DJR4	A0A5F9DJR4	A0A5F9DJR4_RABIT	GOLGA5	Golgin subfamily A member 5	78520.8
G1STA1	G1U075;G1STA1	G1STA1_RABIT	GOLGA7	Golgin A7	622708
A0A5F9CF46	A0A5F9CF46	A0A5F9CF46_RABIT	GOLGB1	Golgin B1	57498.5
G1TWY9	G1TWY9	G1TWY9_RABIT	GOLIM4	Golgi integral membrane protein 4	8870.88
G1SGL2	G1SGL2	G1SGL2_RABIT	GOLM1	Golgi membrane protein 1	71205.3
G1SNS3	G1SNS3	G1SNS3_RABIT	GOLM2	Golgi membrane protein 2	34113.2
G1T1G5	G1T1G5	G1T1G5_RABIT	GOLPH3	Golgi phosphoprotein 3	31621.7
G1SVW7	G1SVW7	G1SVW7_RABIT	GOLT1B	Golgi transport 1B	139998
G1SNZ8	G1SNZ8	G1SNZ8_RABIT	GORASP1	Golgi reassembly stacking protein 1	8013.69
G1SNZ8;G1T3U1	G1SNZ8;G1T3U1	G1SNZ8_RABIT;G1T3U1_RABIT	GORASP1;GORASP2	Golgi reassembly stacking protein 1	122412
G1T3U1	G1T3U1	G1T3U1_RABIT	GORASP2	Golgi reassembly stacking protein 2	93510.7
A0A5F9CJY4	A0A5F9CJY4	A0A5F9CJY4_RABIT	GOT1	Aspartate aminotransferase	124142
P12345	P12345;A0A5F9DR01	AATM_RABIT	GOT2	Aspartate aminotransferase, mitochondrial	790727
A0A5F9CW62	A0A5F9CW62	A0A5F9CW62_RABIT	GPA33	Glycoprotein A33	1380000
A0A5F9DK80	A0A5F9DK80	A0A5F9DK80_RABIT	GPAA1	Glycosylphosphatidylinositol anchor attachment 1	384193
A0A5F9DR96	A0A5F9DR96	A0A5F9DR96_RABIT	GPAT3	Glycerol-3-phosphate acyltransferase 3	9915.34
A0A5F9CY04	A0A5F9CY04	A0A5F9CY04_RABIT	GPD2	Glycerol-3-phosphate dehydrogenase	386745
Q9N1E2	A0A5F9CT15;Q9N1E2	G6PI_RABIT	GPI	Glucose-6-phosphate isomerase	444937
A0A5F9D028	A0A5F9D028	A0A5F9D028_RABIT	GPNMB	Glycoprotein nmb	13099.1
G1T887	G1T887	G1T887_RABIT	GPR107	G protein-coupled receptor 107	227071
P11909	P11909;G1T569;G1SPZ7	GPX1_RABIT	GPX1	Glutathione peroxidase 1	417509
A0A5F9CAF0	A0A5F9CAF0	A0A5F9CAF0_RABIT	GPX2	Glutathione peroxidase	162817
G1T925	G1T925	G1T925_RABIT	GPX8	Glutathione peroxidase	4764.46
A0A5F9C1Z1	A0A5F9C1Z1	A0A5F9C1Z1_RABIT	GRAMD4	GRAM domain containing 4	89985.7
A0A5F9D9C3	A0A5F9D9C3	A0A5F9D9C3_RABIT	GRB2	Growth factor receptor bound protein 2	128117
G1SS85	G1SS85	G1SS85_RABIT	GRHPR	Glyoxylate and hydroxypyruvate reductase	27635
G1SYE7	G1SYE7	G1SYE7_RABIT	GRSF1	G-rich RNA sequence binding factor 1	64542.1
A0A5F9CM08	A0A5F9CM08	A0A5F9CM08_RABIT	GSK3B	Glycogen synthase kinase-3 beta	25984.3
A0A5F9DBJ1	A0A5F9DBJ1	A0A5F9DBJ1_RABIT	GSN	Actin-depolymerizing factor	2900000
A0A5F9CAY7	A0A5F9CAY7;A0A5F9C3E4	A0A5F9CAY7_RABIT	GSPT1	G1 to S phase transition 1	103417
G1TD98	G1TD98	G1TD98_RABIT	GSR	Glutathione-disulfide reductase	278743
G1SH63	G1SH63	G1SH63_RABIT	GSS	Glutathione synthetase	572665
A0A5F9DW02	G1T4A7;Q08862;A0A5F9DW02;G1T4B1;Q08863	A0A5F9DW02_RABIT	GSTA5	Glutathione S-transferase Yc	2780000
A0A5F9CD48	A0A5F9CD48;P46409	A0A5F9CD48_RABIT	GSTM2	Glutathione S-transferase	1280000
G1SXQ0	G1SXQ0	G1SXQ0_RABIT	GSTM3	Glutathione S-transferase	432705
A0A5F9DQL3	A0A5F9DQL3	A0A5F9DQL3_RABIT	GSTO1	Glutathione-dependent dehydroascorbate reductase	98790.5
G1TZE2	G1TZE2	G1TZE2_RABIT	GSTZ1	Maleylacetoacetate isomerase	96991.3
G1SGR9	G1SGR9	G1SGR9_RABIT	GTF2I	General transcription factor IIi	44283.4
U3KM12	U3KM12	U3KM12_RABIT	GTF3C4	General transcription factor IIIC subunit 4	6245.81
A0A5F9DQH2	A0A5F9DQH2	A0A5F9DQH2_RABIT	GTPBP10	GTP binding protein 10	35342.6
G1SL41	G1SL41	G1SL41_RABIT	GUSB	Beta-glucuronidase	141706
P13280	P13280;A0A5F9C531	GLYG_RABIT	GYG1	Glycogenin-1	548183
G1SSY8	G1SSY8	G1SSY8_RABIT	H1-1	H1.1 linker histone, cluster member	20954.6
P02252	A0A5S8HLQ6;G1TQ05;G1U7C6;P02252;G1SSY8	H14_RABIT	H1-4	Histone H1.4	2210000
G1SVP6;G1TE68;G1TMN0;G1TUJ8;G1U2G1	G1TE68;G1TGN3;G1U2G1;A0A5F9DN85;G1TMN0;G1SVP6;G1TXN5;G1U2Q4;G1TUJ8	G1SVP6_RABIT;G1TE68_RABIT;G1TMN0_RABIT;G1TUJ8_RABIT;G1U2G1_RABIT	H2AC13;H2AC19;H2AC6;H2AC7;H2AJ	Histone H2A	1400000
O62695	G1TE68;G1SGC2;G1TGN3;G1U2G1;O62695;A0A5F9DN85;A0A5F9CLR6;G1T0Z2;G1TMN0;A0A5F9CK70;G1SVP6;G1TXN5;G1U2Q4;A0A5F9D8N0;G1SUJ3;G1TUJ8	H2AV_RABIT	H2AZ2	Histone H2A.V	2720000
G1SUJ3	G1SGC2;G1SUJ3;A0A5F9D2N7	G1SUJ3_RABIT	H2AZ2	Histone H2A	39387.5
G1SJS1;G1SSZ8;G1TJC1;G1TP83	G1SJS1;G1TLP0;G1T7F1;G1U155;G1T8N1;G1SSZ8;G1TP83;G1TJC1;G1U531	G1SJS1_RABIT;G1SSZ8_RABIT;G1TJC1_RABIT;G1TP83_RABIT	H2BC18;H2BC21;H2BC3;H2BC4	Histone H2B	3690000
G1TJC1;G1TP83	G1TLP0;G1T7F1;G1U155;G1TP83;G1TJC1;G1U531	G1TJC1_RABIT;G1TP83_RABIT	H2BC18;H2BC4	Histone H2B	182926
G1SJS1;G1SSZ8	G1SJS1;G1SSZ8	G1SJS1_RABIT;G1SSZ8_RABIT	H2BC21;H2BC3	Histone H2B	28774.7
P84246	G1TWR1;G1TXT1;P84246;G1TKV4;A0A5F9D9S0;G1TQ90;A0A5F9C8I2;G1TX56;G1T8H6;G1TJR7;G1TNW5	H33_RABIT	H3-3A	Histone H3.3	621509
P56201	P56201;A0A6I8PTR5	G6PE_RABIT	H6PD	GDH/6PGL endoplasmic bifunctional protein	26109.1
G1SEX0	G1SEX0	G1SEX0_RABIT	HACD2	Very-long-chain (3R)-3-hydroxyacyl-CoA dehydratase	128019
A0A5F9CD81	A0A5F9CD81	A0A5F9CD81_RABIT	HACD3	Very-long-chain (3R)-3-hydroxyacyl-CoA dehydratase	324484
A0A5F9D038	A0A5F9D038	A0A5F9D038_RABIT	HADH	Hydroxyacyl-CoA dehydrogenase	451101
G1SXX5	G1SXX5	G1SXX5_RABIT	HADHA	Enoyl-CoA hydratase	1060000
G1SLD6	G1SLD6	G1SLD6_RABIT	HARS1	Histidine--tRNA ligase, cytoplasmic	50388.6
G1SLD6;G1SLE1	G1SLD6;G1SLE1	G1SLD6_RABIT;G1SLE1_RABIT	HARS1;HARS2	Histidine--tRNA ligase, cytoplasmic	146147
G1SLE1	G1SLE1	G1SLE1_RABIT	HARS2	Histidine--tRNA ligase	18856.5
P02057	P02057;A0A5F9DPQ3	HBB_RABIT	HBB2	Hemoglobin subunit beta-1/2	2510000
G1SZD2	G1SZD2	G1SZD2_RABIT	HCCS	Holocytochrome c-type synthase	55515.1
A0A5F9CXE3	A0A5F9D1X9;A0A5F9CXE3	A0A5F9CXE3_RABIT	HDAC1	Histone deacetylase 1	53846.8
A0A5F9DTS2	A0A5F9DTS2	A0A5F9DTS2_RABIT	HDAC6	Histone deacetylase 6	7877.49
A0A5F9CXA1	A0A5F9CXA1;G1T2N0	A0A5F9CXA1_RABIT	HDGF	Heparin binding growth factor	64299.3
A0A5F9DGW7	A0A5F9DGW7	A0A5F9DGW7_RABIT	HDHD2	Haloacid dehalogenase like hydrolase domain containing 2	11040.1
G1T3V0	G1T3V0	G1T3V0_RABIT	HDLBP	High density lipoprotein binding protein	140451
G1T983	G1T983	G1T983_RABIT	HEBP1	Heme binding protein 1	21460.6
A0A5F9CGP7	A0A5F9CGP7	A0A5F9CGP7_RABIT	HEBP2	Heme binding protein 2	213922
G1SJQ9	G1SJQ9	G1SJQ9_RABIT	HECTD3	HECT domain E3 ubiquitin protein ligase 3	77810.7
A0A5F9DLL4	A0A5F9DLL4	A0A5F9DLL4_RABIT	HERC4	HECT and RLD domain containing E3 ubiquitin protein ligase 4	118991
G1SNQ8	G1SNQ8	G1SNQ8_RABIT	HEXB	Beta-hexosaminidase	186450
G1T7D7	G1T7D7	G1T7D7_RABIT	HFE	Homeostatic iron regulator	31191.2
G1SWC0	G1SWC0	G1SWC0_RABIT	HGD	Homogentisate 1,2-dioxygenase	39740.5
G1SUG4	G1SUG4	G1SUG4_RABIT	HGSNAT	Heparan-alpha-glucosaminide N-acetyltransferase	40296.2
A0A5F9DKD5	A0A5F9DKD5	A0A5F9DKD5_RABIT	HIBADH	3-hydroxyisobutyrate dehydrogenase	323486
P32185	P32185;A0A5F9DKD5	3HIDH_RABIT	HIBADH	3-hydroxyisobutyrate dehydrogenase (Fragment)	19367.4
A0A5F9C9G5	A0A5F9C9G5	A0A5F9C9G5_RABIT	HIBCH	3-hydroxyisobutyryl-CoA hydrolase, mitochondrial	54629.3
P80912	G1SV28;P80912	HINT1_RABIT	HINT1	Histidine triad nucleotide-binding protein 1	109619
G1SKE7	G1SKE7	G1SKE7_RABIT	HIPK1	Homeodomain interacting protein kinase 1	24151.6
G1SRI8	G1SRI8	G1SRI8_RABIT	HK1	Hexokinase	861209
A0A5F9CVK2;G1SRI8	G1SRI8;A0A5F9CVK2	A0A5F9CVK2_RABIT;G1SRI8_RABIT	HK1;HK2	Hexokinase	442055
A0A5F9CVK2;G1SMV5;G1SRI8	G1SRI8;A0A5F9CVK2;G1SMV5	A0A5F9CVK2_RABIT;G1SMV5_RABIT;G1SRI8_RABIT	HK1;HK2;HKDC1	Hexokinase	1330000
G1SMV5;G1SRI8	G1SRI8;G1SMV5	G1SMV5_RABIT;G1SRI8_RABIT	HK1;HKDC1	Hexokinase	565897
A0A5F9CVK2	A0A5F9CVK2	A0A5F9CVK2_RABIT	HK2	Hexokinase	117572
G1SMV5	G1SMV5	G1SMV5_RABIT	HKDC1	Hexokinase	126825
A0A5F9CD49	A0A5F9CD49	A0A5F9CD49_RABIT	HM13	Histocompatibility minor 13	520386
G1U2Q5	A0A5F9D507;G1U1U4;A0A5F9DVD7;A0A5F9D013;G1U2Q5;G1SCI9;G1SL50;A0A5F9DA75;A0A5F9DV54	G1U2Q5_RABIT	HMGB1	High mobility group protein 1	352480
G1SJY8	G1SJY8	G1SJY8_RABIT	HMGCS1	3-hydroxy-3-methylglutaryl coenzyme A synthase	22444.5
P43242	P43242	HMOX2_RABIT	HMOX2	Heme oxygenase 2	63204.5
G1TWL0	G1TWL0	G1TWL0_RABIT	HNRNPA2B1	Heterogeneous nuclear ribonucleoproteins A2/B1	496242
A0A5F9DI38	A0A5F9DI38	A0A5F9DI38_RABIT	HNRNPAB	Heterogeneous nuclear ribonucleoprotein A/B	828715
A0A5F9DI38;G1T657	G1T657;A0A5F9DI38	A0A5F9DI38_RABIT;G1T657_RABIT	HNRNPAB;HNRNPDL	Heterogeneous nuclear ribonucleoprotein A/B	372958
O77768	G1T4K6;O77768;G1SW06	HNRPC_RABIT	HNRNPC	Heterogeneous nuclear ribonucleoprotein C	224541
G1SF95	G1SF95	G1SF95_RABIT	HNRNPD	Heterogeneous nuclear ribonucleoprotein D	205043
G1SF95;G1T657	G1SF95;G1T657;G1U371	G1SF95_RABIT;G1T657_RABIT	HNRNPD;HNRNPDL	Heterogeneous nuclear ribonucleoprotein D	138540
G1T657	G1T657	G1T657_RABIT	HNRNPDL	Heterogeneous nuclear ribonucleoprotein D like	68863.9
A0A5F9CRP7	A0A5F9CRP7	A0A5F9CRP7_RABIT	HNRNPH1	Heterogeneous nuclear ribonucleoprotein H1	560653
G1SLT8	G1SLT8	G1SLT8_RABIT	HNRNPH3	Heterogeneous nuclear ribonucleoprotein H3	53865.8
O19049	O19049	HNRPK_RABIT	HNRNPK	Heterogeneous nuclear ribonucleoprotein K	954641
G1U3I5	G1U3I5	G1U3I5_RABIT	HNRNPL	Heterogeneous nuclear ribonucleoprotein L	125861
G1SRH9	G1SRH9	G1SRH9_RABIT	HNRNPR	Heterogeneous nuclear ribonucleoprotein R	106174
G1SRH9;G1TJN8	G1SRH9;G1TJN8;A0A5F9CKC7;A0A5F9D5X1	G1SRH9_RABIT;G1TJN8_RABIT	HNRNPR;SYNCRIP	Heterogeneous nuclear ribonucleoprotein R	417208
A0A5F9DF84	A0A5F9DF84	A0A5F9DF84_RABIT	HNRNPU	Heterogeneous nuclear ribonucleoprotein U	805752
G1TC48	G1TC48	G1TC48_RABIT	HNRNPUL1	Heterogeneous nuclear ribonucleoprotein U like 1	75505.3
G1SXP5	G1SXP5	G1SXP5_RABIT	HOMER1	Homer scaffold protein 1	155270
A0A5F9DLJ2;G1SXP5	G1SXP5;A0A5F9DLJ2	A0A5F9DLJ2_RABIT;G1SXP5_RABIT	HOMER1;HOMER2	Homer scaffold protein 2	110118
A0A5F9DLJ2	A0A5F9DLJ2	A0A5F9DLJ2_RABIT	HOMER2	Homer scaffold protein 2	5806.35
G1SFC5	G1SFC5	G1SFC5_RABIT	HOOK3	Hook microtubule tethering protein 3	68728.4
P19007	P19007;A0A5F9DAR9	HPT_RABIT	HP	Haptoglobin	53888.1
A0A5F9CYK3	A0A5F9CYK3	A0A5F9CYK3_RABIT	HP1BP3	Heterochromatin protein 1-binding protein 3	165219
G1TN08	G1TN08	G1TN08_RABIT	HPCAL1	Hippocalcin like 1	97463
A0A5F9DJE5	A0A5F9DJE5	A0A5F9DJE5_RABIT	HPN	Hepsin	50955.5
A7X8X3	A7X8X3	A7X8X3_RABIT	HPRT	Hypoxanthine phosphoribosyltransferase	207646
P20058	P20058	HEMO_RABIT	HPX	Hemopexin	164057
Q28640	Q28640;G1U754	HRG_RABIT	HRG	Histidine-rich glycoprotein (Fragment)	417155
G1U754	G1U754	G1U754_RABIT	HRG	Histidine-rich glycoprotein	38820.7
G1TES6	G1TES6	G1TES6_RABIT	HSD17B10	Hydroxysteroid 17-beta dehydrogenase 10	695317
G1TGT5	G1TGT5	G1TGT5_RABIT	HSD17B12	Hydroxysteroid 17-beta dehydrogenase 12	491064
G1T060	G1T060	G1T060_RABIT	HSD17B4	Hydroxysteroid 17-beta dehydrogenase 4	179882
G1TLN2	G1TLN2	G1TLN2_RABIT	HSD17B8	Hydroxysteroid 17-beta dehydrogenase 8	81394.7
G1T8E7	G1T8E7	G1T8E7_RABIT	HSDL1	Hydroxysteroid dehydrogenase like 1	331164
G1TCE9	G1TCE9	G1TCE9_RABIT	HSDL2	Hydroxysteroid dehydrogenase like 2	248586
P30946	P30946;A0A5F9CS69	HS90A_RABIT	HSP90AA1	Heat shock protein HSP 90-alpha	974085
P30946;P30947	P30946;G1T464;P30947;A0A5F9CS69	HS90A_RABIT;HS90B_RABIT	HSP90AA1;HSP90AB1	Heat shock protein HSP 90-alpha	2780000
P30947	G1T464;G1SWK6;P30947;A0A5F9CS69	HS90B_RABIT	HSP90AB1	Heat shock protein HSP 90-beta	1270000
O18750;P30947	G1TBC1;G1T464;G1SWK6;P30947;O18750	ENPL_RABIT;HS90B_RABIT	HSP90AB1;HSP90B1	Endoplasmin (Fragment)	993326
O18750	G1TBC1;O18750	ENPL_RABIT	HSP90B1	Endoplasmin (Fragment)	2550000
G1TBC1	G1TBC1	G1TBC1_RABIT	HSP90B1	Endoplasmin	817912
A0A5F9D3H0	G1TRC0;A0A5F9D3H0;G1SUX8	A0A5F9D3H0_RABIT	HSPA1L	Heat shock protein family A (Hsp70) member 1 like	792525
A0A5F9D3H0;G1T1V9	G1TRC0;G1T1V9;A0A5F9D3H0;G1SUX8	A0A5F9D3H0_RABIT;G1T1V9_RABIT	HSPA1L;HSPA2	Heat shock protein family A (Hsp70) member 1 like	28210.3
A0A5F9C6Y7;A0A5F9C804;A0A5F9D3H0;G1T1V9	G1TRC0;A0A5F9DTR8;G1T1V9;A0A5F9C804;A0A5F9C6Y7;A0A5F9D3H0;G1SUX8	A0A5F9C6Y7_RABIT;A0A5F9C804_RABIT;A0A5F9D3H0_RABIT;G1T1V9_RABIT	HSPA1L;HSPA2;HSPA5;HSPA8	Heat shock protein family A (Hsp70) member 8	2160000
A0A5F9C6Y7;A0A5F9D3H0;G1T1V9	G1TRC0;A0A5F9DTR8;G1T1V9;A0A5F9C6Y7;A0A5F9D3H0;G1SUX8	A0A5F9C6Y7_RABIT;A0A5F9D3H0_RABIT;G1T1V9_RABIT	HSPA1L;HSPA2;HSPA8	Heat shock protein family A (Hsp70) member 8	2890000
G1T1V9	G1T1V9	G1T1V9_RABIT	HSPA2	Heat shock protein family A (Hsp70) member 2	101281
A0A5F9C6Y7;G1T1V9	A0A5F9DTR8;G1T1V9;A0A5F9C6Y7	A0A5F9C6Y7_RABIT;G1T1V9_RABIT	HSPA2;HSPA8	Heat shock protein family A (Hsp70) member 8	2920000
A0A5F9C6Y7;G1SRF7;G1T1V9	A0A5F9DTH8;A0A5F9DTR8;G1T1V9;A0A5F9C6Y7;G1SRF7	A0A5F9C6Y7_RABIT;G1SRF7_RABIT;G1T1V9_RABIT	HSPA2;HSPA8;HSPA9	Heat shock protein family A (Hsp70) member 8	607709
G1SV05	G1SV05	G1SV05_RABIT	HSPA4	Heat shock protein family A (Hsp70) member 4	432985
A0A5F9CER0;G1SV05;G1U0U5	G1SV05;G1U0U5;A0A5F9CER0	A0A5F9CER0_RABIT;G1SV05_RABIT;G1U0U5_RABIT	HSPA4;HSPA4L;HSPH1	Heat shock 110 kDa protein	127623
A0A5F9CER0;G1SV05	G1SV05;A0A5F9CER0	A0A5F9CER0_RABIT;G1SV05_RABIT	HSPA4;HSPH1	Heat shock 110 kDa protein	49572.9
G1U0U5	G1U0U5	G1U0U5_RABIT	HSPA4L	Heat shock protein family A (Hsp70) member 4 like	93967.4
A0A5F9CER0;G1U0U5	G1U0U5;A0A5F9CER0	A0A5F9CER0_RABIT;G1U0U5_RABIT	HSPA4L;HSPH1	Heat shock 110 kDa protein	53699.4
A0A5F9C804	A0A5F9C804	A0A5F9C804_RABIT	HSPA5	78 kDa glucose-regulated protein	2370000
A0A5F9C6Y7	A0A5F9C6Y7	A0A5F9C6Y7_RABIT	HSPA8	Heat shock protein family A (Hsp70) member 8	4600000
G1SRF7	G1SRF7	G1SRF7_RABIT	HSPA9	75 kDa glucose-regulated protein	1970000
G1T3V2	G1T3V2	G1T3V2_RABIT	HSPB1	Heat shock 27 kDa protein	7350000
G1T3Y8	G1T3Y8	G1T3Y8_RABIT	HSPD1	60 kDa chaperonin	1150000
G1SZ44	G1TSX5;A0A5F9CBR6;G1SZ44;A0A5F9C1X1	G1SZ44_RABIT	HSPE1	10 kDa heat shock protein, mitochondrial	2070000
A0A5F9CER0	A0A5F9CER0	A0A5F9CER0_RABIT	HSPH1	Heat shock 110 kDa protein	32660.2
G1SDZ5	G1SDZ5	G1SDZ5_RABIT	HTATIP2	HIV-1 Tat interactive protein 2	103400
G1T9C8	G1SCJ7;G1T9C8	G1T9C8_RABIT	HTRA2	HtrA serine peptidase 2	28398.2
U3KPH8	U3KPH8	U3KPH8_RABIT	HTT	Huntingtin	36182.5
G1SSX2	G1SSX2	G1SSX2_RABIT	HUWE1	HECT-type E3 ubiquitin transferase	26918.9
G1SNI8	G1SNI8	G1SNI8_RABIT	HYAL2	Hyaluronidase	8926.59
G1SLD5	G1SLD5	G1SLD5_RABIT	HYOU1	Hypoxia up-regulated 1	624938
G1TCK9	G1TCK9	G1TCK9_RABIT	IARS1	Isoleucyl-tRNA synthetase	106566
G1SZ93	G1SZ93	G1SZ93_RABIT	IARS2	Isoleucyl-tRNA synthetase	170035
U3KPG6	U3KPG6	U3KPG6_RABIT	ICAM1	Intercellular adhesion molecule 1	217470
A0A5F9CW84	A0A5F9CW84	A0A5F9CW84_RABIT	ICMT	Protein-S-isoprenylcysteine O-methyltransferase	80952.4
A0A5F9C9H6	A0A5F9C9H6	A0A5F9C9H6_RABIT	IDE	Insulin degrading enzyme	34584.5
G1SI20	G1SI20	G1SI20_RABIT	IDH1	Isocitrate dehydrogenase [NADP]	1900000
A0A5F9DQ55;G1SI20	A0A5F9DQ55;G1SI20	A0A5F9DQ55_RABIT;G1SI20_RABIT	IDH1;IDH2	Isocitrate dehydrogenase [NADP]	4830000
A0A5F9DQ55	A0A5F9DQ55	A0A5F9DQ55_RABIT	IDH2	Isocitrate dehydrogenase [NADP]	843770
A0A5F9DEX9	A0A5F9DEX9	A0A5F9DEX9_RABIT	IDH3A	Isocitrate dehydrogenase [NAD] subunit, mitochondrial	194352
A0A5F9DDQ4	A0A5F9DDQ4	A0A5F9DDQ4_RABIT	IDH3B	Isocitrate dehydrogenase [NAD] subunit, mitochondrial	41864.5
A0A5F9CYA2	A0A5F9CYA2	A0A5F9CYA2_RABIT	IDH3G	Isocitrate dehydrogenase (NAD(+)) 3 non-catalytic subunit gamma	195385
G1T855	G1T855	G1T855_RABIT	IGF1R	Tyrosine-protein kinase receptor	335859
A0A5F9DAH8;G1T855	A0A5F9DAH8;G1T855;G1SZT0	A0A5F9DAH8_RABIT;G1T855_RABIT	IGF1R;INSR	Tyrosine-protein kinase receptor	22689.8
A0A5F9CYC9	A0A5F9CYC9	A0A5F9CYC9_RABIT	IGF2R	Insulin like growth factor 2 receptor	445130
A0A5F9CAG4	A0A5F9CAG4;P04221;P03988	A0A5F9CAG4_RABIT	IGHM	Immunoglobulin heavy constant mu	61716.3
A0A5F9DB29	A0A5F9DB29	A0A5F9DB29_RABIT	IGSF3	Immunoglobulin superfamily member 3	127311
G1TZF2	G1TZF2	G1TZF2_RABIT	IL17RA	Interleukin 17 receptor A	12105.7
G1TCA1	G1TCA1	G1TCA1_RABIT	IL1R2	Interleukin 1 receptor type 2	31858.1
A0A5F9DB30	A0A5F9DB30	A0A5F9DB30_RABIT	IL1RAP	Interleukin 1 receptor accessory protein	238784
P26890	G1TVC0;P26890	IL1RA_RABIT	IL1RN	Interleukin-1 receptor antagonist protein	296025
G1TA02	G1TA02	G1TA02_RABIT	IL20RA	Interleukin 20 receptor subunit alpha	275240
G1SNX5	G1SNX5	G1SNX5_RABIT	ILF2	Interleukin enhancer binding factor 2	560226
G1T6I6	G1T6I6	G1T6I6_RABIT	ILF3	Interleukin enhancer binding factor 3	470014
G1SX47;G1T6I6	G1SX47;G1T6I6	G1SX47_RABIT;G1T6I6_RABIT	ILF3;STRBP	Spermatid perinuclear RNA-binding protein	201938
A0A5F9DJG1	A0A5F9DJG1	A0A5F9DJG1_RABIT	ILK	59 kDa serine/threonine-protein kinase	20102.2
G1SI54	G1SI54	G1SI54_RABIT	ILVBL	2-hydroxyacyl-CoA lyase 2	445198
G1SYR9	G1SYR9	G1SYR9_RABIT	IMMT	MICOS complex subunit MIC60	306601
G1T7L5	G1T7L5	G1T7L5_RABIT	IMPA1	Inositol-phosphate phosphatase	260151
A0A5F9CYQ1	A0A5F9CYQ1	A0A5F9CYQ1_RABIT	IMPDH2	Inosine-5'-monophosphate dehydrogenase	51056.2
G1SH34	G1SH34	G1SH34_RABIT	INPP5F	Inositol polyphosphate-5-phosphatase F	20833.4
A0A5F9DAH8	A0A5F9DAH8	A0A5F9DAH8_RABIT	INSR	Tyrosine-protein kinase receptor	149959
G1SIJ8	G1SIJ8	G1SIJ8_RABIT	IPO4	Importin 4	37059.5
G1SKP2	G1SKP2	G1SKP2_RABIT	IPO5	Importin 5	91907.8
G1SSC9	G1SSC9	G1SSC9_RABIT	IPO7	Importin 7	42065.1
G1ST56	G1ST56	G1ST56_RABIT	IPO9	Importin 9	28137.5
U3KM82	U3KM82	U3KM82_RABIT	IQGAP1	IQ motif containing GTPase activating protein 1	818944
G1TKE7;U3KM82	G1TKE7;U3KM82	G1TKE7_RABIT;U3KM82_RABIT	IQGAP1;IQGAP2	IQ motif containing GTPase activating protein 2	730812
G1TKE7	G1TKE7	G1TKE7_RABIT	IQGAP2	IQ motif containing GTPase activating protein 2	9132.41
G1SKY0	G1SKY0	G1SKY0_RABIT	IRF6	Interferon regulatory factor 6	38761.1
G1T6N7	G1T6N7	G1T6N7_RABIT	ISCA2	Iron-sulfur cluster assembly 2	37708.7
G1TDT6	G1TDT6	G1TDT6_RABIT	ISOC1	Isochorismatase domain containing 1	43270.1
G1SWC9	G1SWC9	G1SWC9_RABIT	IST1	IST1 homolog	192697
G1T9A1	G1T9A1	G1T9A1_RABIT	ITCH	E3 ubiquitin-protein ligase	56688.4
G1SZX9;G1T9A1	G1SZX9;G1SEP8;G1T9A1	G1SZX9_RABIT;G1T9A1_RABIT	ITCH;WWP2	E3 ubiquitin-protein ligase	47370.8
G1TA79	G1TA79	G1TA79_RABIT	ITFG1	Integrin alpha FG-GAP repeat containing 1	71035.1
A0A5F9C6P1	A0A5F9C6P1	A0A5F9C6P1_RABIT	ITGA2	Integrin subunit alpha 2	2540000
G1SYB9	G1SYB9	G1SYB9_RABIT	ITGA3	Integrin subunit alpha 3	1260000
G1SD83	G1SD83	G1SD83_RABIT	ITGA6	Integrin subunit alpha 6	264851
A0A5F9C476;A0A5F9CCJ0	A0A5F9C476;A0A5F9CCJ0	A0A5F9C476_RABIT;A0A5F9CCJ0_RABIT	ITGAD;ITGAM	Integrin subunit alpha M	6406.42
A0A5F9D0E2	A0A5F9D0E2	A0A5F9D0E2_RABIT	ITGAV	Integrin subunit alpha V	829252
G1SK33	G1SK33	G1SK33_RABIT	ITGB1	Integrin beta	2670000
A0A5F9CCI8	A0A5F9CCI8	A0A5F9CCI8_RABIT	ITGB4	Integrin beta	274502
G1T7R4	G1T7R4	G1T7R4_RABIT	ITGB5	Integrin beta	261295
A0A5F9C6Q8	A0A5F9C6Q8	A0A5F9C6Q8_RABIT	ITGB6	Integrin beta	1060000
P26013	P26013	ITB8_RABIT	ITGB8	Integrin beta-8	183480
A0A5F9CRF1	A0A5F9CRF1	A0A5F9CRF1_RABIT	ITM2B	Integral membrane protein 2	69366.5
G1SL03	G1SL03	G1SL03_RABIT	ITPA	Inosine triphosphate pyrophosphatase	81465.6
G1STY5	G1STY5	G1STY5_RABIT	ITPKC	Kinase	14720.1
A0A5F9D9J0	A0A5F9D9J0	A0A5F9D9J0_RABIT	ITPR2	Inositol 1,4,5-trisphosphate receptor type 2	300098
A0A5F9D123;A0A5F9D9J0	A0A5F9D9J0;A0A5F9CAK2;A0A5F9D123	A0A5F9D123_RABIT;A0A5F9D9J0_RABIT	ITPR2;ITPR3	Inositol 1,4,5-trisphosphate receptor type 3	229981
A0A5F9D123	A0A5F9D123	A0A5F9D123_RABIT	ITPR3	Inositol 1,4,5-trisphosphate receptor type 3	280756
G1SW97	G1SW97	G1SW97_RABIT	IVD	Butyryl-CoA dehydrogenase	468552
G1SNM8	G1SNM8	G1SNM8_RABIT	JAGN1	Jagunal homolog 1	93027.2
G1SQL4	G1SQL4	G1SQL4_RABIT	JAK1	Tyrosine-protein kinase	66118.2
P23108	G1U1S7;P23108	IGJ_RABIT	JCHAIN	Immunoglobulin J chain	207611
G1T2J0	G1T2J0	G1T2J0_RABIT	JUP	Junction plakoglobin	4960000
A0A5F9C713	A0A5F9C713	A0A5F9C713_RABIT	KARS1	Lysine--tRNA ligase	114736
A0A5F9C1G4	A0A5F9C1G4	A0A5F9C1G4_RABIT	KCNK10	Uncharacterized protein	51425.9
G1U8T9	G1U8T9	G1U8T9_RABIT	KCTD12	Potassium channel tetramerization domain containing 12	31317.6
G1T6U1	G1T6U1	G1T6U1_RABIT	KDSR	3-ketodihydrosphingosine reductase	213890
G1T5B1	G1T5B1	G1T5B1_RABIT	KERA	Keratocan	243469
G1STI3	G1STI3	G1STI3_RABIT	KHDRBS1	KH RNA binding domain containing, signal transduction associated 1	30036.4
A0A5F9DFJ7	A0A5F9DFJ7	A0A5F9DFJ7_RABIT	KIAA0100	KIAA0100	60827.3
G1TBU2	G1TBU2	G1TBU2_RABIT	KIAA1217	KIAA1217	48874.2
A0A5F9CWK6;G1U2J0	A0A5F9DKX0;G1U2J0;A0A5F9CMB0;A0A5F9CWK6;A0A5F9CHY9	A0A5F9CWK6_RABIT;G1U2J0_RABIT	KIF13B;KIF1C	Kinesin family member 13B	25346.1
G1TC28	G1TC28	G1TC28_RABIT	KIF21A	Kinesin family member 21A	8658.33
G1TW45	G1TW45	G1TW45_RABIT	KIF3B	Kinesin-like protein	58401.7
G1TDU0	G1TDU0	G1TDU0_RABIT	KIF5B	Kinesin-like protein	129108
G1SVG1	G1SVG1	G1SVG1_RABIT	KLHL14	Kelch like family member 14	83742.3
G1STL6	G1STL6	G1STL6_RABIT	KMO	Kynurenine 3-monooxygenase	758592
A0A5F9C577	A0A5F9C577	A0A5F9C577_RABIT	KMT2C	[Histone H3]-lysine(4) N-trimethyltransferase	126891
G1SI36	G1SI36;G1TE61;G1STV1	G1SI36_RABIT	KPNA1	Importin subunit alpha	66756
A0A5F9CSY8	A0A5F9CSY8	A0A5F9CSY8_RABIT	KPNA3	Importin subunit alpha	47400.4
G1T9F3	G1T9F3	G1T9F3_RABIT	KPNB1	Karyopherin subunit beta 1	245848
G1T2M0	G1T2M0	G1T2M0_RABIT	KRAS	KRAS proto-oncogene, GTPase	391552
G1T2M0;G1TRA4	G1T2M0;G1TRA4	G1T2M0_RABIT;G1TRA4_RABIT	KRAS;NRAS	KRAS proto-oncogene, GTPase	1730000
G1U9I8	G1U9I8	G1U9I8_RABIT	KRT1	Cytokeratin-1	838799
G1SUH8;G1U9I8	G1U9I8;G1SUH8	G1SUH8_RABIT;G1U9I8_RABIT	KRT1;KRT2	Keratin 2	116499
G1SKE3;G1SUH8;G1U9I8	G1U9I8;G1SUH8;G1SKE3	G1SKE3_RABIT;G1SUH8_RABIT;G1U9I8_RABIT	KRT1;KRT2;KRT77	Keratin 77	434953
G1SKE3;G1U9I8	G1U9I8;G1SKE3	G1SKE3_RABIT;G1U9I8_RABIT	KRT1;KRT77	Keratin 77	504362
A0A5F9D8K0	A0A5F9D8K0	A0A5F9D8K0_RABIT	KRT10	Keratin 10	395051
A0A5F9D8K0;G1T4R6	G1T4R6;A0A5F9D8K0	A0A5F9D8K0_RABIT;G1T4R6_RABIT	KRT10;KRT16	Keratin 10	195602
Q28706	Q28706;G1TE74	K1C12_RABIT	KRT12	Keratin, type I cytoskeletal 12 (Fragment)	3800000
G1TE74	G1TE74	G1TE74_RABIT	KRT12	Keratin, type I cytoskeletal 12	693971
G1T4R6	G1T4R6;G1SDN2;G1T1Y7;G1U0K9	G1T4R6_RABIT	KRT16	Keratin 16	27868.3
G1SUH8	G1SUH8	G1SUH8_RABIT	KRT2	Keratin 2	101719
G1SUH8;G1TDN6	G1SL24;G1SUH8;G1TDN8;G1TDN6;G1U9K5	G1SUH8_RABIT;G1TDN6_RABIT	KRT2;KRT5	Keratin 2	552885
Q29426	G1U9I8;G1SUH8;G1TDN6;G1SS18;Q29426;G1SKE3	K2C3_RABIT	KRT3	Keratin, type II cytoskeletal 3	2640000
G1TDN6	G1TDN6	G1TDN6_RABIT	KRT5	Keratin 5	1770000
G1SKE3	G1SKE3	G1SKE3_RABIT	KRT77	Keratin 77	2030000
G1SZR7	G1SZR7	G1SZR7_RABIT	KTN1	Kinectin 1	184100
A0A5F9CC31	A0A5F9CC31	A0A5F9CC31_RABIT	KYAT3	Cysteine-S-conjugate beta-lyase 2	135509
A0A5F9CYY7	A0A5F9CYY7	A0A5F9CYY7_RABIT	LACTB	Lactamase beta	189956
G1STN8	G1STN8	G1STN8_RABIT	LAD1	Ladinin 1	38577.1
G1SKX0	G1SKX0	G1SKX0_RABIT	LAMB3	Laminin subunit beta 3	133932
G1TRZ2	G1TRZ2	G1TRZ2_RABIT	LAMP1	Lysosomal associated membrane protein 1	1730000
A0A5F9CYH5	A0A5F9CYH5	A0A5F9CYH5_RABIT	LAMP2	Lysosomal associated membrane protein 2	440240
G1SCR0	G1SCR0	G1SCR0_RABIT	LAMTOR1	Late endosomal/lysosomal adaptor and MAPK and MTOR activator 1	219635
G1TU32	G1TU32	G1TU32_RABIT	LAMTOR2	Late endosomal/lysosomal adaptor, MAPK and MTOR activator 2	84888.3
G1SEU9	G1SEU9	G1SEU9_RABIT	LAMTOR3	Late endosomal/lysosomal adaptor and MAPK and MTOR activator 3	107078
G1SKE5	G1SKE5	G1SKE5_RABIT	LAMTOR4	Late endosomal/lysosomal adaptor and MAPK and MTOR activator 4	118621
G1TE96	G1TE96	G1TE96_RABIT	LANCL1	LanC like 1	376764
A0A5F9CYI7	A0A5F9CYI7	A0A5F9CYI7_RABIT	LANCL2	LanC like 2	14539.6
G1SFP0	G1SFP0	G1SFP0_RABIT	LAP3	Cysteinylglycine-S-conjugate dipeptidase	210925
A0A5F9CAC4	A0A5F9CAC4	A0A5F9CAC4_RABIT	LARS1	Leucyl-tRNA synthetase	65889.6
O77506	O77506;U3KNF1	LASP1_RABIT	LASP1	LIM and SH3 domain protein 1	15447.9
G1SCZ4	G1SCZ4	G1SCZ4_RABIT	LBR	3-beta-hydroxysterol Delta (14)-reductase	179602
A0A5F9CJV3	A0A5F9CJV3	A0A5F9CJV3_RABIT	LCLAT1	Lysocardiolipin acyltransferase 1	73789.1
A0A5F9DE15	A0A5F9DE15	A0A5F9DE15_RABIT	LCMT1	Leucine carboxyl methyltransferase 1	40219
G1TRW8	G1TRW8	G1TRW8_RABIT	LCN2	Lipocalin 2	25968
G1TET2	G1TET2	G1TET2_RABIT	LCP1	Lymphocyte cytosolic protein 1	1480000
G1TET2;G1TRY5	G1TET2;G1TRY5	G1TET2_RABIT;G1TRY5_RABIT	LCP1;PLS3	Lymphocyte cytosolic protein 1	869089
A0A5F9CF51	A0A5F9CF51	A0A5F9CF51_RABIT	LDAH	Lipid droplet-associated hydrolase	185329
P13491	G1TAJ3;P13491	LDHA_RABIT	LDHA	L-lactate dehydrogenase A chain	51100000
P13490;P13491	G1TAJ3;P13490;P13491;A0A5F9DPL1;A0A5F9C8K9;A0A5F9DTD7;G1TIS1	LDHA_RABIT;LDHB_RABIT	LDHA;LDHB	L-lactate dehydrogenase B chain (Fragment)	107000000
A0A5F9DPL1	A0A5F9DPL1;A0A5F9DRC9	A0A5F9DPL1_RABIT	LDHB	L-lactate dehydrogenase	174000000
P13490	P13490;A0A5F9DPL1	LDHB_RABIT	LDHB	L-lactate dehydrogenase B chain (Fragment)	138000000
P20063	P20063;G1SDS2	LDLR_RABIT	LDLR	Low-density lipoprotein receptor (Fragment)	13015.7
G1TPZ1	G1TPZ1	G1TPZ1_RABIT	LGALS1	Galectin	72793.4
P47845	A0A5F9DHK7;P47845	LEG3_RABIT	LGALS3	Galectin-3	6980000
A0A5F9CAV2	A0A5F9CAV2	A0A5F9CAV2_RABIT	LGALS8	Galectin	17708.8
G1SL01	G1SL01	G1SL01_RABIT	LGR4	Leucine rich repeat containing G protein-coupled receptor 4	15500.8
G1SQQ9	G1SQQ9	G1SQQ9_RABIT	LIG3	DNA ligase	27967
A0A5F9D2G0	A0A5F9D2G0	A0A5F9D2G0_RABIT	LIN7C	Protein lin-7 homolog	679145
Q9BDJ4	A0A5F9CA56;Q9BDJ4	LIPH_RABIT	LIPH	Lipase member H	25610.8
G1U484	G1U484	G1U484_RABIT	LLGL1	LLGL scribble cell polarity complex component 1	136954
G1TZQ9;G1U484	G1TZQ9;G1U484	G1TZQ9_RABIT;G1U484_RABIT	LLGL1;LLGL2	LLGL scribble cell polarity complex component 2	65856.7
G1TZQ9	G1TZQ9	G1TZQ9_RABIT	LLGL2	LLGL scribble cell polarity complex component 2	229514
G1U5L3	G1U5L3	G1U5L3_RABIT	LMAN1	Lectin, mannose binding 1	656730
A0A5F9D3R8	A0A5F9D3R8	A0A5F9D3R8_RABIT	LMAN2	Lectin, mannose binding 2	1100000
A0A5F9DN18	A0A5F9DN18	A0A5F9DN18_RABIT	LMBRD1	LMBR1 domain containing 1	21640.4
G1SFC4	G1SFC4	G1SFC4_RABIT	LMF2	Lipase maturation factor	138296
G1SYD6	G1SYD6	G1SYD6_RABIT	LMNA	Lamin A/C	482418
G1ST69;G1SYD6	G1ST69;G1SYD6	G1ST69_RABIT;G1SYD6_RABIT	LMNA;LMNB1	Lamin B1	488813
G1ST69	G1ST69	G1ST69_RABIT	LMNB1	Lamin B1	114222
A0A5F9CCE3	A0A5F9CCE3	A0A5F9CCE3_RABIT	LMO7	LIM domain 7	74175.2
G1SFU4	G1SFU4	G1SFU4_RABIT	LNPEP	Leucyl and cystinyl aminopeptidase	337866
G1SW89	G1SW89	G1SW89_RABIT	LNPK	Endoplasmic reticulum junction formation protein lunapark	67134.2
G1T7G3	G1T7G3	G1T7G3_RABIT	LPCAT3	Lysophosphatidylcholine acyltransferase 3	46254.8
G1T1X2	G1T1X2	G1T1X2_RABIT	LPP	LIM domain containing preferred translocation partner in lipoma	58503.1
G1SH74	G1SH74	G1SH74_RABIT	LRATD1	LRAT domain containing 1	5040.25
A0A5F9CP94	A0A5F9CP94	A0A5F9CP94_RABIT	LRBA	LPS responsive beige-like anchor protein	23959.8
G1SHR5	G1SHR5	G1SHR5_RABIT	LRCH4	Leucine rich repeats and calponin homology domain containing 4	25290.4
G1TD94	G1TD94	G1TD94_RABIT	LRP1B	LDL receptor related protein 1B	48059
G1T8M9	G1T8M9	G1T8M9_RABIT	LRPPRC	Leucine rich pentatricopeptide repeat containing	370641
A0A5F9D8N2	A0A5F9D8N2	A0A5F9D8N2_RABIT	LRRC1	Leucine rich repeat containing 1	597390
G1SGK7	G1SGK7	G1SGK7_RABIT	LRRC40	Leucine rich repeat containing 40	51975.5
A0A5F9C298	A0A5F9C298	A0A5F9C298_RABIT	LRRC41	Leucine-rich repeat-containing protein 41	7662.99
G1THF6	G1THF6	G1THF6_RABIT	LRRC49	Leucine rich repeat containing 49	98693.6
G1SM52	G1SM52	G1SM52_RABIT	LRRC59	Leucine rich repeat containing 59	497736
G1SG07	G1SG07	G1SG07_RABIT	LRRC8A	Leucine rich repeat containing 8 VRAC subunit A	129188
G1SG07;G1SZY7	G1SG07;G1SZY7	G1SG07_RABIT;G1SZY7_RABIT	LRRC8A;LRRC8C	Leucine rich repeat containing 8 VRAC subunit A	45692.4
G1SZY7	G1SZY7	G1SZY7_RABIT	LRRC8C	Leucine rich repeat containing 8 VRAC subunit C	63304.4
G1U903	G1U903	G1U903_RABIT	LRRC8D	Leucine rich repeat containing 8 VRAC subunit D	130785
G1U8V5	G1U8V5	G1U8V5_RABIT	LRRC8E	Leucine rich repeat containing 8 VRAC subunit E	24963.6
G1SML0	G1SML0	G1SML0_RABIT	LSG1	Large 60S subunit nuclear export GTPase 1	57470.5
G1TWC5	G1TWC5	G1TWC5_RABIT	LSM3	U6 snRNA-associated Sm-like protein LSm3	76510.2
G1TIR7	G1TIR7	G1TIR7_RABIT	LSM8	U6 snRNA-associated Sm-like protein LSm8	197203
A0A5F9CX22	A0A5F9CX22	A0A5F9CX22_RABIT	LSR	Lipolysis stimulated lipoprotein receptor	61528.7
A0A5F9D063	A0A5F9D063	A0A5F9D063_RABIT	LSS	Terpene cyclase/mutase family member	831984
G1SP54	G1SP54	G1SP54_RABIT	LTA4H	Leukotriene A(4) hydrolase	137658
G1SF49	G1SF49	G1SF49_RABIT	LTBR	Lymphotoxin beta receptor	5403.19
G1SP97	G1SP97	G1SP97_RABIT	LUM	Lumican	220944
O46379	O46379;G1SP97	LUM_RABIT	LUM	Lumican (Fragment)	141723
G1TYE2	G1TYE2	G1TYE2_RABIT	LXN	Latexin	77786.8
G1SU56	G1SU56	G1SU56_RABIT	LY6G6C	Lymphocyte antigen 6 family member G6C	131512
G1SIY6	G1SIY6	G1SIY6_RABIT	LYN	Tyrosine-protein kinase	279974
A0A5F9DDQ5;G1SIY6	G1SPV2;G1TA73;G1SIY6;A0A5F9DDQ5;G1SXU8	A0A5F9DDQ5_RABIT;G1SIY6_RABIT	LYN;SRC	Tyrosine-protein kinase	278458
A0A5F9D039	A0A5F9D039	A0A5F9D039_RABIT	LYPD3	LY6/PLAUR domain containing 3	719937
A0A5F9CDJ4	A0A5F9CDJ4	A0A5F9CDJ4_RABIT	LYPLA1	Acyl-protein thioesterase 1	190669
O77821	O77821;A0A5F9CDJ4	LYPA1_RABIT	LYPLA1	Acyl-protein thioesterase 1	115464
G1SD73	G1SD73	G1SD73_RABIT	LYPLAL1	Lysophospholipase like 1	21003
P16973	P16973	LYSC_RABIT	LYZ	Lysozyme C	106066
G1TEI1	G1TEI1	G1TEI1_RABIT	M6PR	Mannose-6-phosphate receptor, cation dependent	292958
G1SK28	G1SK28	G1SK28_RABIT	MACC1	MET transcriptional regulator MACC1	8229.51
A0A5F9DUI0	A0A5F9DUI0	A0A5F9DUI0_RABIT	MACF1	Microtubule actin crosslinking factor 1	67174.2
A0A5F9C116	A0A5F9C116	A0A5F9C116_RABIT	MACROH2A1	MacroH2A.1 histone	357499
G1SGB7;U3KND8	U3KND8;G1SGB7	G1SGB7_RABIT;U3KND8_RABIT	MAGOH;MAGOHB	Mago homolog, exon junction complex subunit	7753.82
G1TP04	G1TP04	G1TP04_RABIT	MAL2	Mal, T cell differentiation protein 2 (gene/pseudogene)	506186
A0A5F9CEB8	A0A5F9CEB8	A0A5F9CEB8_RABIT	MALT1	MALT1 paracaspase	45443.2
G1T3S7	G1T3S7	G1T3S7_RABIT	MAN1A2	alpha-1,2-Mannosidase	70084.2
A0A5F9DEB6	A0A5F9DEB6	A0A5F9DEB6_RABIT	MAN2A1	Alpha-mannosidase	43540.6
A0A5F9D7N5	A0A5F9D7N5	A0A5F9D7N5_RABIT	MAN2A2	Alpha-mannosidase	7655.26
A0A5F9CSX3	A0A5F9CSX3	A0A5F9CSX3_RABIT	MAOB	Amine oxidase	172984
P29678	A0A5F9C5E9;P29678	MP2K1_RABIT	MAP2K1	Dual specificity mitogen-activated protein kinase kinase 1	163966
A0A5F9CBG9	A0A5F9CBG9	A0A5F9CBG9_RABIT	MAP2K3	Mitogen-activated protein kinase kinase 3	66751.6
A0A5F9CPJ2	A0A5F9CPJ2	A0A5F9CPJ2_RABIT	MAP2K4	Mitogen-activated protein kinase kinase 4	9013.41
G1STE8	G1STE8	G1STE8_RABIT	MAP2K6	Mitogen-activated protein kinase kinase 6	18760.9
G1T8M6	G1T8M6	G1T8M6_RABIT	MAP3K20	Mitogen-activated protein kinase kinase kinase 20	28890.9
G1T9G5	G1T9G5	G1T9G5_RABIT	MAP3K5	Mitogen-activated protein kinase kinase kinase	46471.3
A0A5F9CTT8	A0A5F9CTT8	A0A5F9CTT8_RABIT	MAP4K4	Mitogen-activated protein kinase kinase kinase kinase 4	23740.8
A0A5F9C6X5;A0A5F9CTT8	A0A5F9CTT8;A0A5F9C6X5	A0A5F9C6X5_RABIT;A0A5F9CTT8_RABIT	MAP4K4;MINK1	Misshapen like kinase 1	13202.6
A0A5F9C6X5;A0A5F9C983;A0A5F9CTT8	A0A5F9CTT8;A0A5F9C983;A0A5F9C6X5	A0A5F9C6X5_RABIT;A0A5F9C983_RABIT;A0A5F9CTT8_RABIT	MAP4K4;MINK1;TNIK	Misshapen like kinase 1	210943
G1T5Y1	G1T5Y1	G1T5Y1_RABIT	MAPK1	Mitogen-activated protein kinase	300441
G1T5Y1;G1T5Z7	G1T5Z7;G1T4J7;G1T5Y1;G1T2T1	G1T5Y1_RABIT;G1T5Z7_RABIT	MAPK1;MAPK3	Mitogen-activated protein kinase	534500
G1T5Z7	G1T5Z7	G1T5Z7_RABIT	MAPK3	Mitogen-activated protein kinase	211865
G1SNN9	G1SNN9	G1SNN9_RABIT	MAPKAPK3	Non-specific serine/threonine protein kinase	30838.6
G1U949	G1U949	G1U949_RABIT	MAPRE1	APC-binding protein EB1	96557.9
G1SPH8	G1SPH8	G1SPH8_RABIT	MARCHF5	Membrane associated ring-CH-type finger 5	83021.3
G1SS79	G1SS79	G1SS79_RABIT	MARCKS	Myristoylated alanine rich protein kinase C substrate	47658.3
A0A5F9DFL6	A0A5F9DFL6	A0A5F9DFL6_RABIT	MARK2	Non-specific serine/threonine protein kinase	83881.9
A0A5F9DTN5	A0A5F9DTN5	A0A5F9DTN5_RABIT	MARS1	Methionine--tRNA ligase, cytoplasmic	96990.2
A0A5F9D555	A0A5F9D555	A0A5F9D555_RABIT	MAST4	Non-specific serine/threonine protein kinase	75737
A0A5F9CXE7;A0A5F9D4X6;A0A5F9D555	G1SQZ7;A0A5F9DE13;A0A5F9D4X6;A0A5F9D555;A0A5F9DNY0;G1T751;A0A5F9CXE7	A0A5F9CXE7_RABIT;A0A5F9D4X6_RABIT;A0A5F9D555_RABIT	MAST4;RPS6KA1;RPS6KA3	Ribosomal protein S6 kinase	250313
G1SHD6	G1SHD6	G1SHD6_RABIT	MAT2A	S-adenosylmethionine synthase	239650
A0A5F9C7I9	A0A5F9C7I9	A0A5F9C7I9_RABIT	MAT2B	Methionine adenosyltransferase 2 subunit beta	45467.8
G1U3G4	G1U3G4	G1U3G4_RABIT	MBLAC2	Metallo-beta-lactamase domain containing 2	67097.5
A0A5F9CJI5;A0A5F9D4N2	A0A5F9D4N2;A0A5F9CZC7;A0A5F9CJI5	A0A5F9CJI5_RABIT;A0A5F9D4N2_RABIT	MBNL1;MBNL2	Muscleblind like splicing regulator 2	63154.3
G1TCR8	G1TCR8	G1TCR8_RABIT	MBOAT2	Membrane bound O-acyltransferase domain containing 2	63682.9
G1T379	G1T379	G1T379_RABIT	MCCC1	Methylcrotonoyl-CoA carboxylase 1	160673
G1SXQ1	G1SXQ1	G1SXQ1_RABIT	MCCC2	Methylcrotonoyl-CoA carboxylase 2	176802
A0A5F9DMQ1	A0A5F9DMQ1	A0A5F9DMQ1_RABIT	MCM10	Protein MCM10 homolog	42787.1
A0A5F9CI26	A0A5F9CI26	A0A5F9CI26_RABIT	MCM2	DNA replication licensing factor MCM2	79288.5
G1SLF6	G1SLF6	G1SLF6_RABIT	MCM3	DNA helicase	55296
G1SFZ1	G1SFZ1	G1SFZ1_RABIT	MCM4	DNA helicase	68088.4
G1SZQ1	G1SZQ1	G1SZQ1_RABIT	MCM5	DNA helicase	90079.6
G1SD05	G1SD05	G1SD05_RABIT	MCM7	DNA replication licensing factor MCM7	84729.4
G1SLR2	G1SLR2	G1SLR2_RABIT	MCTP2	Multiple C2 and transmembrane domain containing 2	173615
G1T890	G1T890	G1T890_RABIT	MCU	Calcium uniporter protein	709671
A0A5F9CHD8	A0A5F9CHD8	A0A5F9CHD8_RABIT	MCUB	Calcium uniporter regulatory subunit MCUb	116734
G1SQG5	G1SQG5	G1SQG5_RABIT	MDH1	Malate dehydrogenase	1550000
A0A5F9CN88	A0A5F9CN88	A0A5F9CN88_RABIT	MDH2	Malate dehydrogenase, mitochondrial	992583
G1T013	G1T013	G1T013_RABIT	ME1	Malic enzyme	127067
G1T3A6	G1T3A6	G1T3A6_RABIT	ME2	Malic enzyme	84704.5
G1SXU0	G1SXU0	G1SXU0_RABIT	MEGF9	Multiple EGF like domains 9	20967.6
G1SPV4	G1SPV4;A0A5F9CD88	G1SPV4_RABIT	MEMO1	Mediator of ErbB2-driven cell motility 1	28549.1
A0A5F9D005	A0A5F9D005	A0A5F9D005_RABIT	MESD	LDLR chaperone MESD	188496
G1SLE6	G1SLE6	G1SLE6_RABIT	METAP1	Methionine aminopeptidase	66600
G1U6X4	G1U6X4	G1U6X4_RABIT	METAP2	Methionine aminopeptidase 2	62313.4
G1T9U5	G1T9U5	G1T9U5_RABIT	METTL7A	Methyltransferase like 7A	1270000
A0A5F9CX76	A0A5F9CX76	A0A5F9CX76_RABIT	MFN1	Mitofusin 1	50997.7
A0A5F9CX76;G1SU75	A0A5F9CX76;G1SU75	A0A5F9CX76_RABIT;G1SU75_RABIT	MFN1;MFN2	Mitofusin 1	181193
G1SU75	G1SU75	G1SU75_RABIT	MFN2	Mitofusin 2	155790
G1SF37	G1SF37	G1SF37_RABIT	MFSD1	Major facilitator superfamily domain containing 1	39158
G1SJN0	G1SJN0	G1SJN0_RABIT	MFSD6	Major facilitator superfamily domain containing 6	72498.7
G1TLI7	G1TLI7	G1TLI7_RABIT	MGARP	Mitochondria localized glutamic acid rich protein	3430000
P27115	P27115	MGAT1_RABIT	MGAT1	Alpha-1,3-mannosyl-glycoprotein 2-beta-N-acetylglucosaminyltransferase	59163.4
G1T9H4	G1T9H4	G1T9H4_RABIT	MGAT2	Alpha-1,6-mannosyl-glycoprotein 2-beta-N-acetylglucosaminyltransferase	115897
G1T0M0	G1T0M0	G1T0M0_RABIT	MGAT5	Alpha-1,6-mannosyl-glycoprotein 6-beta-N-acetylglucosaminyltransferase	22733.4
A0A5F9DRX9	A0A5F9DRX9	A0A5F9DRX9_RABIT	MGRN1	Mahogunin ring finger 1	14927.4
G1T5J6	G1T5J6	G1T5J6_RABIT	MGST1	Glutathione transferase	696887
A0A5F9CRF9	A0A5F9CRF9	A0A5F9CRF9_RABIT	MGST3	Microsomal glutathione S-transferase 3	38716.1
A0A5F9C5B6	A0A5F9C5B6	A0A5F9C5B6_RABIT	MICU1	Mitochondrial calcium uptake 1	124089
U3KMD4	U3KMD4	U3KMD4_RABIT	MICU2	Mitochondrial calcium uptake 2	53087.5
A0A5F9CG58	A0A5F9CG58	A0A5F9CG58_RABIT	MIEN1	Migration and invasion enhancer 1	9533.18
G1U1Q8	G1U1Q8	G1U1Q8_RABIT	MIF	Macrophage migration inhibitory factor	7780000
A0A5F9C6X5	A0A5F9C6X5	A0A5F9C6X5_RABIT	MINK1	Misshapen like kinase 1	26230.6
G1SDC6	G1SDC6	G1SDC6_RABIT	MIOS	Meiosis regulator for oocyte development	28624.2
A0A5F9D0T0	A0A5F9D0T0	A0A5F9D0T0_RABIT	MIPEP	Mitochondrial intermediate peptidase	15741.7
G1SV03	G1SV03	G1SV03_RABIT	MLEC	Malectin	950122
A0A5F9D3Q2	A0A5F9D3Q2	A0A5F9D3Q2_RABIT	MLST8	G protein beta subunit-like	24142.4
A0A5F9DDE9	A0A5F9DDE9	A0A5F9DDE9_RABIT	MMAB	Corrinoid adenosyltransferase	28688.8
G1STS3	G1STS3	G1STS3_RABIT	MMS19	MMS19 nucleotide excision repair protein	27160.3
G1SQB1	G1SQB1	G1SQB1_RABIT	MMUT	Methylmalonyl-CoA isomerase	217763
G1U6G2	G1U6G2	G1U6G2_RABIT	MNDA	Myeloid cell nuclear differentiation antigen	26392.2
A0A5F9CQU4;G1SUR2	A0A5F9CQU4;G1SUR2	A0A5F9CQU4_RABIT;G1SUR2_RABIT	MOB1A;MOB1B	MOB kinase activator 1B	81707
A0A5F9DAN4	A0A5F9DAN4	A0A5F9DAN4_RABIT	MOCS3	Adenylyltransferase and sulfurtransferase MOCS3	230502
A0A5F9DEL8	A0A5F9DEL8	A0A5F9DEL8_RABIT	MON2	Protein MON2 homolog	9768.33
A0A5F9CQC4	A0A5F9CQC4	A0A5F9CQC4_RABIT	MOSPD2	Motile sperm domain containing 2	71280.8
G1SV85	G1SV85	G1SV85_RABIT	MOXD1	Monooxygenase DBH like 1	372772
G1SZ66	G1SZ66	G1SZ66_RABIT	MPDU1	Mannose-P-dolichol utilization defect 1 protein	203357
B7NZR4	B7NZR4	B7NZR4_RABIT	MPP1	55 kDa erythrocyte membrane protein	7116.05
A0A5F9DAZ4;G1TS36	A0A5F9DAZ4;G1TS36	A0A5F9DAZ4_RABIT;G1TS36_RABIT	MPP2;MPP6	Membrane palmitoylated protein 2	20227.8
A0A5F9DQE2	A0A5F9DQE2	A0A5F9DQE2_RABIT	MPP5	MAGUK p55 subfamily member 5	39537.1
U3KP89	U3KP89	U3KP89_RABIT	MPP7	MAGUK p55 subfamily member 7	391077
G1SH55	G1SH55	G1SH55_RABIT	MPZL1	Myelin protein zero like 1	94297.3
G1TAB1	G1TAB1	G1TAB1_RABIT	MPZL2	Myelin protein zero like 2	232892
G1TPW2	G1TPW2	G1TPW2_RABIT	MRI1	Methylthioribose-1-phosphate isomerase	172933
G1SKJ4	G1SKJ4	G1SKJ4_RABIT	MRPL1	Mitochondrial ribosomal protein L1	83880.4
G1TR26	G1TR26	G1TR26_RABIT	MRPL11	Mitochondrial ribosomal protein L11	55663.6
A0A5F9C1G1	A0A5F9C1G1	A0A5F9C1G1_RABIT	MRPL13	Mitochondrial ribosomal protein L13	33906
A0A5F9CU50	A0A5F9CU50	A0A5F9CU50_RABIT	MRPL15	39S ribosomal protein L15, mitochondrial	55057.4
A0A5F9D634	A0A5F9D634	A0A5F9D634_RABIT	MRPL16	39S ribosomal protein L16, mitochondrial	19346.3
G1SFZ2	G1SFZ2	G1SFZ2_RABIT	MRPL19	Mitochondrial ribosomal protein L19	80032.2
G1SFQ3	G1SFQ3	G1SFQ3_RABIT	MRPL2	Mitochondrial ribosomal protein L2	65674.8
A0A5F9C702	A0A5F9C702	A0A5F9C702_RABIT	MRPL22	39S ribosomal protein L22, mitochondrial	28149.2
G1SFH4	G1SFH4	G1SFH4_RABIT	MRPL24	Mitochondrial ribosomal protein L24	111998
G1SIP9	G1SIP9	G1SIP9_RABIT	MRPL3	Mitochondrial ribosomal protein L3	43458.2
G1T120	G1T120	G1T120_RABIT	MRPL37	Mitochondrial ribosomal protein L37	166757
A0A5F9C3W0	A0A5F9C3W0	A0A5F9C3W0_RABIT	MRPL38	Mitochondrial ribosomal protein L38	32067.9
G1SR36	G1SR36	G1SR36_RABIT	MRPL39	Mitochondrial ribosomal protein L39	78712.3
G1T9Z9	G1T9Z9	G1T9Z9_RABIT	MRPL45	Mitochondrial ribosomal protein L45	141379
A0A5F9CY64	A0A5F9CY64	A0A5F9CY64_RABIT	MRPL46	39S ribosomal protein L46, mitochondrial	20470.6
G1TW17	G1TW17	G1TW17_RABIT	MRPS11	Mitochondrial ribosomal protein S11	54115.4
G1SES8	G1SES8	G1SES8_RABIT	MRPS22	Mitochondrial ribosomal protein S22	65211.6
G1SS51	G1SS51	G1SS51_RABIT	MRPS25	Mitochondrial ribosomal protein S25	28838
G1TB57	G1TB57	G1TB57_RABIT	MRPS35	Mitochondrial ribosomal protein S35	49684.9
G1SJY0	G1SJY0	G1SJY0_RABIT	MRPS5	Mitochondrial ribosomal protein S5	30714.6
G1T8K1	G1T8K1	G1T8K1_RABIT	MRPS9	Mitochondrial ribosomal protein S9	27655.5
G1SXH2	G1SXH2	G1SXH2_RABIT	MSH2	DNA mismatch repair protein	4267.9
A0A5F9CTX2	A0A5F9CTX2	A0A5F9CTX2_RABIT	MSI2	Musashi RNA binding protein 2	72337.6
G1SKD2	G1SKD2	G1SKD2_RABIT	MSMO1	Methylsterol monooxygenase 1	121596
A0A5F9CN96	A0A5F9CN96	A0A5F9CN96_RABIT	MSRA	Peptide-methionine (S)-S-oxide reductase	45592.2
G1SX27	G1SX27	G1SX27_RABIT	MST1R	Receptor protein-tyrosine kinase	74905.2
G1SW10	G1SW10	G1SW10_RABIT	MTA2	Metastasis associated 1 family member 2	21928.5
G1T2Z8	G1T2Z8	G1T2Z8_RABIT	MTAP	S-methyl-5'-thioadenosine phosphorylase	155367
O79431	O79431	ATP8_RABIT	MT-ATP8	ATP synthase protein 8	505000
G1TTA5	G1TTA5	G1TTA5_RABIT	MTCH1	Mitochondrial carrier 1	420758
G1SQW0	G1SQW0	G1SQW0_RABIT	MTCH2	Mitochondrial carrier 2	1320000
O79429	O79429	COX1_RABIT	MT-CO1	Cytochrome c oxidase subunit 1	17113.2
P98049	P98049	COX2_RABIT	MT-CO2	Cytochrome c oxidase subunit 2	8820000
G1T1U7	G1T1U7	G1T1U7_RABIT	MTHFD1	C-1-tetrahydrofolate synthase, cytoplasmic	171497
G1SIB2;G1T1U7	G1T1U7;G1SIB2	G1SIB2_RABIT;G1T1U7_RABIT	MTHFD1;MTHFD1L	Formyltetrahydrofolate synthetase	295332
G1SIB2	G1SIB2	G1SIB2_RABIT	MTHFD1L	Formyltetrahydrofolate synthetase	575225
A0A5F9CJV5	A0A5F9CJV5	A0A5F9CJV5_RABIT	MTMR10	Myotubularin related protein 10	8581.04
A0A5F9D340	A0A5F9D340	A0A5F9D340_RABIT	MTMR3	Phosphatidylinositol-3-phosphate phosphatase	33489.2
O79427	O79427	NU1M_RABIT	MT-ND1	NADH-ubiquinone oxidoreductase chain 1	90855.5
O79428	O79428	NU2M_RABIT	MT-ND2	NADH-ubiquinone oxidoreductase chain 2	87956.6
O79436	O79436	NU4M_RABIT	MT-ND4	NADH-ubiquinone oxidoreductase chain 4	62395.7
G1T4N5	G1T4N5	G1T4N5_RABIT	MTOR	Serine/threonine-protein kinase mTOR	90769.1
G1SPD1	G1SPD1	G1SPD1_RABIT	MTPN	Myotrophin	22838.6
G1SD44	G1SD44	G1SD44_RABIT	MTX1	Metaxin 1	62253.2
G1SVU0	G1SVU0	G1SVU0_RABIT	MTX2	Metaxin 2	15749.1
G1TRY0	G1TRY0	G1TRY0_RABIT	MUC15	Mucin 15, cell surface associated	216839
G1T6H0	G1T6H0	G1T6H0_RABIT	MVK	Mevalonate kinase	26356.9
G1SVM1	G1SVM1	G1SVM1_RABIT	MVP	Major vault protein	487294
G1T2K5	G1T2K5	G1T2K5_RABIT	MYBBP1A	MYB binding protein 1a	70110.4
G1T103	G1T103	G1T103_RABIT	MYG1	Chromosome 12 open reading frame 10	39257.2
A0A5F9CXR1	A0A5F9CXR1	A0A5F9CXR1_RABIT	MYH10	Myosin heavy chain 10	167008
A0A5F9CXR1;G1SL68	A0A5F9CXR1;G1SL68	A0A5F9CXR1_RABIT;G1SL68_RABIT	MYH10;MYH9	Myosin heavy chain 10	377932
P35748	A0A5F9CXR1;G1U469;P35748	MYH11_RABIT	MYH11	Myosin-11	852081
G1SL68	G1SL68	G1SL68_RABIT	MYH9	Myosin heavy chain 9	592901
G1T7S0	A0A5F9CA17;G1T7S0;G1SDR2	G1T7S0_RABIT	MYL12B	Myosin light chain 12A	470136
A0A5F9DMY2	A0A5F9DMY2	A0A5F9DMY2_RABIT	MYL6	Myosin light chain 6	1120000
P07313	A0A5F9D0B5;A0A5F9D2A7;A0A5F9DIG1;P07313	MYLK2_RABIT	MYLK2	Myosin light chain kinase 2, skeletal/cardiac muscle	144608
A0A5F9D4G0	A0A5F9D4G0	A0A5F9D4G0_RABIT	MYO18A	Myosin XVIIIA	78743.3
G1SEC2	G1SEC2	G1SEC2_RABIT	MYO19	Myosin XIX	50357
U3KMP8	U3KMP8	U3KMP8_RABIT	MYO1B	Myosin IB	156783
G1TAB8;U3KMP8	G1TAB8;G1U6S9;U3KMP8	G1TAB8_RABIT;U3KMP8_RABIT	MYO1B;MYO1E	Myosin IE	40803.6
A0A5F9DIY4	A0A5F9DIY4	A0A5F9DIY4_RABIT	MYO1C	Myosin IC	484624
G1TAB8	G1TAB8	G1TAB8_RABIT	MYO1E	Myosin IE	101913
G1TMT9	G1TMT9	G1TMT9_RABIT	MYO3B	Myosin IIIB	74296.3
G1STJ8	G1STJ8;G1TZ77	G1STJ8_RABIT	MYO5A	Myosin VA	36237.7
G1U2A2	G1U2A2	G1U2A2_RABIT	MYO6	Unconventional myosin-6	339004
G1T860	G1T860	G1T860_RABIT	MYO9B	Myosin IXB	22889.7
A0A5F9DEU0	A0A5F9DEU0	A0A5F9DEU0_RABIT	MYOF	Myoferlin	109743
G1TTL1	G1TTL1	G1TTL1_RABIT	NAA15	N(alpha)-acetyltransferase 15, NatA auxiliary subunit	35116.3
A0A5F9CMR3	A0A5F9CMR3	A0A5F9CMR3_RABIT	NAA50	N(alpha)-acetyltransferase 50, NatE catalytic subunit	21374
G1SDK8	G1SDK8	G1SDK8_RABIT	NAE1	NEDD8-activating enzyme E1 regulatory subunit	61792.1
A0A5F9D5Z5	A0A5F9D5Z5	A0A5F9D5Z5_RABIT	NAGA	Alpha-galactosidase	107888
A0A5F9CSB4	A0A5F9CSB4	A0A5F9CSB4_RABIT	NAGK	GlcNAc kinase	51663.8
G1SDL3	G1SDL3	G1SDL3_RABIT	NAGLU	N-acetyl-alpha-glucosaminidase	31508.4
G1TLY5	G1TLY5	G1TLY5_RABIT	NANS	N-acetylneuraminate synthase	93908.9
A0A5F9DPZ4	A0A5F9DPZ4	A0A5F9DPZ4_RABIT	NAP1L1	Nucleosome assembly protein 1 like 1	280362
A0A5F9CEA3;A0A5F9DPZ4	A0A5F9DPZ4;A0A5F9CEA3	A0A5F9CEA3_RABIT;A0A5F9DPZ4_RABIT	NAP1L1;NAP1L4	Nucleosome assembly protein 1 like 4	278332
A0A5F9CEA3	A0A5F9CEA3	A0A5F9CEA3_RABIT	NAP1L4	Nucleosome assembly protein 1 like 4	107827
G1SEF8	G1SEF8	G1SEF8_RABIT	NAPA	NSF attachment protein alpha	378102
G1TV42	G1TV42	G1TV42_RABIT	NAPEPLD	N-acyl-phosphatidylethanolamine-hydrolyzing phospholipase D	8873.13
A0A5F9CEN3	A0A5F9CEN3	A0A5F9CEN3_RABIT	NAPG	NSF attachment protein gamma	209074
G1SIV7	G1SIV7	G1SIV7_RABIT	NARS1	Asparaginyl-tRNA synthetase 1	18559.6
P27123	G1U8I5;P27123	NASP_RABIT	NASP	Nuclear autoantigenic sperm protein (Fragment)	19234.9
P11246;P18605	P11246;P18605;A0A0G2JH25	ARY1_RABIT;ARY2_RABIT	NAT1;NAT2	Arylamine N-acetyltransferase 2	25253.5
A0A5F9DD43	A0A5F9DD43	A0A5F9DD43_RABIT	NAXD	ATP-dependent (S)-NAD(P)H-hydrate dehydratase	51840.8
G1T9J3	G1T9J3	G1T9J3_RABIT	NBAS	NBAS subunit of NRZ tethering complex	108655
G1T696	G1T696	G1T696_RABIT	NCBP1	Nuclear cap binding protein subunit 1	12840.5
G1T1Q1	G1T1Q1	G1T1Q1_RABIT	NCCRP1	NCCRP1, F-box associated domain containing	151408
G1SNQ9	G1SNQ9	G1SNQ9_RABIT	NCEH1	Neutral cholesterol ester hydrolase 1	702251
G1STM8	G1STM8	G1STM8_RABIT	NCK1	Cytoplasmic protein	2931.55
G1STM8;G1U3C3	G1STM8;G1U3C3	G1STM8_RABIT;G1U3C3_RABIT	NCK1;NCK2	Cytoplasmic protein	6754.4
G1U3C3	G1U3C3	G1U3C3_RABIT	NCK2	Cytoplasmic protein	11816.8
A0A5F9CF72	A0A5F9CF72	A0A5F9CF72_RABIT	NCKAP1	NCK associated protein 1	261847
G1TVT0	G1TVT0	G1TVT0_RABIT	NCL	Nucleolin	727319
G1T7J5	G1T7J5	G1T7J5_RABIT	NCSTN	Nicastrin	302892
A0A5F9DIZ7	A0A5F9DIZ7	A0A5F9DIZ7_RABIT	NDRG1	N-myc downstream-regulated gene 1 protein	1350000
A0A5F9CRD1	A0A5F9CRD1	A0A5F9CRD1_RABIT	NDRG2	Protein NDRG2	148394
A0A5F9CQ15	A0A5F9CQ15	A0A5F9CQ15_RABIT	NDRG3	N-myc downstream-regulated gene 3 protein	489199
A0A5F9CX27	A0A5F9CX27	A0A5F9CX27_RABIT	NDUFA12	NADH dehydrogenase [ubiquinone] 1 alpha subcomplex subunit 12	261181
G1SLD1	G1SLD1	G1SLD1_RABIT	NDUFA2	NADH dehydrogenase [ubiquinone] 1 alpha subcomplex subunit 2	591132
G1T9F6	G1T9F6	G1T9F6_RABIT	NDUFA6	Complex I-B14	6349.17
A0A5F9CHM8	A0A5F9CHM8	A0A5F9CHM8_RABIT	NDUFA8	Complex I-19kD	293130
G1TM60	G1TM60	G1TM60_RABIT	NDUFA9	NADH:ubiquinone oxidoreductase subunit A9	699492
G1SV75	G1SV75	G1SV75_RABIT	NDUFAB1	Acyl carrier protein	48507.9
G1SLA7	G1SLA7	G1SLA7_RABIT	NDUFAF1	Complex I intermediate-associated protein 30, mitochondrial	85897.5
G1SV04	G1SV04	G1SV04_RABIT	NDUFB11	Complex I-ESSS	369154
G1T0J4	G1T0J4	G1T0J4_RABIT	NDUFB3	Complex I-B12	358133
G1TQG1	G1TQG1	G1TQG1_RABIT	NDUFB9	Complex I-B22	191390
G1T359	G1T359	G1T359_RABIT	NDUFS1	NADH-ubiquinone oxidoreductase 75 kDa subunit, mitochondrial	1490000
G1T5J9	G1T5J9	G1T5J9_RABIT	NDUFS2	Complex I-49kD	620870
G1SQU6	G1SQU6	G1SQU6_RABIT	NDUFS3	Complex I-30kD	690284
G1SE27	G1SE27	G1SE27_RABIT	NDUFS4	NADH dehydrogenase [ubiquinone] iron-sulfur protein 4, mitochondrial	517177
G1SY50	G1SY50	G1SY50_RABIT	NDUFV2	NADH dehydrogenase [ubiquinone] flavoprotein 2, mitochondrial	759342
A0A5F9C5Y5	A0A5F9C5Y5	A0A5F9C5Y5_RABIT	NECAP2	NECAP endocytosis associated 2	38716.1
G1SZB3	G1SZB3	G1SZB3_RABIT	NECTIN1	Nectin cell adhesion molecule 1	112980
G1TEJ1	G1TEJ1	G1TEJ1_RABIT	NECTIN2	Nectin cell adhesion molecule 2	516813
G1SHE1	G1SHE1	G1SHE1_RABIT	NECTIN4	Nectin cell adhesion molecule 4	513442
A0A5F9D0Q2	A0A5F9D0Q2	A0A5F9D0Q2_RABIT	NEDD4L	HECT-type E3 ubiquitin transferase	47234
Q4PLJ0	Q4PLJ0	NEDD8_RABIT	NEDD8	NEDD8	144115
G1T198	G1T198	G1T198_RABIT	NEK7	NIMA related kinase 7	7539.71
G1SZ83	G1SZ83	G1SZ83_RABIT	NELFCD	Negative elongation factor complex member C/D	7290.49
G1SNK3	G1SNK3	G1SNK3_RABIT	NF2	Neurofibromin 2	65665.8
G1SW25	G1SW25	G1SW25_RABIT	NFXL1	Nuclear transcription factor, X-box binding like 1	10051.6
G1STH3	G1STH3	G1STH3_RABIT	NGFR	Nerve growth factor receptor	45979.3
G1SMT7	G1SMT7	G1SMT7_RABIT	NHLRC2	NHL repeat containing 2	108596
A0A5F9DQI1	A0A5F9DQI1	A0A5F9DQI1_RABIT	NHLRC3	NHL repeat containing 3	236998
G1SMT2	G1SMT2	G1SMT2_RABIT	NIBAN2	Niban apoptosis regulator 2	428137
G1SL42	G1SL42	G1SL42_RABIT	NIPSNAP1	Nipsnap homolog 1	46491.3
G1SG31	G1SG31	G1SG31_RABIT	NIPSNAP2	Nipsnap homolog 2	127268
G1SU01	G1SU01	G1SU01_RABIT	NIPSNAP3A	Nipsnap homolog 3A	85023.4
G1SHF3	G1SHF3	G1SHF3_RABIT	NIT1	Nitrilase 1	55720.3
G1TXN1	G1TXN1	G1TXN1_RABIT	NIT2	Nitrilase family member 2	251070
P42675	P42675	NEUL_RABIT	NLN	Neurolysin, mitochondrial	137024
G1TY83	G1TY83	G1TY83_RABIT	NLRX1	NLR family member X1	76002.9
G1U7U3	G1U7U3	G1U7U3_RABIT	NME1	Nucleoside diphosphate kinase	869459
G1SRL3	G1SRL3	G1SRL3_RABIT	NMT1	Glycylpeptide N-tetradecanoyltransferase	27876.4
A0A5F9CG18	A0A5F9CG18	A0A5F9CG18_RABIT	NNT	Proton-translocating NAD(P)(+) transhydrogenase	420122
G1T8F7	G1T8F7	G1T8F7_RABIT	NOP56	NOP56 ribonucleoprotein	54316.3
A0A5F9CCZ4	A0A5F9CCZ4	A0A5F9CCZ4_RABIT	NOP58	NOP58 ribonucleoprotein	16934.2
G1SPD7	G1SPD7	G1SPD7_RABIT	NOX1	NADPH oxidase 1	18667.3
A0A5F9DW63	A0A5F9DW63	A0A5F9DW63_RABIT	NPC2	Epididymal secretory protein E1	93787.8
A0A5F9DUB9	A0A5F9DUB9	A0A5F9DUB9_RABIT	NPEPL1	Aminopeptidase like 1	109181
G1U2R2	G1U2R2	G1U2R2_RABIT	NPEPPS	Aminopeptidase	308306
A0A5F9C616	A0A5F9C616	A0A5F9C616_RABIT	NPLOC4	NPL4 homolog, ubiquitin recognition factor	72736.2
B7NZF9	G1TUM7;B7NZF9;G1T0N4;G1U1F7	B7NZF9_RABIT	NPM1	Nucleophosmin	4699.35
G1SYH5	G1SYH5	G1SYH5_RABIT	NPTN	Neuroplastin	3620000
U3KNP2	U3KNP2	U3KNP2_RABIT	NQO1	NAD(P)H quinone dehydrogenase 1	357320
G1TRA4	G1TRA4	G1TRA4_RABIT	NRAS	NRAS proto-oncogene, GTPase	717678
G1U6A6	G1U6A6	G1U6A6_RABIT	NRBP1	Nuclear receptor binding protein 1	28598.8
G1U5W5	G1U5W5	G1U5W5_RABIT	NRDC	Nardilysin convertase	20375.6
A0A5F9D2D7	A0A5F9D2D7	A0A5F9D2D7_RABIT	NSDHL	NAD(P) dependent steroid dehydrogenase-like	530347
A0A5F9C4Z2	A0A5F9C4Z2	A0A5F9C4Z2_RABIT	NSF	Vesicle-fusing ATPase	213587
G1T3Z2	G1T3Z2	G1T3Z2_RABIT	NSFL1C	NSFL1 cofactor p47	103704
A0A5F9CKG4	A0A5F9CKG4	A0A5F9CKG4_RABIT	NSUN2	NOL1/NOP2/Sun domain family member 2	47994
A0A5F9CGM9	A0A5F9CGM9	A0A5F9CGM9_RABIT	NT5C3A	5'-nucleotidase	65299.9
G1SEX9	G1SEX9	G1SEX9_RABIT	NT5DC1	5'-nucleotidase domain containing 1	33955.2
U3KNI7	U3KNI7	U3KNI7_RABIT	NT5E	Ecto-5'-nucleotidase	45952.5
A0A5F9C8F8	A0A5F9C8F8	A0A5F9C8F8_RABIT	NUBP1	Cytosolic Fe-S cluster assembly factor NUBP1	8664.28
A0A5F9DHK8	A0A5F9DHK8	A0A5F9DHK8_RABIT	NUBPL	Nucleotide binding protein like	16253.7
G1TLD3	G1TLD3	G1TLD3_RABIT	NUCB1	Nucleobindin-1	100658
G1SQY8	G1SQY8	G1SQY8_RABIT	NUDC	Nuclear distribution protein C homolog	20818.7
G1SQK3	G1SQK3	G1SQK3_RABIT	NUDT2	Bis(5'-nucleosyl)-tetraphosphatase [asymmetrical]	21248.4
G1U6N8	G1U6N8	G1U6N8_RABIT	NUMA1	Nuclear mitotic apparatus protein 1	53437.7
G1SZU2	G1SZU2	G1SZU2_RABIT	NUMB	Protein numb homolog	6488.64
A0A5F9DQ66	A0A5F9DQ66	A0A5F9DQ66_RABIT	NUP155	Nucleoporin 155	12496.8
G1SH10	G1SH10	G1SH10_RABIT	NUP93	Nuclear pore complex protein Nup93	33398
A0A5F9CII4	A0A5F9CII4	A0A5F9CII4_RABIT	OAT	Ornithine--oxo-acid aminotransferase	544130
A0A5F9C9K7	A0A5F9C9K7	A0A5F9C9K7_RABIT	OCIAD1	OCIA domain containing 1	377843
G1TKS5	G1TKS5	G1TKS5_RABIT	OCIAD2	OCIA domain containing 2	464736
G1SMW6	G1SMW6	G1SMW6_RABIT	OCLN	Occludin	617052
G1SRP2	G1SRP2	G1SRP2_RABIT	ODR4	Protein odr-4 homolog	66401.2
G1SI98	G1SI98	G1SI98_RABIT	OGA	O-GlcNAcase	29006.2
G1SHI9	G1SHI9	G1SHI9_RABIT	OGDH	Oxoglutarate dehydrogenase (succinyl-transferring)	273767
A0A5F9CS36;G1SHI9	A0A5F9CS36;G1SHI9	A0A5F9CS36_RABIT;G1SHI9_RABIT	OGDH;OGDHL	Oxoglutarate dehydrogenase (succinyl-transferring)	316467
A0A5F9CS36	A0A5F9CS36	A0A5F9CS36_RABIT	OGDHL	Oxoglutarate dehydrogenase (succinyl-transferring)	18023.5
Q8MJF1	Q8MJF1	MIME_RABIT	OGN	Mimecan	108896
[truncated: 1,645 more rows]

## Sheet: Porcine_CE_PM__TimsTOF Pro
Protein.Group	Protein.Ids	Protein.Names	Genes	First.Protein.Description	Porcine_CE_PM_1_MaxLFQ_intensitiy	Porcine_CE_PM_2_MaxLFQ_intensitiy
[truncated: 6,121 more rows]

[truncated: 1 more sheets: Porcine_CE_PM_Orbitrap]
