# Supplementary material for: Transporter Protein Expression of Corneal Epithelium in Rabbit and Porcine: Evaluation of Models for Ocular Drug Transport Study
Source: Mol Pharm. 2024 May 29;21(7):3204–17. doi: 10.1021/acs.molpharmaceut.3c01210 (PMC11474527; doi:10.1021/acs.molpharmaceut.3c01210)
Supplement: Supplementary file 4 — mp3c01210_si_004.xlsx [file mp3c01210_si_004.xlsx]

## Sheet: Influx
Proteins	Log2 LFQ intensities
Gene_name	Porcine	Rabbit
ATP1A1	17.81353219	19.6939497
MIP	12.3732	NaN
PPP3CA;PPP3CB;SLC39A14	14.2982	NaN
SLC10A3	11.6821	NaN
SLC11A2	12.1659	7.90141
SLC12A2	15.4786	15.1569
SLC12A4	12.5946	13.8158
SLC12A4;SLC12A6	14.2319	NaN
SLC12A5;SLC12A6	13.8725	NaN
SLC12A6	13.2112	7.49489
SLC12A7	NaN	8.19214
SLC12A9	14.131	15.1397
SLC13A3	11.0261	NaN
SLC15A4	13.6277	NaN
SLC16A1	13.155	17.5489
SLC16A12	NaN	13.9157
SLC16A6	NaN	6.77971
SLC17A5	12.5029	NaN
SLC1A2	12.3775	NaN
SLC1A3	11.4132	13.4322
SLC1A5	15.1962	14.431
SLC1A6	13.5499	NaN
SLC20A1	13.0783	13.0296
SLC20A2	14.0237	NaN
SLC22A18	13.4206	NaN
SLC22A23	14.4908	15.0081
SLC22A5	NaN	13.1223
SLC23A2	10.5477	11.0168
SLC24A1	9.728	NaN
SLC25A1	18.0909	15.4062
SLC25A10	16.0308	NaN
SLC25A11	17.2681	16.3248
SLC25A12	16.1112	15.7482
SLC25A12;SLC25A13	17.4965	16.9725
SLC25A13	17.4237	16.2125
SLC25A15	12.2483	14.2505
SLC25A16	14.4471	NaN
SLC25A17	14.8223	NaN
SLC25A19	13.6983	NaN
SLC25A20	13.8739	7.38263
SLC25A21	13.9859	15.3317
SLC25A22	11.6932	NaN
SLC25A23	16.8158	NaN
SLC25A23;SLC25A25	13.855	NaN
SLC25A24	19.5374	17.3759
SLC25A25	10.5839	NaN
SLC25A26	12.7806	7.00517
SLC25A27	12.4806	NaN
SLC25A28	10.7384	NaN
SLC25A29	14.5221	NaN
SLC25A3	19.9549	19.4904
SLC25A32	12.9407	NaN
SLC25A33	11.7965	NaN
SLC25A33;SLC25A36	13.304	NaN
SLC25A35	11.0857	9.25694
SLC25A36	11.2593	NaN
SLC25A37	12.2492	NaN
SLC25A4	17.0075	20.9026
SLC25A4;SLC25A5	19.6816	NaN
SLC25A4;SLC25A6	16.7868	NaN
SLC25A40	12.8694	7.98217
SLC25A42	14.5387	NaN
SLC25A44	11.6845	NaN
SLC25A5	17.8096	NaN
SLC25A51	13.8764	NaN
SLC25A6	21.109	NaN
SLC26A11	10.297	NaN
SLC26A2	14.5461	15.871
SLC26A6	11.7237	6.87048
SLC26A7	10.5171	NaN
SLC27A1	14.1225	NaN
SLC27A1;SLC27A4	12.3814	NaN
SLC27A3	16.2784	14.3207
SLC27A4	15.4158	14.8169
SLC27A6	13.9222	14.1565
SLC28A3	NaN	11.7232
SLC29A3	11.077	6.23996
SLC2A1	NaN	19.5201
SLC2A13	13.5327	7.61595
SLC2A3	13.4492	8.02547
SLC2A8	11.4487	NaN
SLC30A1	13.4241	14.7895
SLC30A7	NaN	13.9326
SLC30A9	13.6634	14.1053
SLC31A1	13.4545	13.4215
SLC31A2	8.70662	NaN
SLC33A1	15.0945	NaN
SLC34A2	NaN	8.24213
SLC35A3	13.8447	NaN
SLC35B1	10.2446	NaN
SLC35B2	14.4354	14.1821
SLC35C2	NaN	11.3525
SLC35E1	11.2586	NaN
SLC36A1	NaN	6.09743
SLC37A3	14.3427	NaN
SLC37A4	12.8896	NaN
SLC38A10	11.965	NaN
SLC38A2	NaN	8.60773
SLC38A3	11.9149	NaN
SLC38A7	13.6285	NaN
SLC38A9	12.2724	7.92062
SLC39A11	14.9229	6.43441
SLC39A14	11.613	9.83596
SLC39A6	NaN	13.308
SLC39A7	8.92167	13.705
SLC3A2	16.971	18.4289
SLC41A3	13.1095	6.16035
SLC43A3	13.1794	NaN
SLC44A1	15.4795	15.4612
SLC44A2	15.6072	16.0568
SLC45A2	12.1708	7.32226
SLC45A4	10.8219	7.47945
SLC4A1	14.6915	14.2237
SLC4A10	13.0499	NaN
SLC4A10;SLC4A7;SLC4A8	12.308	NaN
SLC4A1AP	10.8061	NaN
SLC4A4	14.4949	NaN
SLC4A5	NaN	7.09016
SLC4A7	13.178	13.0358
SLC4A8	13.0488	NaN
SLC50A1	13.2352	NaN
SLC52A3	15.0488	NaN
SLC5A3	10.5209	6.24037
SLC5A6	11.2034	14.1222
SLC66A3	12.9964	NaN
SLC6A14	NaN	7.79373
SLC6A15	10.7853	NaN
SLC6A19	NaN	6.93992
SLC6A20	14.7715	NaN
SLC6A4	12.676	NaN
SLC6A6	NaN	16.8739
SLC6A8	9.53383	NaN
SLC6A9	12.0615	NaN
SLC7A1	14.9123	NaN
SLC7A1;SLC7A3	NaN	12.3241
SLC7A11	8.35844	NaN
SLC7A4	10.2947	NaN
SLC7A5	14.1307	14.8983
SLC8A1	11.3436	8.24934
SLC8A3	NaN	15.478
SLC9A1	10.6681	14.6121
SLC9A3R1	15.5677	15.4748
SLC9A6	11.0074	10.378
SLC9A8	13.55	13.7412
SLC9A9	11.9013	NaN
SLCO2A1	11.4501	NaN

## Sheet: Efflux
Proteins	Log2 LFQ intensities
Gene_name	Porcine	Rabbit
ABCA1	10.2927	13.7008
ABCA3	10.9379	NaN
ABCA4	15.0375	NaN
ABCA5	NaN	13.4526
ABCA6	10.7659	NaN
ABCA9	12.0828	NaN
ABCB1	NaN	7.01468
ABCB1;LOC100522455	9.69077	NaN
ABCB10	13.6866	7.0476
ABCB6	14.2004	14.2189
ABCB7	15.1209	15.03
ABCB8	13.5661	7.06109
ABCB9	12.3178	NaN
ABCC1	14.4506	14.2208
ABCC1;ABCC3	11.2382	14.4487
ABCC10	12.7972	13.2438
ABCC3	11.45	8.55051
ABCC4	15.1596	13.4742
ABCC5	10.5896	NaN
ABCD1	12.5134	NaN
ABCD2	12.1097	NaN
ABCD3	17.0916	15.6273
ABCD4	12.32	6.67309
ABCE1	14.0894	NaN
ABCF1	12.9307	14.5902
ABCF2	11.63	NaN
ABCF3	12.5535	13.6262

## Sheet: Receptors
Proteins	Log2 LFQ intensities
Gene_name	Porcine	Rabbit
CLDN1	14.9099	14.5563
CLDN23	12.8818	10.2831
CLDN4	14.9668	17.5089
CLDN7	12.7024	14.6933
CLDN8	NaN	8.55318
CLDND1	14.341	NaN
F11R	17.6491	18.2375
INSR	12.3254	13.6071
OCLN	15.3811	17.2326

## Sheet: Enzymes
Proteins	Log2 LFQ intensities
Gene_name	Porcine	Rabbit
CA1	10.2814	10.6958
CA12	14.1279	NaN
CA13	NaN	6.6434
CA2	14.4921	8.58039
CA3	9.90961	NaN
CA5B	12.1566	14.7257
GSTA4	10.9365	6.903
GSTA5	NaN	20.4053
GSTK1	14.3144	NaN
GSTM2	NaN	15.5108
GSTM3	16.9112	17.1281
GSTO1	17.9191	14.8591
NAA10	11.1723	7.45646
NAA15	13.4964	14.7374
NAA20	NaN	12.4535
NAA25	10.7275	13.3829
NAA50	12.9662	13.508
NAAA	11.1092	6.44246
NAT1	NaN	7.65646
NAT14	9.27155	NaN
UGT1	NaN	13.9235
UGT1A6	15.6149	NaN
UGT2B13	NaN	8.19781
